# Supplementary material for: Translation and codon usage regulate Argonaute slicer activity to trigger small RNA biogenesis
Source: Nat Commun. 2021 Jun 9;12:3492. doi: 10.1038/s41467-021-23615-w (PMC8190271; doi:10.1038/s41467-021-23615-w)
Supplement: Supplementary file 3 — Supplementary Dataset 1 [file 41467_2021_23615_MOESM3_ESM.xlsx]

## Sheet: Supplementary Data 1
Supplementary Data 1. Gene lists generated and used in this study
genelist	criteria
All CSR-1 targets ≥ 1 RPM	≥ 1 RPM in IP and log2FC (IP/Input) ≥ 1
CSR-1 targets 1-50 RPM	1- 50 RPM in IP and log2FC (IP/Input) ≥ 1
CSR-1 targets 50-150 RPM	50-150 RPM in IP and log2FC (IP/Input) ≥ 1
CSR-1 targets ≥ 150 RPM	≥ 150 RPM in IP and log2FC (IP/Input) ≥ 1
CSR-1 protected targets	log2FC ≤ -0.5 in GRO-seq CSR-1 KO vs CSR-1 ADH	CSR-1 targets downregulated in CSR-1 KO compared to CSR-1 catalytic mutant
CSR-1 sliced targets	log2FC ≥1 in RNA-seq CSR-1 ADH vs WT and log2FC ≤-1 total sRNAs CSR-1 ADH vs WT for CSR-1 targets
HRDE-1 loaded P granule dependent piRNA targets	≥ 1 RPM in IP and log2FC (IP/Input) ≥ 0.5 AND log2FC (P granule RNAi/control) ≤ -2 AND piRNA-dependent 22G-RNA protein-coding targets (Barucci et.al., 2020)									gene list used for RSCU based on translation efficiency
All CSR-1 targets ≥ 1 RPM at Late L4 stage	CSR-1 targets 1-50 RPM at Late L4 stage	CSR-1 targets 50-150 RPM at Late L4 stage	CSR-1 targets ≥ 150 RPM at Late L4 stage	piRNA-dependent 22G-RNA protein-coding targets (Barucci et.al., 2020)	CSR-1 protected targets [CSR-1 targets downregulated (≤ log2 -0.5) in CSR-1 KO compared to CSR-1 catalytic mutant]]	CSR-1 sliced targets [log2FC ≥1 in RNA-seq CSR-1 ADH vs WT and log2FC ≤-1 total sRNAs CSR-1 ADH vs WT for CSR-1 targets]	CSR-1 interactors (no Rnase)	HRDE-1 loaded P granule dependent piRNA targets	genes encoding for tRNAs	Log2 TE ≥ 3	Log2 TE ≥ 2	Log2 TE ≥ 1	Log2 TE = 0 ± 0.1	Log2 TE ≤ -1	Log2 TE ≤ -2	Log2 TE ≤ -3	Ribosomal and translatin associated proteins present in IP-MS/MS data (identied by ontology analysis)	germ-granule and RNAi related factors presemt in IP-MS/MS data (identifued by ontology analysis)	germline expressed (Ortiz et.al. 2014)	germline expressed, gender neutral (Ortiz et.al. 2014)	oogenic, Ortiz et. al. 2014	spermatogenic, Ortiz et.al. 2014	Germline enriched, Reed et.al. 2019	2-fold Up-regulated genes by GRO-seq in csr-1 hypomorph vs. WT (Cecere et.al. 2014)	2-fold down-regulated genes by GRO-seq in csr-1 hypomorph vs. WT (Cecere et.al. 2014)	1.5-fold Up-regulated genes by tiling array in csr-1(tm892)vs. WT (Claycomb et.al. 2009)	1.5-fold down-regulated genes by tiling array in csr-1(tm892)vs. WT (Claycomb et.al. 2009)	2-fold upregulated RNA-seq SIN/ WT (Gerson-Gurwitz et.al. 2016)	2-fold downregulated RNA-seq SIN/ WT (Gerson-Gurwitz et.al. 2016)	small RNA enriched in CSR-1 IP Claycomb et.al, Cell 2009	small RNA enriched in MALE CSR-1 IP Conine et.al, Cell 2013
WBGene00012896	WBGene00006394	WBGene00007703	WBGene00012896	WBGene00000075	WBGene00002226	WBGene00000405	WBGene00000039	WBGene00018433	WBGene00014339	WBGene00013887	WBGene00013887	WBGene00013887	WBGene00003580	WBGene00016373	WBGene00009592	WBGene00011970	WBGene00044321	WBGene00000105	WBGene00000001	WBGene00000001	WBGene00000004	WBGene00000002	WBGene00005808	WBGene00004964	WBGene00007070	WBGene00007067	WBGene00007063	WBGene00000013	WBGene00000165	WBGene00000001	WBGene00000001
WBGene00002219	WBGene00017177	WBGene00010676	WBGene00002219	WBGene00000081	WBGene00002228	WBGene00000467	WBGene00000110	WBGene00020778	WBGene00022986	WBGene00003456	WBGene00003456	WBGene00001755	WBGene00021016	WBGene00020020	WBGene00017985	WBGene00001393	WBGene00022765	WBGene00000106	WBGene00000002	WBGene00000006	WBGene00000018	WBGene00000003	WBGene00010067	WBGene00014997	WBGene00003231	WBGene00004964	2RSSE.2	WBGene00000019	WBGene00000289	WBGene00000010	WBGene00000007
WBGene00000549	WBGene00006619	WBGene00017895	WBGene00000549	WBGene00000089	WBGene00002225	WBGene00000499	WBGene00000123	WBGene00016937	WBGene00022963	WBGene00022005	WBGene00020937	WBGene00018497	WBGene00018082	WBGene00007584	WBGene00011970	WBGene00006732	WBGene00022739	WBGene00000369	WBGene00000003	WBGene00000010	WBGene00000073	WBGene00000005	WBGene00015153	WBGene00007083	WBGene00007102	WBGene00000024	WBGene00007065	WBGene00000023	WBGene00000387	WBGene00000041	WBGene00000010
WBGene00017482	WBGene00219275	WBGene00011087	WBGene00017482	WBGene00000112	WBGene00009113	WBGene00000508	WBGene00000181	WBGene00013698	WBGene00022942	WBGene00022023	WBGene00018121	WBGene00009981	WBGene00194697	WBGene00008275	WBGene00022221	WBGene00018923	WBGene00022373	WBGene00000479	WBGene00000004	WBGene00000022	WBGene00000074	WBGene00000007	WBGene00019594	WBGene00001528	WBGene00007099	WBGene00004098	WBGene00007073	WBGene00000055	WBGene00000395	WBGene00000063	WBGene00000019
WBGene00010785	WBGene00018808	WBGene00000383	WBGene00010785	WBGene00000121	WBGene00001829	WBGene00000530	WBGene00000187	WBGene00020473	WBGene00014337	WBGene00018997	WBGene00015193	WBGene00009514	WBGene00044247	WBGene00016516	WBGene00003912	WBGene00009245	WBGene00022232	WBGene00000939	WBGene00000005	WBGene00000040	WBGene00000075	WBGene00000019	WBGene00022070	WBGene00005035	WBGene00001919	WBGene00014997	WBGene00003231	WBGene00000133	WBGene00000512	WBGene00000064	WBGene00000020
WBGene00002036	WBGene00022586	WBGene00013674	WBGene00002036	WBGene00000178	WBGene00020588	WBGene00000549	WBGene00000190	WBGene00000554	WBGene00014331	WBGene00009938	WBGene00007449	WBGene00044475	WBGene00007632	WBGene00004215	WBGene00020467	WBGene00003864	WBGene00022046	WBGene00001090	WBGene00000006	WBGene00000041	WBGene00000092	WBGene00000020	WBGene00185077	WBGene00007080	WBGene00007106	WBGene00007082	WBGene00014998	WBGene00000233	WBGene00000541	WBGene00000065	WBGene00000023
WBGene00013729	WBGene00017134	WBGene00019627	WBGene00013729	WBGene00000207	WBGene00006817	WBGene00001110	WBGene00000197	WBGene00013802	WBGene00012653	WBGene00000878	WBGene00009954	WBGene00010272	WBGene00022889	WBGene00013357	WBGene00001393	WBGene00006483	WBGene00021920	WBGene00001214	WBGene00000007	WBGene00000050	WBGene00000094	WBGene00000021	WBGene00010934	WBGene00007081	WBGene00007109	WBGene00007080	WBGene00000797	WBGene00000242	WBGene00000840	WBGene00000079	WBGene00000041
WBGene00001601	WBGene00011689	WBGene00020391	WBGene00001601	WBGene00000210	WBGene00002994	WBGene00001571	WBGene00000200	WBGene00020407	WBGene00014281	WBGene00011319	WBGene00006047	WBGene00235313	WBGene00010895	WBGene00016357	WBGene00006732	WBGene00003562	WBGene00021857	WBGene00001402	WBGene00000010	WBGene00000055	WBGene00000095	WBGene00000023	WBGene00013581	WBGene00000723	WBGene00001922	WBGene00007081	WBGene00003010	WBGene00000257	WBGene00000975	WBGene00000080	WBGene00000063
WBGene00022069	WBGene00010000	WBGene00008386	WBGene00022069	WBGene00000222	WBGene00020652	WBGene00001598	WBGene00000201	WBGene00021095	WBGene00014265	WBGene00019084	WBGene00013696	WBGene00017910	WBGene00016587	WBGene00013702	WBGene00001606	WBGene00019831	WBGene00021843	WBGene00001569	WBGene00000018	WBGene00000059	WBGene00000106	WBGene00000036	WBGene00009960	WBGene00015024	WBGene00015044	WBGene00000491	WBGene00007094	WBGene00000273	WBGene00001078	WBGene00000090	WBGene00000064
WBGene00020464	WBGene00015312	WBGene00002214	WBGene00020464	WBGene00000224	WBGene00020035	WBGene00001601	WBGene00000208	WBGene00004227	WBGene00022907	WBGene00022214	WBGene00003079	WBGene00001646	WBGene00011705	WBGene00011378	WBGene00011352	WBGene00000867	WBGene00021830	WBGene00001584	WBGene00000019	WBGene00000063	WBGene00000120	WBGene00000057	WBGene00021034	WBGene00015034	WBGene00015050	WBGene00015002	WBGene00001533	WBGene00000296	WBGene00001178	WBGene00000093	WBGene00000065
WBGene00017641	WBGene00004351	WBGene00022831	WBGene00017641	WBGene00000237	WBGene00022257	WBGene00001830	WBGene00000217	WBGene00013622	WBGene00022973	WBGene00022884	WBGene00008576	WBGene00003456	WBGene00006645	WBGene00009592	WBGene00017548	WBGene00000913	WBGene00021789	WBGene00001595	WBGene00000020	WBGene00000064	WBGene00000137	WBGene00000071	WBGene00044799	WBGene00015027	WBGene00007118	WBGene00015006	WBGene00001921	WBGene00000397	WBGene00001637	WBGene00000094	WBGene00000066
WBGene00003218	WBGene00014117	WBGene00012359	WBGene00003218	WBGene00000294	WBGene00004374	WBGene00001831	WBGene00000246	WBGene00012412	WBGene00014326	WBGene00022875	WBGene00022005	WBGene00020937	WBGene00012787	WBGene00008991	WBGene00008219	WBGene00004078	WBGene00021697	WBGene00001596	WBGene00000021	WBGene00000065	WBGene00000146	WBGene00000083	WBGene00001859	WBGene00015028	WBGene00015083	WBGene00015024	WBGene00015011	WBGene00000492	WBGene00001755	WBGene00000097	WBGene00000079
WBGene00007624	WBGene00003784	WBGene00015677	WBGene00007624	WBGene00000387	WBGene00001110	WBGene00001832	WBGene00000277	WBGene00009280	WBGene00022898	WBGene00020285	WBGene00017321	WBGene00020468	WBGene00009217	WBGene00001439	WBGene00018923	WBGene00008274	WBGene00021476	WBGene00001597	WBGene00000022	WBGene00000066	WBGene00000147	WBGene00000096	WBGene00189951	WBGene00015030	WBGene00000886	WBGene00015026	WBGene00015012	WBGene00000499	WBGene00001760	WBGene00000098	WBGene00000080
WBGene00010263	WBGene00009662	WBGene00006740	WBGene00010263	WBGene00000393	WBGene00001831	WBGene00001930	WBGene00000294	WBGene00010011	WBGene00022930	WBGene00000620	WBGene00022268	WBGene00044498	WBGene00001249	WBGene00018594	WBGene00007167	WBGene00012879	WBGene00021466	WBGene00001598	WBGene00000023	WBGene00000067	WBGene00000156	WBGene00000115	WBGene00016299	WBGene00015031	WBGene00015095	WBGene00015034	WBGene00007116	WBGene00000508	WBGene00001764	WBGene00000099	WBGene00000090
WBGene00011562	WBGene00011691	WBGene00000550	WBGene00011562	WBGene00000407	WBGene00003421	WBGene00001977	WBGene00000375	WBGene00016931	WBGene00022988	WBGene00015165	WBGene00014170	WBGene00011756	WBGene00007435	WBGene00009190	WBGene00018364	WBGene00004984	WBGene00021351	WBGene00001599	WBGene00000036	WBGene00000068	WBGene00000157	WBGene00000117	WBGene00018850	WBGene00015032	WBGene00015102	WBGene00015030	WBGene00015042	WBGene00000535	WBGene00001792	WBGene00000101	WBGene00000093
WBGene00022531	WBGene00006546	WBGene00003905	WBGene00022531	WBGene00000409	WBGene00003052	WBGene00002036	WBGene00000377	WBGene00006494	WBGene00022905	WBGene00000688	WBGene00022864	WBGene00016399	WBGene00008874	WBGene00017829	WBGene00009701	WBGene00000496	WBGene00021350	WBGene00001600	WBGene00000040	WBGene00000072	WBGene00000161	WBGene00000133	WBGene00002221	B0212.6	WBGene00005060	WBGene00003889	WBGene00006418	WBGene00000549	WBGene00001811	WBGene00000102	WBGene00000097
WBGene00009374	WBGene00001607	WBGene00004505	WBGene00009374	WBGene00000443	WBGene00012897	WBGene00002047	WBGene00000378	WBGene00017979	WBGene00014276	WBGene00050893	WBGene00007216	WBGene00000797	WBGene00015522	WBGene00017985	WBGene00015009	WBGene00013021	WBGene00021327	WBGene00001601	WBGene00000041	WBGene00000079	WBGene00000162	WBGene00000140	WBGene00013673	WBGene00015040	WBGene00007142	WBGene00015049	WBGene00015065	WBGene00000551	WBGene00001853	WBGene00000106	WBGene00000098
WBGene00002226	WBGene00011489	WBGene00009285	WBGene00002226	WBGene00000460	WBGene00012148	WBGene00002225	WBGene00000379	WBGene00020018	WBGene00014289	WBGene00012180	WBGene00022023	WBGene00006721	WBGene00003612	WBGene00004954	WBGene00001647	WBGene00007709	WBGene00021281	WBGene00002059	WBGene00000050	WBGene00000080	WBGene00000163	WBGene00000150	WBGene00012618	WBGene00015042	WBGene00007143	WBGene00015051	WBGene00015082	WBGene00000556	WBGene00001935	WBGene00000107	WBGene00000099
WBGene00002228	WBGene00013383	WBGene00000891	WBGene00002228	WBGene00000462	WBGene00010351	WBGene00002226	WBGene00000381	WBGene00021096	WBGene00022971	WBGene00044275	WBGene00018997	WBGene00018358	WBGene00008232	WBGene00004111	WBGene00020948	WBGene00000465	WBGene00021276	WBGene00002244	WBGene00000055	WBGene00000081	WBGene00000164	WBGene00000169	WBGene00009509	WBGene00006142	WBGene00002061	WBGene00015052	WBGene00015083	WBGene00000562	WBGene00001949	WBGene00000109	WBGene00000101
WBGene00002225	WBGene00019811	WBGene00000837	WBGene00002225	WBGene00000463	WBGene00008035	WBGene00002228	WBGene00000405	WBGene00016997	WBGene00022920	WBGene00003430	WBGene00194642	WBGene00018121	WBGene00007794	WBGene00044158	WBGene00019079	WBGene00011320	WBGene00021088	WBGene00003150	WBGene00000057	WBGene00000088	WBGene00000168	WBGene00000171	WBGene00015366	WBGene00006141	WBGene00007155	WBGene00000718	WBGene00007121	WBGene00000615	WBGene00002982	WBGene00000110	WBGene00000102
WBGene00002047	WBGene00012672	WBGene00010713	WBGene00002047	WBGene00000497	WBGene00009035	WBGene00002229	WBGene00000411	WBGene00019909	WBGene00013386	WBGene00017485	WBGene00009938	WBGene00007478	WBGene00006710	WBGene00019095	WBGene00016501	WBGene00015102	WBGene00021074	WBGene00003228	WBGene00000059	WBGene00000089	WBGene00000189	WBGene00000175	WBGene00019517	WBGene00006274	WBGene00003508	WBGene00007117	WBGene00015092	WBGene00000620	WBGene00003043	WBGene00000114	WBGene00000107
WBGene00013106	WBGene00007332	WBGene00007008	WBGene00013106	WBGene00000514	WBGene00008921	WBGene00002231	WBGene00000418	WBGene00010242	WBGene00022990	WBGene00045209	WBGene00012357	WBGene00015193	WBGene00016081	WBGene00011970	WBGene00001396	WBGene00009285	WBGene00021073	WBGene00003229	WBGene00000063	WBGene00000090	WBGene00000192	WBGene00000177	WBGene00017185	WBGene00015049	WBGene00007171	WBGene00015084	WBGene00007128	WBGene00000639	WBGene00003156	WBGene00000115	WBGene00000109
WBGene00000123	WBGene00011063	WBGene00013095	WBGene00000123	WBGene00000518	WBGene00004239	WBGene00002368	WBGene00000423	WBGene00010262	WBGene00022944	WBGene00016845	WBGene00000878	WBGene00044393	WBGene00012790	WBGene00001985	WBGene00003395	WBGene00009587	WBGene00021021	WBGene00003230	WBGene00000064	WBGene00000093	WBGene00000195	WBGene00000179	WBGene00021106	WBGene00015054	WBGene00001856	WBGene00007126	WBGene00015099	WBGene00000756	WBGene00003368	WBGene00000121	WBGene00000110
WBGene00008848	WBGene00021035	WBGene00001427	WBGene00008848	WBGene00000534	WBGene00001599	WBGene00002994	WBGene00000459	WBGene00021653	WBGene00022896	WBGene00011103	WBGene00012807	WBGene00086554	WBGene00008662	WBGene00016402	WBGene00011318	WBGene00004179	WBGene00020915	WBGene00003231	WBGene00000065	WBGene00000097	WBGene00000222	WBGene00000183	WBGene00010477	WBGene00015055	WBGene00000772	WBGene00015089	WBGene00015102	WBGene00000771	WBGene00003420	WBGene00000122	WBGene00000112
WBGene00002229	WBGene00021730	WBGene00004503	WBGene00002229	WBGene00000535	WBGene00011061	WBGene00003133	WBGene00000500	WBGene00019044	WBGene00014303	WBGene00043187	WBGene00012029	WBGene00015483	WBGene00000289	WBGene00003396	WBGene00018848	WBGene00006988	WBGene00020718	WBGene00003499	WBGene00000066	WBGene00000098	WBGene00000262	WBGene00000190	WBGene00015785	WBGene00015063	WBGene00001600	WBGene00015097	WBGene00007131	WBGene00000820	WBGene00003603	WBGene00000123	WBGene00000113
WBGene00001977	WBGene00021763	WBGene00004461	WBGene00001977	WBGene00000543	WBGene00007504	WBGene00003218	WBGene00000550	WBGene00012299	WBGene00014280	WBGene00001905	WBGene00044634	WBGene00007449	WBGene00012363	WBGene00008148	WBGene00007332	WBGene00004239	WBGene00020297	WBGene00003504	WBGene00000067	WBGene00000099	WBGene00000289	WBGene00000221	WBGene00014130	WBGene00015065	WBGene00007179	WBGene00015106	WBGene00007135	WBGene00000863	WBGene00003612	WBGene00000142	WBGene00000114
WBGene00007505	WBGene00008440	WBGene00019762	WBGene00007505	WBGene00000545	WBGene00004874	WBGene00003410	WBGene00000776	WBGene00007941	WBGene00007475	WBGene00017488	WBGene00011319	WBGene00009954	WBGene00007320	WBGene00013261	WBGene00004110	WBGene00009035	WBGene00020269	WBGene00003507	WBGene00000068	WBGene00000100	WBGene00000292	WBGene00000228	WBGene00021606	WBGene00015068	WBGene00015233	WBGene00001613	WBGene00015129	WBGene00000872	WBGene00004151	WBGene00000143	WBGene00000115
WBGene00019600	WBGene00003865	WBGene00009127	WBGene00019600	WBGene00000546	WBGene00003155	WBGene00003421	WBGene00000796	WBGene00004352	WBGene00014026	WBGene00020599	WBGene00012996	WBGene00002120	WBGene00015628	WBGene00021082	WBGene00000168	WBGene00010351	WBGene00020037	WBGene00003508	WBGene00000071	WBGene00000101	WBGene00000301	WBGene00000232	WBGene00019541	WBGene00015069	WBGene00004443	WBGene00044674	WBGene00015134	WBGene00000906	WBGene00004300	WBGene00000144	WBGene00000117
WBGene00014208	WBGene00000388	WBGene00015813	WBGene00014208	WBGene00000554	WBGene00006740	WBGene00003507	WBGene00000813	WBGene00021039	WBGene00014325	WBGene00003462	WBGene00021331	WBGene00018808	WBGene00022857	WBGene00006618	WBGene00009245	WBGene00004374	WBGene00019698	WBGene00003582	WBGene00000072	WBGene00000102	WBGene00000382	WBGene00000238	WBGene00018648	WBGene00015070	WBGene00003993	WBGene00003845	WBGene00007144	WBGene00000928	WBGene00004795	WBGene00000145	WBGene00000121
WBGene00000197	WBGene00000866	WBGene00021073	WBGene00000197	WBGene00000564	WBGene00001973	WBGene00003801	WBGene00000817	WBGene00015115	WBGene00022987	WBGene00044274	WBGene00021548	WBGene00014007	WBGene00020265	WBGene00020114	WBGene00003221	WBGene00020035	WBGene00019678	WBGene00003598	WBGene00000073	WBGene00000103	WBGene00000383	WBGene00000240	WBGene00008111	WBGene00015071	WBGene00015251	WBGene00015135	WBGene00007146	WBGene00000932	WBGene00004817	WBGene00000146	WBGene00000122
WBGene00004094	WBGene00009007	WBGene00004051	WBGene00004094	WBGene00000636	WBGene00003410	WBGene00004043	WBGene00000938	WBGene00000545	WBGene00022921	WBGene00014042	WBGene00004451	WBGene00006047	WBGene00015939	WBGene00019010	WBGene00001499	WBGene00020652	WBGene00019543	WBGene00003796	WBGene00000074	WBGene00000107	WBGene00000386	WBGene00000246	WBGene00018772	WBGene00015072	WBGene00015253	WBGene00015165	WBGene00015150	WBGene00000966	WBGene00004954	WBGene00000147	WBGene00000123
WBGene00013156	WBGene00000867	WBGene00014113	WBGene00013156	WBGene00000762	WBGene00003158	WBGene00004178	WBGene00000967	WBGene00015488	WBGene00022962	WBGene00077764	WBGene00013449	WBGene00017175	WBGene00008581	WBGene00009948	WBGene00010815	WBGene00002368	WBGene00019168	WBGene00003864	WBGene00000075	WBGene00000109	WBGene00000387	WBGene00000248	WBGene00020345	WBGene00007117	WBGene00015265	WBGene00015158	WBGene00015146	WBGene00001059	WBGene00005003	WBGene00000148	WBGene00000142
WBGene00000962	WBGene00012020	WBGene00002879	WBGene00000962	WBGene00000787	WBGene00007445	WBGene00004737	WBGene00000970	WBGene00009657	WBGene00022958	WBGene00219383	WBGene00022760	WBGene00012294	WBGene00017555	WBGene00009272	WBGene00045484	WBGene00044789	WBGene00019162	WBGene00003865	WBGene00000079	WBGene00000112	WBGene00000388	WBGene00000257	WBGene00012577	WBGene00015079	WBGene00044083	WBGene00007156	WBGene00002982	WBGene00001063	WBGene00005718	WBGene00000151	WBGene00000143
WBGene00020463	WBGene00001647	WBGene00001862	WBGene00020463	WBGene00000795	WBGene00002073	WBGene00004782	WBGene00000974	WBGene00013244	WBGene00012350	WBGene00018669	WBGene00008994	WBGene00015696	WBGene00004342	WBGene00018235	WBGene00021561	WBGene00002225	WBGene00018961	WBGene00003901	WBGene00000080	WBGene00000113	WBGene00000393	WBGene00000266	WBGene00017287	WBGene00015080	WBGene00003739	WBGene00007159	WBGene00007150	WBGene00001110	WBGene00006388	WBGene00000155	WBGene00000144
WBGene00004737	WBGene00017548	WBGene00011980	WBGene00004737	WBGene00000803	WBGene00015102	WBGene00004952	WBGene00000981	WBGene00015614	WBGene00022979	WBGene00001912	WBGene00003448	WBGene00011500	WBGene00077543	WBGene00011858	WBGene00012716	WBGene00002226	WBGene00018898	WBGene00003902	WBGene00000081	WBGene00000114	WBGene00000395	WBGene00000268	WBGene00018202	WBGene00007123	WBGene00015298	WBGene00007169	WBGene00007154	WBGene00001118	WBGene00006535	WBGene00000156	WBGene00000145
WBGene00021465	WBGene00009701	WBGene00010579	WBGene00021465	WBGene00000812	WBGene00086551	WBGene00004955	WBGene00000982	WBGene00006384	WBGene00022917	WBGene00000621	WBGene00016808	WBGene00044794	WBGene00015190	WBGene00019806	WBGene00015237	WBGene00020859	WBGene00018893	WBGene00003915	WBGene00000083	WBGene00000116	WBGene00000396	WBGene00000269	WBGene00195071	WBGene00015093	WBGene00044658	WBGene00007174	WBGene00007165	WBGene00001174	WBGene00006561	WBGene00000158	WBGene00000146
WBGene00004178	WBGene00008218	WBGene00004076	WBGene00004178	WBGene00000819	WBGene00000868	WBGene00006394	WBGene00000987	WBGene00007395	WBGene00022974	WBGene00007544	WBGene00003434	WBGene00009745	WBGene00017358	WBGene00021841	WBGene00019628	WBGene00007275	WBGene00018891	WBGene00003992	WBGene00000088	WBGene00000118	WBGene00000406	WBGene00000374	WBGene00013141	WBGene00015097	WBGene00077583	WBGene00015198	WBGene00007167	WBGene00001214	WBGene00006709	WBGene00000159	WBGene00000148
WBGene00001598	WBGene00014158	WBGene00017268	WBGene00001598	WBGene00000821	WBGene00000386	WBGene00006487	WBGene00001001	WBGene00012570	WBGene00022946	WBGene00001943	WBGene00022357	WBGene00011132	WBGene00002215	WBGene00015670	WBGene00010840	WBGene00016825	WBGene00018866	WBGene00003993	WBGene00000089	WBGene00000121	WBGene00000409	WBGene00000389	WBGene00000961	WBGene00044674	WBGene00007231	WBGene00007190	WBGene00007168	WBGene00001246	WBGene00006738	WBGene00000160	WBGene00000150
WBGene00004952	WBGene00012104	WBGene00020297	WBGene00004952	WBGene00000857	WBGene00018950	WBGene00006619	WBGene00001002	WBGene00000535	WBGene00022916	WBGene00044175	WBGene00016054	WBGene00011119	WBGene00021123	WBGene00019879	WBGene00016421	WBGene00000652	WBGene00018846	WBGene00003994	WBGene00000090	WBGene00000122	WBGene00000411	WBGene00000397	WBGene00001886	WBGene00015108	WBGene00007243	WBGene00007191	WBGene00007171	WBGene00001387	WBGene00006938	WBGene00000161	WBGene00000151
WBGene00009113	WBGene00019606	WBGene00020097	WBGene00009113	WBGene00000903	WBGene00001683	WBGene00006817	WBGene00001028	WBGene00006353	WBGene00014285	WBGene00045208	WBGene00017750	WBGene00014225	WBGene00012136	WBGene00015421	WBGene00000866	WBGene00017741	WBGene00018762	WBGene00004027	WBGene00000092	WBGene00000123	WBGene00000413	WBGene00000441	WBGene00001917	WBGene00015110	WBGene00007245	WBGene00005149	WBGene00015171	WBGene00001392	WBGene00007099	WBGene00000162	WBGene00000155
WBGene00011333	WBGene00020948	WBGene00008555	WBGene00011333	WBGene00000912	WBGene00020168	WBGene00006943	WBGene00001030	WBGene00021428	WBGene00014338	WBGene00044271	WBGene00013854	WBGene00011351	WBGene00007225	WBGene00019606	WBGene00003864	WBGene00010813	WBGene00018612	WBGene00004046	WBGene00000093	WBGene00000136	WBGene00000414	WBGene00000453	WBGene00001884	WBGene00015111	WBGene00004179	WBGene00015210	WBGene00015175	WBGene00001397	WBGene00007114	WBGene00000163	WBGene00000158
WBGene00010621	WBGene00015903	WBGene00019767	WBGene00010621	WBGene00000938	WBGene00011320	WBGene00007080	WBGene00001037	WBGene00008782	WBGene00009206	WBGene00012591	WBGene00001155	WBGene00010878	WBGene00002129	WBGene00021766	WBGene00008140	WBGene00000140	WBGene00018339	WBGene00004093	WBGene00000094	WBGene00000138	WBGene00000416	WBGene00000485	WBGene00001888	WBGene00015112	WBGene00015312	B0496.4	WBGene00015180	WBGene00001401	WBGene00007147	WBGene00000168	WBGene00000159
WBGene00001829	WBGene00006562	WBGene00006311	WBGene00001829	WBGene00000995	WBGene00012395	WBGene00007195	WBGene00001085	WBGene00044639	WBGene00014329	WBGene00012840	WBGene00021312	WBGene00008860	WBGene00013142	WBGene00000150	WBGene00021035	WBGene00008901	WBGene00017319	WBGene00004094	WBGene00000095	WBGene00000142	WBGene00000417	WBGene00000492	WBGene00001900	WBGene00015113	WBGene00000082	WBGene00015215	WBGene00007187	WBGene00001402	WBGene00007188	WBGene00000182	WBGene00000160
WBGene00007789	WBGene00008464	WBGene00001973	WBGene00007789	WBGene00001008	WBGene00000479	WBGene00007501	WBGene00001087	WBGene00021369	WBGene00022993	WBGene00044273	WBGene00013987	WBGene00009250	WBGene00009489	WBGene00000094	WBGene00007637	WBGene00017921	WBGene00016607	WBGene00004132	WBGene00000096	WBGene00000143	WBGene00000420	WBGene00000497	WBGene00012104	WBGene00015114	WBGene00015332	WBGene00015218	WBGene00007188	WBGene00001414	WBGene00007237	WBGene00000183	WBGene00000163
WBGene00008740	WBGene00011352	WBGene00020935	WBGene00008740	WBGene00001025	WBGene00004241	WBGene00007505	WBGene00001094	WBGene00013198	WBGene00022924	WBGene00044340	WBGene00018120	WBGene00020557	WBGene00003014	WBGene00022791	WBGene00012369	WBGene00005529	WBGene00016496	WBGene00004178	WBGene00000097	WBGene00000144	WBGene00000422	WBGene00000511	WBGene00018851	WBGene00007131	WBGene00005246	WBGene00015230	WBGene00015217	WBGene00001478	WBGene00007242	WBGene00000184	WBGene00000165
WBGene00015817	WBGene00020290	WBGene00001595	WBGene00015817	WBGene00001042	WBGene00004726	WBGene00007615	WBGene00001161	WBGene00009558	WBGene00022911	WBGene00008967	WBGene00003446	WBGene00019007	WBGene00020867	WBGene00022221	WBGene00007698	WBGene00008997	WBGene00016493	WBGene00004241	WBGene00000098	WBGene00000145	WBGene00000443	WBGene00000514	WBGene00194660	WBGene00007134	WBGene00015351	WBGene00002212	WBGene00006006	WBGene00001481	WBGene00007334	WBGene00000186	WBGene00000168
WBGene00000405	WBGene00011490	WBGene00008683	WBGene00000405	WBGene00001044	WBGene00020107	WBGene00007788	WBGene00001177	WBGene00021353	WBGene00009936	WBGene00003766	WBGene00012739	WBGene00019298	WBGene00014203	WBGene00003912	WBGene00006562	WBGene00005528	WBGene00016057	WBGene00004244	WBGene00000099	WBGene00000148	WBGene00000444	WBGene00000518	WBGene00019735	WBGene00007138	WBGene00015369	WBGene00015241	WBGene00015235	WBGene00001483	WBGene00007341	WBGene00000187	WBGene00000172
WBGene00020588	WBGene00011986	WBGene00010845	WBGene00020588	WBGene00001177	WBGene00010847	WBGene00007789	WBGene00001214	WBGene00022592	WBGene00022936	WBGene00021086	WBGene00007239	WBGene00013696	WBGene00007772	WBGene00013686	WBGene00006483	WBGene00010768	WBGene00015941	WBGene00004324	WBGene00000100	WBGene00000149	WBGene00000459	WBGene00000527	WBGene00195169	WBGene00005059	WBGene00015366	WBGene00015243	WBGene00001562	WBGene00001487	WBGene00007391	WBGene00000192	WBGene00000181
WBGene00008107	WBGene00003026	WBGene00010406	WBGene00008107	WBGene00001178	WBGene00010042	WBGene00008005	WBGene00001229	WBGene00019858	WBGene00022983	WBGene00017305	WBGene00012926	WBGene00003079	WBGene00020007	WBGene00020467	WBGene00006804	WBGene00016354	WBGene00015920	WBGene00004326	WBGene00000101	WBGene00000151	WBGene00000460	WBGene00000528	WBGene00015098	WBGene00005062	WBGene00015381	WBGene00015244	WBGene00007196	WBGene00001494	WBGene00007417	WBGene00000195	WBGene00000182
WBGene00014151	WBGene00001606	WBGene00001563	WBGene00014151	WBGene00001188	WBGene00004781	WBGene00008062	WBGene00001336	WBGene00022726	WBGene00022957	WBGene00012604	WBGene00017360	WBGene00016452	WBGene00006625	WBGene00019562	WBGene00006406	WBGene00001394	WBGene00015809	WBGene00004508	WBGene00000102	WBGene00000155	WBGene00000461	WBGene00000535	WBGene00015456	WBGene00007141	WBGene00002202	WBGene00015260	WBGene00015268	WBGene00001526	WBGene00007439	WBGene00000196	WBGene00000183
WBGene00002032	WBGene00021056	WBGene00015418	WBGene00002032	WBGene00001189	WBGene00004204	WBGene00008107	WBGene00001385	WBGene00020952	WBGene00008179	WBGene00007543	WBGene00011063	WBGene00022188	WBGene00022835	WBGene00014158	WBGene00003562	WBGene00004192	WBGene00015525	WBGene00004509	WBGene00000103	WBGene00000158	WBGene00000462	WBGene00000539	WBGene00002219	WBGene00015153	WBGene00007277	WBGene00006766	WBGene00007211	WBGene00001535	WBGene00007890	WBGene00000197	WBGene00000184
WBGene00012360	WBGene00017986	WBGene00003410	WBGene00012360	WBGene00001247	WBGene00015083	WBGene00008185	WBGene00001386	WBGene00000903	WBGene00022938	WBGene00013647	WBGene00018419	WBGene00015460	WBGene00017554	WBGene00007255	WBGene00004086	WBGene00013567	WBGene00014224	WBGene00004510	WBGene00000106	WBGene00000159	WBGene00000465	WBGene00000541	WBGene00007125	WBGene00007156	WBGene00007278	WBGene00007209	WBGene00007213	WBGene00001598	WBGene00007985	WBGene00000198	WBGene00000187
WBGene00021555	WBGene00004392	WBGene00008506	WBGene00021555	WBGene00001329	WBGene00000465	WBGene00008387	WBGene00001476	WBGene00012967	WBGene00022953	WBGene00009398	WBGene00017112	WBGene00023450	WBGene00235291	WBGene00010546	WBGene00013687	WBGene00010836	WBGene00014083	WBGene00004914	WBGene00000107	WBGene00000160	WBGene00000473	WBGene00000544	WBGene00013685	WBGene00007159	WBGene00015393	WBGene00007210	WBGene00007216	WBGene00001601	WBGene00008050	WBGene00000199	WBGene00000192
WBGene00008503	WBGene00012294	WBGene00003392	WBGene00008503	WBGene00001335	WBGene00007709	WBGene00008399	WBGene00001498	WBGene00021387	WBGene00014267	WBGene00044338	WBGene00013728	WBGene00003451	WBGene00194649	WBGene00022586	WBGene00002186	WBGene00018735	WBGene00013958	WBGene00004916	WBGene00000109	WBGene00000165	WBGene00000479	WBGene00000545	WBGene00015012	WBGene00007166	WBGene00015419	WBGene00015287	WBGene00015279	WBGene00001613	WBGene00008178	WBGene00000200	WBGene00000197
WBGene00011638	WBGene00004027	WBGene00022059	WBGene00011638	WBGene00001459	WBGene00003989	WBGene00008581	WBGene00001507	WBGene00022307	WBGene00022928	WBGene00016403	WBGene00010091	WBGene00012885	WBGene00007697	WBGene00013682	WBGene00001324	WBGene00001757	WBGene00013892	WBGene00004919	WBGene00000112	WBGene00000170	WBGene00000480	WBGene00000546	WBGene00021662	WBGene00006289	WBGene00015428	WBGene00007222	WBGene00001413	WBGene00001618	WBGene00008222	WBGene00000201	WBGene00000198
WBGene00000257	WBGene00007225	WBGene00011580	WBGene00000257	WBGene00001468	WBGene00021853	WBGene00008848	WBGene00001509	WBGene00021461	WBGene00022949	WBGene00016058	WBGene00004965	WBGene00008576	WBGene00022457	WBGene00009513	WBGene00003231	WBGene00012293	WBGene00013324	WBGene00004984	WBGene00000113	WBGene00000176	WBGene00000482	WBGene00000552	WBGene00006698	WBGene00007161	WBGene00007303	WBGene00007230	WBGene00000120	WBGene00001660	WBGene00008232	WBGene00000203	WBGene00000199
WBGene00021676	WBGene00010609	WBGene00018154	WBGene00021676	WBGene00001480	WBGene00015461	WBGene00008871	WBGene00001514	WBGene00021941	WBGene00014272	WBGene00044235	WBGene00004808	WBGene00016341	WBGene00000387	WBGene00013303	WBGene00004978	WBGene00077761	WBGene00013204	WBGene00006423	WBGene00000114	WBGene00000178	WBGene00000503	WBGene00000562	WBGene00013507	WBGene00006080	WBGene00007309	WBGene00007239	WBGene00002046	WBGene00001663	WBGene00008464	WBGene00000204	WBGene00000200
WBGene00001832	WBGene00017985	WBGene00019894	WBGene00001832	WBGene00001496	WBGene00008533	WBGene00008934	WBGene00001520	WBGene00010067	WBGene00022894	WBGene00021786	WBGene00009004	WBGene00008528	WBGene00016581	WBGene00007580	WBGene00019831	WBGene00007488	WBGene00013143	WBGene00006449	WBGene00000115	WBGene00000180	WBGene00000512	WBGene00000622	WBGene00009788	WBGene00015170	WBGene00003432	WBGene00044333	WBGene00007234	WBGene00001673	WBGene00008492	WBGene00000205	WBGene00000201
WBGene00000275	WBGene00009186	WBGene00015806	WBGene00000275	WBGene00001520	WBGene00007501	WBGene00009125	WBGene00001595	WBGene00003638	WBGene00010733	WBGene00017388	WBGene00018045	WBGene00001424	WBGene00007237	WBGene00008349	WBGene00018721	WBGene00008944	WBGene00013129	WBGene00006888	WBGene00000116	WBGene00000181	WBGene00000523	WBGene00000630	WBGene00021470	WBGene00015175	WBGene00007330	WBGene00007244	WBGene00007247	WBGene00001688	WBGene00008495	WBGene00000206	WBGene00000203
WBGene00006817	WBGene00003395	WBGene00002066	WBGene00006817	WBGene00001523	WBGene00004312	WBGene00009662	WBGene00001596	WBGene00020832	WBGene00022912	WBGene00017209	WBGene00013237	WBGene00001242	WBGene00020931	WBGene00194912	WBGene00000867	WBGene00022501	WBGene00013004	WBGene00007577	WBGene00000117	WBGene00000182	WBGene00000566	WBGene00000644	WBGene00010770	WBGene00015178	WBGene00007332	WBGene00007248	WBGene00015307	WBGene00001689	WBGene00008534	WBGene00000208	WBGene00000204
WBGene00007966	WBGene00021781	WBGene00006563	WBGene00007966	WBGene00001569	WBGene00005022	WBGene00009922	WBGene00001598	WBGene00000514	WBGene00014318	WBGene00021085	WBGene00017386	WBGene00011859	WBGene00013800	WBGene00004985	WBGene00000913	WBGene00010269	WBGene00012992	WBGene00007624	WBGene00000118	WBGene00000184	WBGene00000591	WBGene00000673	WBGene00206415	WBGene00015192	WBGene00007334	WBGene00007249	WBGene00015308	WBGene00001693	WBGene00008596	WBGene00000209	WBGene00000205
WBGene00004187	WBGene00007643	WBGene00011043	WBGene00004187	WBGene00001583	WBGene00010557	WBGene00009956	WBGene00001599	WBGene00021308	WBGene00014340	WBGene00000744	WBGene00019084	WBGene00009454	WBGene00020909	WBGene00009277	WBGene00021652	WBGene00012141	WBGene00012978	WBGene00007975	WBGene00000120	WBGene00000186	WBGene00000792	WBGene00000685	WBGene00022728	WBGene00015193	WBGene00002881	WBGene00015305	WBGene00007225	WBGene00001777	WBGene00008621	WBGene00000222	WBGene00000206
WBGene00010281	WBGene00013862	WBGene00021206	WBGene00010281	WBGene00001606	WBGene00003228	WBGene00010072	WBGene00001601	WBGene00018804	WBGene00013918	WBGene00021083	WBGene00009987	WBGene00007792	WBGene00009271	WBGene00000564	WBGene00006934	WBGene00021751	WBGene00012964	WBGene00008400	WBGene00000121	WBGene00000187	WBGene00000797	WBGene00000722	WBGene00194906	WBGene00005541	WBGene00014666	WBGene00015306	WBGene00000289	WBGene00001831	WBGene00008641	WBGene00000223	WBGene00000208
WBGene00007788	WBGene00021924	WBGene00006941	WBGene00007788	WBGene00001638	WBGene00020696	WBGene00010620	WBGene00001633	WBGene00017106	WBGene00014287	WBGene00021084	WBGene00017384	WBGene00022005	WBGene00014116	WBGene00015187	WBGene00044689	WBGene00017717	WBGene00012950	WBGene00008995	WBGene00000122	WBGene00000196	WBGene00000803	WBGene00000768	WBGene00044789	WBGene00015198	WBGene00001514	WBGene00007224	WBGene00015312	WBGene00001832	WBGene00008695	WBGene00000226	WBGene00000209
WBGene00006994	WBGene00011038	WBGene00014243	WBGene00006994	WBGene00001663	WBGene00011945	WBGene00010621	WBGene00001669	WBGene00044641	WBGene00014269	WBGene00044337	WBGene00004918	WBGene00018529	WBGene00021214	WBGene00019464	WBGene00001607	WBGene00008583	WBGene00012929	WBGene00009052	WBGene00000123	WBGene00000197	WBGene00000832	WBGene00000770	WBGene00018852	WBGene00015199	WBGene00015469	WBGene00015331	WBGene00007252	WBGene00001841	WBGene00008823	WBGene00000227	WBGene00000223
WBGene00004955	WBGene00009404	WBGene00021810	WBGene00004955	WBGene00001666	WBGene00009098	WBGene00010785	WBGene00001832	WBGene00002181	WBGene00014292	WBGene00009251	WBGene00006726	WBGene00017321	WBGene00012721	WBGene00044325	WBGene00002240	WBGene00007997	WBGene00012830	WBGene00010263	WBGene00000133	WBGene00000198	WBGene00000840	WBGene00000771	WBGene00021667	WBGene00007183	WBGene00007344	WBGene00000082	WBGene00007256	WBGene00001842	WBGene00008825	WBGene00000229	WBGene00000226
WBGene00003951	WBGene00008825	WBGene00006446	WBGene00003951	WBGene00001680	WBGene00003229	WBGene00010787	WBGene00001837	WBGene00000636	WBGene00014263	WBGene00015458	WBGene00012781	WBGene00044122	WBGene00013138	WBGene00009123	WBGene00002717	WBGene00007744	WBGene00012768	WBGene00010280	WBGene00000136	WBGene00000199	WBGene00000846	WBGene00000778	WBGene00009247	WBGene00007190	WBGene00007357	WBGene00007262	WBGene00001130	WBGene00001865	WBGene00008860	WBGene00000230	WBGene00000227
WBGene00012543	WBGene00021682	WBGene00008878	WBGene00012543	WBGene00001745	WBGene00007023	WBGene00011467	WBGene00001869	WBGene00008622	WBGene00022915	WBGene00017303	WBGene00019220	WBGene00011274	WBGene00013122	WBGene00020864	WBGene00004078	WBGene00002184	WBGene00012738	WBGene00010734	WBGene00000137	WBGene00000200	WBGene00000866	WBGene00000801	WBGene00004422	WBGene00015211	WBGene00015504	WBGene00015335	WBGene00004777	WBGene00001988	WBGene00009123	WBGene00000231	WBGene00000228
WBGene00021192	WBGene00003231	WBGene00001856	WBGene00021192	WBGene00001814	WBGene00022037	WBGene00011562	WBGene00001872	WBGene00016299	WBGene00014275	WBGene00010041	WBGene00022754	WBGene00015908	WBGene00011173	WBGene00004360	WBGene00007428	WBGene00000512	WBGene00012714	WBGene00011061	WBGene00000138	WBGene00000201	WBGene00000867	WBGene00000802	WBGene00000499	WBGene00015214	WBGene00015505	WBGene00015354	WBGene00006431	WBGene00002013	WBGene00009202	WBGene00000235	WBGene00000229
WBGene00012471	WBGene00017263	WBGene00021681	WBGene00012471	WBGene00001955	WBGene00004984	WBGene00011638	WBGene00002000	WBGene00206377	WBGene00006333	WBGene00020237	WBGene00021026	WBGene00009735	WBGene00009138	WBGene00044650	WBGene00000419	WBGene00016427	WBGene00012692	WBGene00011333	WBGene00000140	WBGene00000202	WBGene00000868	WBGene00000819	WBGene00001688	WBGene00006006	WBGene00004452	WBGene00015348	WBGene00015357	WBGene00002032	WBGene00009330	WBGene00000236	WBGene00000230
WBGene00001688	WBGene00003076	WBGene00003060	WBGene00001688	WBGene00002004	WBGene00006528	WBGene00012297	WBGene00002005	WBGene00011733	WBGene00022978	WBGene00003771	WBGene00004920	WBGene00007825	WBGene00001590	WBGene00008648	WBGene00009203	WBGene00007131	WBGene00012676	WBGene00011580	WBGene00000142	WBGene00000203	WBGene00000870	WBGene00000821	WBGene00023419	WBGene00015220	WBGene00015519	WBGene00000031	WBGene00015352	WBGene00002036	WBGene00009557	WBGene00000247	WBGene00000231
WBGene00003992	WBGene00011509	WBGene00021857	WBGene00003992	WBGene00002028	WBGene00004391	WBGene00012845	WBGene00002015	WBGene00000463	WBGene00022945	WBGene00044339	WBGene00003587	WBGene00020940	WBGene00008258	WBGene00005026	WBGene00008274	WBGene00012763	WBGene00012652	WBGene00011910	WBGene00000143	WBGene00000204	WBGene00000871	WBGene00000864	WBGene00009572	WBGene00015222	WBGene00015532	WBGene00004099	WBGene00015353	WBGene00002047	WBGene00009606	WBGene00000249	WBGene00000235
WBGene00019883	WBGene00014127	WBGene00005015	WBGene00019883	WBGene00002042	WBGene00012550	WBGene00012896	WBGene00002048	WBGene00020797	WBGene00014333	WBGene00044357	WBGene00017735	WBGene00013296	WBGene00020443	WBGene00021820	WBGene00003230	WBGene00010965	WBGene00012556	WBGene00011945	WBGene00000144	WBGene00000205	WBGene00000884	WBGene00000865	WBGene00015698	WBGene00015223	WBGene00015535	WBGene00000030	WBGene00015347	WBGene00002102	WBGene00009651	WBGene00000250	WBGene00000236
WBGene00002994	WBGene00019341	WBGene00020263	WBGene00002994	WBGene00002048	WBGene00012879	WBGene00013053	WBGene00002057	WBGene00021417	WBGene00014342	WBGene00011313	WBGene00006044	WBGene00022268	WBGene00044438	WBGene00021634	WBGene00012879	WBGene00000829	WBGene00012478	WBGene00012167	WBGene00000145	WBGene00000206	WBGene00000894	WBGene00000878	WBGene00020464	WBGene00015225	WBGene00015538	WBGene00007269	WBGene00015378	WBGene00002120	WBGene00009713	WBGene00000254	WBGene00000247
WBGene00001689	WBGene00000797	WBGene00021460	WBGene00001689	WBGene00002088	WBGene00011350	WBGene00013106	WBGene00002058	WBGene00013429	WBGene00022925	WBGene00007537	WBGene00015941	WBGene00015997	WBGene00021386	WBGene00012010	WBGene00021685	WBGene00010962	WBGene00012465	WBGene00012484	WBGene00000146	WBGene00000207	WBGene00000897	WBGene00000908	WBGene00007966	WBGene00015226	WBGene00015544	WBGene00007274	WBGene00004392	WBGene00002186	WBGene00009769	WBGene00000257	WBGene00000248
WBGene00000115	WBGene00009006	WBGene00003800	WBGene00000115	WBGene00002100	WBGene00009563	WBGene00013186	WBGene00002067	WBGene00012124	WBGene00014283	WBGene00007356	WBGene00018762	WBGene00014170	WBGene00011344	WBGene00007978	WBGene00004984	WBGene00010964	WBGene00012244	WBGene00014115	WBGene00000147	WBGene00000209	WBGene00000898	WBGene00000951	WBGene00010734	WBGene00015236	WBGene00003695	WBGene00001483	WBGene00007282	WBGene00002193	WBGene00009813	WBGene00000264	WBGene00000249
WBGene00006974	WBGene00017712	WBGene00000182	WBGene00006974	WBGene00002147	WBGene00004242	WBGene00013728	WBGene00002069	WBGene00015020	WBGene00022989	WBGene00044174	WBGene00184990	WBGene00013299	WBGene00013000	WBGene00043051	WBGene00004254		WBGene00012059	WBGene00014208	WBGene00000148	WBGene00000210	WBGene00000899	WBGene00000955	WBGene00001887	WBGene00015229	WBGene00006572	WBGene00015388	WBGene00007283	WBGene00002206	WBGene00009862	WBGene00000265	WBGene00000254
WBGene00018898	WBGene00003864	WBGene00017317	WBGene00018898	WBGene00002176	WBGene00003230	WBGene00013729	WBGene00002181	WBGene00022353	WBGene00022939	WBGene00019870	WBGene00021486	WBGene00019630	WBGene00013175	WBGene00011242	WBGene00001653		WBGene00011944	WBGene00015943	WBGene00000149	WBGene00000211	WBGene00000900	WBGene00000961	WBGene00001899	WBGene00015230	WBGene00002228	WBGene00015390	WBGene00015396	WBGene00002208	WBGene00010148	WBGene00000271	WBGene00000257
WBGene00001214	WBGene00013553	WBGene00008006	WBGene00001214	WBGene00002181	WBGene00008173	WBGene00014151	WBGene00002202	WBGene00009148	WBGene00022976	WBGene00009090	WBGene00013150	WBGene00015205	WBGene00022795	WBGene00020375	WBGene00011835		WBGene00011759	WBGene00017620	WBGene00000150	WBGene00000212	WBGene00000901	WBGene00000966	WBGene00001883	WBGene00002212	WBGene00007384	WBGene00015402	WBGene00015400	WBGene00002219	WBGene00010227	WBGene00000274	WBGene00000259
WBGene00017920	WBGene00019153	WBGene00010990	WBGene00017920	WBGene00002184	WBGene00004078	WBGene00014208	WBGene00002231	WBGene00023451	WBGene00022992	WBGene00015392	WBGene00022046	WBGene00003442	WBGene00019274	WBGene00000019	WBGene00011945		WBGene00011334	WBGene00017641	WBGene00000151	WBGene00000214	WBGene00000913	WBGene00000967	WBGene00016885	WBGene00015242	WBGene00007395	WBGene00007289	WBGene00007287	WBGene00002225	WBGene00010436	WBGene00000275	WBGene00000263
WBGene00003796	WBGene00007573	WBGene00008361	WBGene00003796	WBGene00002189	WBGene00004702	WBGene00015287	WBGene00002247	WBGene00006985	WBGene00022972	WBGene00004173	WBGene00007617	WBGene00018218	WBGene00006624	WBGene00001393	WBGene00018483		WBGene00010905	WBGene00018921	WBGene00000155	WBGene00000215	WBGene00000914	WBGene00000971	WBGene00022587	WBGene00015243	WBGene00003526	WBGene00015439	WBGene00000074	WBGene00002226	WBGene00010483	WBGene00000276	WBGene00000264
WBGene00017981	WBGene00013728	WBGene00004136	WBGene00017981	WBGene00002203	WBGene00000145	WBGene00015360	WBGene00002632	WBGene00018577	WBGene00022965	WBGene00023477	WBGene00022214	WBGene00022864	WBGene00012696	WBGene00006732	WBGene00018316		WBGene00010896	WBGene00019629	WBGene00000156	WBGene00000216	WBGene00000929	WBGene00000998	WBGene00077762	WBGene00015244	C07D8.3	WBGene00015421	WBGene00007290	WBGene00002228	WBGene00010550	WBGene00000289	WBGene00000265
WBGene00044789	WBGene00012716	WBGene00008053	WBGene00044789	WBGene00002220	WBGene00000388	WBGene00015504	WBGene00002850	WBGene00021913	WBGene00006316	WBGene00011266	WBGene00022884	WBGene00012931	WBGene00021153	WBGene00014004	WBGene00003186		WBGene00010771	WBGene00019971	WBGene00000157	WBGene00000217	WBGene00000980	WBGene00001046	WBGene00018661	WBGene00015252	WBGene00000465	WBGene00015422	WBGene00015429	WBGene00002229	WBGene00010555	WBGene00000292	WBGene00000268
WBGene00008399	WBGene00000145	WBGene00003158	WBGene00008399	WBGene00002222	WBGene00000530	WBGene00015515	WBGene00002855	WBGene00016485	WBGene00014320	WBGene00021904	WBGene00022875	WBGene00009051	WBGene00019651	WBGene00016159	WBGene00000496		WBGene00010732	WBGene00020707	WBGene00000158	WBGene00000218	WBGene00000990	WBGene00001054	WBGene00002032	WBGene00015255	WBGene00015577	WBGene00007300	WBGene00004426	WBGene00002368	WBGene00010569	WBGene00000293	WBGene00000269
WBGene00018900	WBGene00010036	WBGene00006936	WBGene00018900	WBGene00002230	WBGene00000797	WBGene00015557	WBGene00003010	WBGene00018309	WBGene00022959	WBGene00002259	WBGene00020285	WBGene00017459	WBGene00022681	WBGene00001606	WBGene00008682		WBGene00010627	WBGene00021419	WBGene00000159	WBGene00000219	WBGene00000993	WBGene00001070	WBGene00002064	WBGene00015257	WBGene00000479	WBGene00007301	WBGene00004795	WBGene00002393	WBGene00010759	WBGene00000366	WBGene00000271
WBGene00003210	WBGene00019677	WBGene00013703	WBGene00003210	WBGene00002248	WBGene00000866	WBGene00015817	WBGene00003012	WBGene00022177	WBGene00014323	WBGene00000758	WBGene00000620	WBGene00007570	WBGene00010000	WBGene00000163	WBGene00002144		WBGene00010624	WBGene00021929	WBGene00000160	WBGene00000220	WBGene00000995	WBGene00001116	WBGene00021663	WBGene00006637	WBGene00015591	WBGene00007305	WBGene00000503	WBGene00002994	WBGene00010768	WBGene00000369	WBGene00000274
WBGene00006536	WBGene00077732	WBGene00006932	WBGene00006536	WBGene00002264	WBGene00000867	WBGene00016356	WBGene00003025	WBGene00020930	WBGene00013993	WBGene00012799	WBGene00015165	WBGene00010879	WBGene00044003	WBGene00010542	WBGene00013021		WBGene00010560	WBGene00022034	WBGene00000161	WBGene00000223	WBGene00001006	WBGene00001119	WBGene00019536	WBGene00015264	WBGene00007442	WBGene00007306	WBGene00003043	WBGene00003034	WBGene00010805	WBGene00000371	WBGene00000275
WBGene00003133	WBGene00000894	WBGene00000229	WBGene00003133	WBGene00002977	WBGene00000879	WBGene00016515	WBGene00003026	WBGene00013603	WBGene00014324	WBGene00001756	WBGene00000688	WBGene00018068	WBGene00015189	WBGene00017996	WBGene00019807		WBGene00010556	WBGene00022877	WBGene00000162	WBGene00000224	WBGene00001025	WBGene00001150	WBGene00008740	WBGene00007209	WBGene00007460	WBGene00007307	WBGene00004344	WBGene00003092	WBGene00011012	WBGene00000375	WBGene00000276
WBGene00022739	WBGene00194906	WBGene00012972	WBGene00022739	WBGene00002990	WBGene00000913	WBGene00016675	WBGene00003036	WBGene00021469	WBGene00014295	WBGene00012382	WBGene00050893	WBGene00007216	WBGene00017121	WBGene00022212	WBGene00000366		WBGene00010478		WBGene00000163	WBGene00000226	WBGene00001032	WBGene00001187	WBGene00016993	WBGene00007211	WBGene00007454	WBGene00007308	WBGene00007332	WBGene00003100	WBGene00011189	WBGene00000376	WBGene00000292
WBGene00003792	WBGene00020910	WBGene00006595	WBGene00003792	WBGene00003021	WBGene00001051	WBGene00016701	WBGene00003119	WBGene00015775	WBGene00011346	WBGene00022156	WBGene00012180	WBGene00013194	WBGene00020066	WBGene00013734	WBGene00003184		WBGene00010405		WBGene00000164	WBGene00000227	WBGene00001041	WBGene00001211	WBGene00194861	WBGene00077546	WBGene00007449	WBGene00007320	WBGene00015461	WBGene00003170	WBGene00011309	WBGene00000377	WBGene00000293
WBGene00012999	WBGene00006618	WBGene00016508	WBGene00012999	WBGene00003038	WBGene00001095	WBGene00017031	WBGene00003132	WBGene00017453	WBGene00010430	WBGene00044272	WBGene00044275	WBGene00008772	WBGene00008660	WBGene00022534	WBGene00007709		WBGene00010096		WBGene00000165	WBGene00000229	WBGene00001060	WBGene00001242	WBGene00000549	WBGene00005138	WBGene00007464	WBGene00004100	WBGene00015462	WBGene00003218	WBGene00011366	WBGene00000378	WBGene00000366
WBGene00013270	WBGene00007797	WBGene00000836	WBGene00013270	WBGene00003043	WBGene00001606	WBGene00017177	WBGene00003133	WBGene00022131	WBGene00022908	WBGene00016180	WBGene00003430	WBGene00016511	WBGene00000007	WBGene00003898	WBGene00000465		WBGene00010094		WBGene00000168	WBGene00000230	WBGene00001061	WBGene00001245	WBGene00019528	WBGene00015277	WBGene00015623	WBGene00007323	WBGene00007342	WBGene00003414	WBGene00011388	WBGene00000379	WBGene00000369
WBGene00002368	WBGene00010354	WBGene00007307	WBGene00002368	WBGene00003045	WBGene00001607	WBGene00017213	WBGene00003154	WBGene00021458	WBGene00022933	WBGene00019090	WBGene00017485	WBGene00022023	WBGene00007045	WBGene00001645	WBGene00016117		WBGene00010044		WBGene00000169	WBGene00000231	WBGene00001072	WBGene00001246	WBGene00010989	WBGene00015292	WBGene00003448	WBGene00007335	WBGene00001514	WBGene00003504	WBGene00011432	WBGene00000380	WBGene00000371
WBGene00003214	WBGene00004798	WBGene00019168	WBGene00003214	WBGene00003075	WBGene00001647	WBGene00017279	WBGene00003156	WBGene00008500	WBGene00022901	WBGene00003767	WBGene00045209	WBGene00018997	WBGene00018980	WBGene00007710	WBGene00001023		WBGene00009993		WBGene00000170	WBGene00000233	WBGene00001077	WBGene00001248	WBGene00013567	WBGene00007230	WBGene00015636	WBGene00007337	WBGene00004927	WBGene00003507	WBGene00011434	WBGene00000381	WBGene00000375
WBGene00002231	WBGene00018830	WBGene00001600	WBGene00002231	WBGene00003087	WBGene00002072	WBGene00017393	WBGene00003159	WBGene00022608	WBGene00014282	WBGene00019021	WBGene00016845	WBGene00008724	WBGene00018143	WBGene00011352	WBGene00004946		WBGene00009711		WBGene00000171	WBGene00000235	WBGene00001078	WBGene00001249	WBGene00015111	WBGene00007241	WBGene00015650	WBGene00015467	WBGene00002062	WBGene00003516	WBGene00011499	WBGene00000382	WBGene00000376
WBGene00020652	WBGene00008822	WBGene00011334	WBGene00020652	WBGene00003124	WBGene00002136	WBGene00017482	WBGene00003171	WBGene00018773	WBGene00022909	WBGene00009637	WBGene00011103	WBGene00009369	WBGene00021855	WBGene00017548	WBGene00004241		WBGene00009305		WBGene00000175	WBGene00000236	WBGene00001081	WBGene00001251	WBGene00007555	WBGene00007232	WBGene00044001	WBGene00005613	WBGene00000133	WBGene00003539	WBGene00011505	WBGene00000383	WBGene00000377
WBGene00020035	WBGene00020761	WBGene00019259	WBGene00020035	WBGene00003142	WBGene00003026	WBGene00018336	WBGene00003175	WBGene00012717	WBGene00014298	WBGene00003765	WBGene00043187	WBGene00018332	WBGene00012789	WBGene00008219	WBGene00011320		WBGene00009246		WBGene00000176	WBGene00000237	WBGene00001082	WBGene00001263	WBGene00011993	WBGene00007248	WBGene00003864	WBGene00007354	WBGene00015496	WBGene00003558	WBGene00011642	WBGene00000386	WBGene00000378
WBGene00004782	WBGene00022043	WBGene00013558	WBGene00004782	WBGene00003182	WBGene00003065	WBGene00018428	WBGene00003392	WBGene00019316	WBGene00014268	WBGene00004118	WBGene00001905	WBGene00003581	WBGene00010459	WBGene00008120	WBGene00009661		WBGene00009211		WBGene00000177	WBGene00000239	WBGene00001086	WBGene00001303	WBGene00019628	WBGene00015306	WBGene00015660	WBGene00015500	WBGene00007348	WBGene00003596	WBGene00011704	WBGene00000390	WBGene00000379
WBGene00008005	WBGene00018302	WBGene00012978	WBGene00008005	WBGene00003185	WBGene00003161	WBGene00018994	WBGene00003400	WBGene00010610	WBGene00000310	WBGene00010196	WBGene00017488	WBGene00013657	WBGene00015690	WBGene00018923	WBGene00003918		WBGene00009189		WBGene00000178	WBGene00000245	WBGene00001089	WBGene00001371	WBGene00003230	WBGene00007224	WBGene00045456	WBGene00015511	WBGene00007362	WBGene00003610	WBGene00012301	WBGene00000392	WBGene00000380
WBGene00004459	WBGene00019628	WBGene00009065	WBGene00004459	WBGene00003373	WBGene00003231	WBGene00019002	WBGene00003418	WBGene00003593	WBGene00022897	WBGene00044644	WBGene00020599	WBGene00018071	WBGene00010681	WBGene00006466	WBGene00007027		WBGene00009132		WBGene00000179	WBGene00000247	WBGene00001101	WBGene00001385	WBGene00002225	WBGene00007225	WBGene00007508	WBGene00015516	WBGene00007370	WBGene00003764	WBGene00012442	WBGene00000405	WBGene00000381
WBGene00013591	WBGene00020072	WBGene00010259	WBGene00013591	WBGene00003387	WBGene00003395	WBGene00019169	WBGene00003423	WBGene00010726	WBGene00014305	WBGene00010491	WBGene00003462	WBGene00020105	WBGene00013212	WBGene00007573	WBGene00016178		WBGene00008920		WBGene00000180	WBGene00000249	WBGene00001102	WBGene00001386	WBGene00011131	WBGene00000637	WBGene00007513	WBGene00001552	WBGene00003653	WBGene00003778	WBGene00012583	WBGene00000408	WBGene00000382
WBGene00007615	WBGene00018327	WBGene00003791	WBGene00007615	WBGene00003402	WBGene00003784	WBGene00019600	WBGene00003504	WBGene00011049	WBGene00014304	WBGene00009640	WBGene00044274	WBGene00194642	WBGene00010460	WBGene00018785	WBGene00015102		WBGene00008769		WBGene00000181	WBGene00000250	WBGene00001130	WBGene00001390	WBGene00016178	WBGene00044090	WBGene00015677	WBGene00006264	WBGene00015518	WBGene00003845	WBGene00012592	WBGene00000409	WBGene00000386
WBGene00010056	WBGene00019254	WBGene00017967	WBGene00010056	WBGene00003410	WBGene00003865	WBGene00019712	WBGene00003777	WBGene00013672	WBGene00014313	WBGene00015623	WBGene00014042	WBGene00009938	WBGene00020942	WBGene00010141	WBGene00012341		WBGene00008670		WBGene00000182	WBGene00000253	WBGene00001145	WBGene00001414	WBGene00017407	WBGene00015316	WBGene00015693	WBGene00007380	WBGene00015550	WBGene00003879	WBGene00012640	WBGene00000410	WBGene00000389
WBGene00004042	WBGene00004086	WBGene00006993	WBGene00004042	WBGene00003480	WBGene00003870	WBGene00019883	WBGene00003806	WBGene00015200	WBGene00022943	WBGene00015457	WBGene00077764	WBGene00021960	WBGene00006608	WBGene00012121	WBGene00001016		WBGene00008480		WBGene00000183	WBGene00000254	WBGene00001148	WBGene00001424	WBGene00001595	WBGene00015317	WBGene00007517	WBGene00007381	WBGene00015554	WBGene00003889	WBGene00012664	WBGene00000411	WBGene00000390
WBGene00003504	WBGene00009138	WBGene00004304	WBGene00003504	WBGene00003509	WBGene00003912	WBGene00020035	WBGene00003818	WBGene00044705	WBGene00014279	WBGene00043147	WBGene00219383	WBGene00044341	WBGene00007863	WBGene00017801	WBGene00010259		WBGene00008456		WBGene00000184	WBGene00000256	WBGene00001161	WBGene00001433	WBGene00010484	WBGene00015331	WBGene00015706	WBGene00015544	WBGene00007390	WBGene00003892	WBGene00012745	WBGene00000413	WBGene00000392
WBGene00000872	WBGene00019833	WBGene00004208	WBGene00000872	WBGene00003517	WBGene00004027	WBGene00020098	WBGene00003827	WBGene00002100	WBGene00022931	WBGene00044316	WBGene00018669	WBGene00008122	WBGene00006546	WBGene00011576	WBGene00009065		WBGene00008455		WBGene00000186	WBGene00000259	WBGene00001162	WBGene00001438	WBGene00018510	WBGene00015338	WBGene00007540	WBGene00015545	WBGene00007391	WBGene00004003	WBGene00012927	WBGene00000415	WBGene00000396
WBGene00022257	WBGene00020858	WBGene00002245	WBGene00022257	WBGene00003523	WBGene00004351	WBGene00020117	WBGene00003858	WBGene00022063	WBGene00022975	WBGene00016153	WBGene00001912	WBGene00020480	WBGene00013713	WBGene00002783	WBGene00003060		WBGene00008452		WBGene00000187	WBGene00000263	WBGene00001178	WBGene00001449	WBGene00022211	WBGene00006244	WBGene00015728	C06G1.6	WBGene00005008	WBGene00004035	WBGene00013041	WBGene00000416	WBGene00000405
WBGene00015143	WBGene00022835	WBGene00004804	WBGene00015143	WBGene00003552	WBGene00004392	WBGene00020293	WBGene00003864	WBGene00007119	WBGene00014315	WBGene00008359	WBGene00000621	WBGene00016414	WBGene00012735	WBGene00012385	WBGene00011980		WBGene00008428		WBGene00000189	WBGene00000264	WBGene00001179	WBGene00001453	WBGene00000517	WBGene00005245	WBGene00015729	WBGene00007401	WBGene00007397	WBGene00004094	WBGene00013088	WBGene00000417	WBGene00000408
WBGene00007028	WBGene00010620	WBGene00001016	WBGene00007028	WBGene00003582	WBGene00004436	WBGene00020463	WBGene00003870	WBGene00013352	WBGene00022984	WBGene00015010	WBGene00007544	WBGene00021114	WBGene00044423	WBGene00012466	WBGene00009285		WBGene00008151		WBGene00000190	WBGene00000265	WBGene00001186	WBGene00001480	WBGene00017069	WBGene00005247	WBGene00007548	WBGene00003526	WBGene00015569	WBGene00004133	WBGene00013180	WBGene00000418	WBGene00000410
WBGene00015504	WBGene00004339	WBGene00017800	WBGene00015504	WBGene00003585	WBGene00004443	WBGene00020652	WBGene00003902	WBGene00019194	WBGene00014286	WBGene00016594	WBGene00001943	WBGene00018370	WBGene00020974	WBGene00007167	WBGene00015677		WBGene00007859		WBGene00000192	WBGene00000270	WBGene00001193	WBGene00001481	WBGene00001689	WBGene00005248	WBGene00001991	WBGene00007415	WBGene00015562	WBGene00004157	WBGene00013567	WBGene00000419	WBGene00000411
WBGene00000508	WBGene00013302	WBGene00003622	WBGene00000508	WBGene00003593	WBGene00004470	WBGene00021192	WBGene00003907	WBGene00004148	WBGene00013010	WBGene00006052	WBGene00044175	WBGene00001039	WBGene00018797	WBGene00020208	WBGene00011604		WBGene00007731		WBGene00000195	WBGene00000271	WBGene00001224	WBGene00001482	WBGene00013200	WBGene00015340	WBGene00007565	C07G1.2	WBGene00015565	WBGene00004178	WBGene00013583	WBGene00000420	WBGene00000413
WBGene00001830	WBGene00008546	WBGene00007784	WBGene00001830	WBGene00003600	WBGene00005324	WBGene00021265	WBGene00003926	WBGene00016885	WBGene00014271	WBGene00044206	WBGene00045208	WBGene00021925	WBGene00019677	WBGene00020314	WBGene00016889		WBGene00007712		WBGene00000196	WBGene00000273	WBGene00001235	WBGene00001483	WBGene00011612	WBGene00006643	WBGene00007572	WBGene00015572	WBGene00007417	WBGene00004218	WBGene00013734	WBGene00000421	WBGene00000415
WBGene00004374	WBGene00009286	WBGene00044077	WBGene00004374	WBGene00003602	WBGene00006394	WBGene00021555	WBGene00003931	WBGene00008932	WBGene00006338	WBGene00020243	WBGene00044271	WBGene00003429	WBGene00020653	WBGene00010427	WBGene00009587		WBGene00007708		WBGene00000197	WBGene00000274	WBGene00001253	WBGene00001487	WBGene00021884	WBGene00007265	WBGene00007580	WBGene00015576	WBGene00000465	WBGene00004228	WBGene00013876	WBGene00000423	WBGene00000416
WBGene00007352	WBGene00004209	WBGene00016836	WBGene00007352	WBGene00003637	WBGene00006473	WBGene00022203	WBGene00003967	WBGene00017507	WBGene00022956	WBGene00010987	WBGene00012591	WBGene00003443	WBGene00019257	WBGene00017696	WBGene00010013		WBGene00007617		WBGene00000198	WBGene00000275	WBGene00001324	WBGene00001501	WBGene00010193	WBGene00006628	WBGene00004042	WBGene00007457	WBGene00007421	WBGene00004231	WBGene00014027	WBGene00000424	WBGene00000417
WBGene00012484	WBGene00020467	WBGene00012341	WBGene00012484	WBGene00003638	WBGene00006546	WBGene00022257	WBGene00003989	WBGene00021302	WBGene00012377	WBGene00003763	WBGene00012840	WBGene00001682	WBGene00044762	WBGene00011802	WBGene00006943		WBGene00007564		WBGene00000199	WBGene00000276	WBGene00001325	WBGene00001505	WBGene00007708	WBGene00015345	WBGene00007589	WBGene00007446	WBGene00015579	WBGene00004315	WBGene00014061	WBGene00000426	WBGene00000418
WBGene00001833	WBGene00014111	WBGene00008948	WBGene00001833	WBGene00003648	WBGene00006562	WBGene00022531	WBGene00003990	WBGene00012159	WBGene00014274	WBGene00016733	WBGene00044273	WBGene00009581	WBGene00022113	WBGene00018364	WBGene00004179		WBGene00007413		WBGene00000200	WBGene00000277	WBGene00001329	WBGene00001508	WBGene00019140	WBGene00044803	WBGene00015769	WBGene00007448	WBGene00000537	WBGene00004353	WBGene00014064	WBGene00000459	WBGene00000419
WBGene00011240	WBGene00000913	WBGene00044638	WBGene00011240	WBGene00003674	WBGene00006618	WBGene00022617	WBGene00003992	WBGene00021416	WBGene00014302	WBGene00007440	WBGene00044340	WBGene00016336	WBGene00018314	WBGene00009701	WBGene00018512		WBGene00007111		WBGene00000201	WBGene00000279	WBGene00001340	WBGene00001515	WBGene00011195	WBGene00015361	WBGene00015759	WBGene00015615	WBGene00015583	WBGene00004395	WBGene00014203	WBGene00000464	WBGene00000420
WBGene00003789	WBGene00015697	WBGene00012551	WBGene00003789	WBGene00003848	WBGene00006619	WBGene00022732	WBGene00003993	WBGene00019994	WBGene00014264	WBGene00009221	WBGene00008967	WBGene00009457	WBGene00017817	WBGene00009290	WBGene00006988		WBGene00007001		WBGene00000202	WBGene00000281	WBGene00001368	WBGene00001526	WBGene00004952	WBGene00007268	WBGene00007605	WBGene00015616	WBGene00015587	WBGene00004737	WBGene00014954	WBGene00000465	WBGene00000421
WBGene00001423	WBGene00007711	WBGene00001029	WBGene00001423	WBGene00003903	WBGene00007018	WBGene00045247	WBGene00003994	WBGene00002176	WBGene00010431	WBGene00001908	WBGene00003766	WBGene00008754	WBGene00022003	WBGene00008440	WBGene00007030		WBGene00007000		WBGene00000203	WBGene00000282	WBGene00001404	WBGene00001529	WBGene00019598	WBGene00005887	WBGene00007615	WBGene00004926	WBGene00015588	WBGene00004776	WBGene00014955	WBGene00000466	WBGene00000423
WBGene00004458	WBGene00007580	WBGene00018124	WBGene00004458	WBGene00003915	WBGene00007150		WBGene00004039	WBGene00002977	WBGene00022964	WBGene00017127	WBGene00021086	WBGene00021997	WBGene00010147	WBGene00020904	WBGene00002889		WBGene00006725		WBGene00000204	WBGene00000283	WBGene00001412	WBGene00001536	WBGene00016607	WBGene00005929	WBGene00003835	WBGene00003862	WBGene00015589	WBGene00004779	WBGene00014987	WBGene00000467	WBGene00000426
WBGene00001110	WBGene00018006	WBGene00001228	WBGene00001110	WBGene00003970	WBGene00007225		WBGene00004044	WBGene00013162	WBGene00022991	WBGene00003768	WBGene00017305	WBGene00006572	WBGene00007513	WBGene00015009	WBGene00019087		WBGene00006497		WBGene00000205	WBGene00000293	WBGene00001425	WBGene00001538	WBGene00000819	WBGene00015372	WBGene00015816	WBGene00015627	WBGene00007435	WBGene00004782	WBGene00015014	WBGene00000472	WBGene00000459
WBGene00020821	WBGene00020026	WBGene00001167	WBGene00020821	WBGene00003976	WBGene00007332		WBGene00004076	WBGene00044227	WBGene00022994	WBGene00015947	WBGene00012604	WBGene00013720	WBGene00019153	WBGene00013701	WBGene00004239		WBGene00006489		WBGene00000206	WBGene00000294	WBGene00001435	WBGene00001565	WBGene00003228	WBGene00015380	WBGene00045297	WBGene00015628	WBGene00007423	WBGene00004854	WBGene00015016	WBGene00000473	WBGene00000464
WBGene00008166	WBGene00006804	WBGene00003947	WBGene00008166	WBGene00004045	WBGene00007720		WBGene00004093	WBGene00002184	WBGene00014273	WBGene00018303	WBGene00007543	WBGene00021149	WBGene00022010	WBGene00006056	WBGene00009035		WBGene00004499		WBGene00000207	WBGene00000298	WBGene00001436	WBGene00001603	WBGene00013380	WBGene00015373	WBGene00007624	WBGene00015629	WBGene00015591	WBGene00004901	WBGene00015178	WBGene00000474	WBGene00000465
WBGene00001831	WBGene00044498	WBGene00001168	WBGene00001831	WBGene00004056	WBGene00007978		WBGene00004101	WBGene00043534	WBGene00014376	WBGene00000682	WBGene00013647	WBGene00012357	WBGene00010081	WBGene00010770	WBGene00010351		WBGene00004497		WBGene00000209	WBGene00000302	WBGene00001470	WBGene00001604	WBGene00022309	WBGene00015374	WBGene00007625	WBGene00003448	WBGene00015601	WBGene00004904	WBGene00015180	WBGene00000475	WBGene00000466
WBGene00003507	WBGene00009367	WBGene00006626	WBGene00003507	WBGene00004057	WBGene00008122		WBGene00004167	WBGene00019871	WBGene00023019	WBGene00007232	WBGene00009398	WBGene00012722	WBGene00013052	WBGene00001647	WBGene00000226		WBGene00004496		WBGene00000210	WBGene00000366	WBGene00001484	WBGene00001605	WBGene00012716	WBGene00015375	WBGene00044359	WBGene00015630	WBGene00015607	WBGene00004952	WBGene00015291	WBGene00000479	WBGene00000467
WBGene00009368	WBGene00008080	WBGene00016601	WBGene00009368	WBGene00004120	WBGene00008440		WBGene00004178	WBGene00018496	WBGene00023028	WBGene00008358	WBGene00044338	WBGene00022143	WBGene00022617	WBGene00020948	WBGene00011729		WBGene00004495		WBGene00000211	WBGene00000368	WBGene00001490	WBGene00001620	WBGene00017219	C03B8.1	WBGene00015830	WBGene00015632	WBGene00007456	WBGene00004955	WBGene00015320	WBGene00000480	WBGene00000472
WBGene00001855	WBGene00007978	WBGene00018161	WBGene00001855	WBGene00004140	WBGene00008464		WBGene00004193	WBGene00021447	WBGene00023007	WBGene00164969	WBGene00016403	WBGene00012354	WBGene00015215	WBGene00008165	WBGene00004374		WBGene00004494		WBGene00000212	WBGene00000369	WBGene00001492	WBGene00001621	WBGene00002226	WBGene00044339	C16C4.7	WBGene00015634	WBGene00007447	WBGene00004960	WBGene00015352	WBGene00000496	WBGene00000473
WBGene00011819	WBGene00015971	WBGene00000931	WBGene00011819	WBGene00004148	WBGene00008488		WBGene00004244	WBGene00044154	WBGene00023015	WBGene00019880	WBGene00016058	WBGene00003468	WBGene00007601	WBGene00010096	WBGene00007028		WBGene00004493		WBGene00000214	WBGene00000371	WBGene00001494	WBGene00001622	WBGene00019796	WBGene00005439	WBGene00015854	WBGene00015645	WBGene00015620	WBGene00004962	WBGene00015357	WBGene00000498	WBGene00000474
WBGene00015515	WBGene00018678	WBGene00001513	WBGene00015515	WBGene00004196	WBGene00008641		WBGene00004258	WBGene00007218	WBGene00023102	WBGene00007541	WBGene00044235	WBGene00021880	WBGene00018819	WBGene00007145	WBGene00022257		WBGene00004492		WBGene00000215	WBGene00000373	WBGene00001496	WBGene00001627	WBGene00044256	WBGene00015397	WBGene00015856	WBGene00007478	WBGene00007462	WBGene00004963	WBGene00015456	WBGene00000499	WBGene00000475
WBGene00000227	WBGene00004383	WBGene00016961	WBGene00000227	WBGene00004198	WBGene00008822		WBGene00004259	WBGene00001459	WBGene00023086	WBGene00003762	WBGene00021786	WBGene00017002	WBGene00021546	WBGene00018563	WBGene00013591		WBGene00004491		WBGene00000216	WBGene00000376	WBGene00001516	WBGene00001639	WBGene00001934	WBGene00015398	WBGene00015887	WBGene00000251	WBGene00007471	WBGene00004965	WBGene00015538	WBGene00000500	WBGene00000479
WBGene00003159	WBGene00014112	WBGene00002079	WBGene00003159	WBGene00004199	WBGene00008825		WBGene00004269	WBGene00018202	WBGene00014365	WBGene00002018	WBGene00017388	WBGene00000878	WBGene00008052	WBGene00021721	WBGene00020035		WBGene00004490		WBGene00000217	WBGene00000377	WBGene00001544	WBGene00001650	WBGene00006440	WBGene00005646	WBGene00015894	WBGene00007489	WBGene00004780	WBGene00004969	WBGene00015624	WBGene00000502	WBGene00000480
WBGene00003914	WBGene00010687	WBGene00004371	WBGene00003914	WBGene00004202	WBGene00009006		WBGene00004277	WBGene00013666	WBGene00014438	WBGene00001731	WBGene00017209	WBGene00012807	WBGene00008530	WBGene00019079	WBGene00020652		WBGene00004489		WBGene00000218	WBGene00000378	WBGene00001561	WBGene00001669	WBGene00013727	WBGene00015394	WBGene00002096	WBGene00006409	WBGene00015623	WBGene00004972	WBGene00015670	WBGene00000506	WBGene00000485
WBGene00011560	WBGene00009011	WBGene00015927	WBGene00011560	WBGene00004227	WBGene00009007		WBGene00004338	WBGene00021987	WBGene00023016	WBGene00194674	WBGene00021085	WBGene00009002	WBGene00007102	WBGene00016501	WBGene00002368		WBGene00004488		WBGene00000219	WBGene00000379	WBGene00001569	WBGene00001677	WBGene00012897	WBGene00005480	WBGene00002095	WBGene00004455	WBGene00015636	WBGene00004994	WBGene00015733	WBGene00000507	WBGene00000490
WBGene00003002	WBGene00020466	WBGene00002276	WBGene00003002	WBGene00004245	WBGene00009118		WBGene00004340	WBGene00000089	WBGene00014427	WBGene00013898	WBGene00000744	WBGene00022118	WBGene00022532	WBGene00001396	WBGene00044789		WBGene00004487		WBGene00000220	WBGene00000380	WBGene00001577	WBGene00001689	WBGene00017352	WBGene00015395	WBGene00007639	WBGene00007503	WBGene00001051	WBGene00004997	WBGene00015742	WBGene00000508	WBGene00000496
WBGene00013038	WBGene00001035	WBGene00003827	WBGene00013038	WBGene00004256	WBGene00009128		WBGene00004373	WBGene00017629	WBGene00014360	WBGene00044472	WBGene00021083	WBGene00021358	WBGene00012002	WBGene00013978	WBGene00012360		WBGene00004486		WBGene00000221	WBGene00000381	WBGene00001582	WBGene00001692	WBGene00003043	WBGene00005450	WBGene00007643	WBGene00015661	WBGene00003864	WBGene00005059	WBGene00015778	WBGene00000509	WBGene00000498
WBGene00003801	WBGene00012210	WBGene00021058	WBGene00003801	WBGene00004305	WBGene00009186		WBGene00004380	WBGene00021001	WBGene00014449	WBGene00044487	WBGene00021084	WBGene00012029	WBGene00015942	WBGene00011834	WBGene00010621		WBGene00004485		WBGene00000222	WBGene00000390	WBGene00001583	WBGene00001745	WBGene00011155	WBGene00015409	WBGene00015897	WBGene00007512	WBGene00015665	WBGene00005082	WBGene00015861	WBGene00000517	WBGene00000499
WBGene00006964	WBGene00009179	WBGene00010781	WBGene00006964	WBGene00004306	WBGene00009191		WBGene00004386	WBGene00012003	WBGene00023038	WBGene00016360	WBGene00044337	WBGene00044634	WBGene00019425	WBGene00007912	WBGene00013156		WBGene00004484		WBGene00000223	WBGene00000391	WBGene00001585	WBGene00001746	WBGene00022101	WBGene00007286	WBGene00007655	WBGene00015685	WBGene00015670	WBGene00005221	WBGene00015922	WBGene00000519	WBGene00000500
WBGene00006737	WBGene00018964	WBGene00018426	WBGene00006737	WBGene00004352	WBGene00009404		WBGene00004405	WBGene00013036	WBGene00023056	WBGene00009957	WBGene00009251	WBGene00008976	WBGene00000259	WBGene00005020	WBGene00002229		WBGene00004483		WBGene00000224	WBGene00000392	WBGene00001595	WBGene00001753	WBGene00018902	WBGene00007290	WBGene00015959	WBGene00015688	WBGene00007506	WBGene00005241	WBGene00016112	WBGene00000520	WBGene00000502
WBGene00016405	WBGene00018137	WBGene00020234	WBGene00016405	WBGene00004361	WBGene00009444		WBGene00004408	WBGene00013163	WBGene00014354		WBGene00015458	WBGene00011319	WBGene00010378	WBGene00005023	WBGene00002225		WBGene00004482		WBGene00000226	WBGene00000403	WBGene00001599	WBGene00001758	WBGene00013536	WBGene00007291	WBGene00001985	WBGene00015689	WBGene00007507	WBGene00005307	WBGene00016204	WBGene00000530	WBGene00000506
WBGene00000499	WBGene00019989	WBGene00016158	WBGene00000499	WBGene00004377	WBGene00009662		WBGene00004409	WBGene00004045	WBGene00014351		WBGene00017303	WBGene00012996	WBGene00014157	WBGene00015462	WBGene00002228		WBGene00004481		WBGene00000227	WBGene00000405	WBGene00001602	WBGene00001763	WBGene00021673	WBGene00007292	WBGene00003994	WBGene00015696	WBGene00007513	WBGene00005332	WBGene00016303	WBGene00000532	WBGene00000507
WBGene00004467	WBGene00003499	WBGene00009159	WBGene00004467	WBGene00004382	WBGene00010000		WBGene00004410	WBGene00017264	WBGene00014347		WBGene00010041	WBGene00021331	WBGene00009893	WBGene00003395	WBGene00002226		WBGene00004480		WBGene00000228	WBGene00000407	WBGene00001606	WBGene00001774	WBGene00021886	WBGene00015411	WBGene00001855	WBGene00003684	WBGene00015677	WBGene00005528	WBGene00016341	WBGene00000533	WBGene00000508
WBGene00007092	WBGene00009444	WBGene00016562	WBGene00007092	WBGene00004423	WBGene00010408		WBGene00004412	WBGene00220258	WBGene00023002		WBGene00020237	WBGene00003431	WBGene00016902	WBGene00022124	WBGene00015580		WBGene00004479		WBGene00000229	WBGene00000408	WBGene00001607	WBGene00001775	WBGene00011376	WBGene00006012	WBGene00016017	WBGene00015728	WBGene00000979	WBGene00005898	WBGene00016364	WBGene00000534	WBGene00000509
WBGene00009180	WBGene00021604	WBGene00003926	WBGene00009180	WBGene00004455	WBGene00010492		WBGene00004413		WBGene00014446		WBGene00003771	WBGene00017087	WBGene00021781	WBGene00014201	WBGene00018350		WBGene00004478		WBGene00000230	WBGene00000410	WBGene00001609	WBGene00001795	WBGene00002228	WBGene00005093	WBGene00016013	WBGene00015718	WBGene00015702	WBGene00005959	WBGene00016622	WBGene00000537	WBGene00000511
WBGene00020392	WBGene00018613	WBGene00007445	WBGene00020392	WBGene00004509	WBGene00010608		WBGene00004414		WBGene00022998		WBGene00044339	WBGene00021548	WBGene00007226	WBGene00012795	WBGene00017592		WBGene00004477		WBGene00000231	WBGene00000415	WBGene00001637	WBGene00001830	WBGene00017849	WBGene00015421	WBGene00016023	WBGene00007563	WBGene00006384	WBGene00006044	WBGene00016712	WBGene00000542	WBGene00000517
WBGene00002034	WBGene00012795	WBGene00011605	WBGene00002034	WBGene00004745	WBGene00010609		WBGene00004415		WBGene00014436		WBGene00044357	WBGene00004451	WBGene00003246	WBGene00018009	WBGene00019959		WBGene00004476		WBGene00000232	WBGene00000418	WBGene00001647	WBGene00001839	WBGene00011320	WBGene00015422	WBGene00016025	WBGene00007559	C11G6.3	WBGene00006057	WBGene00016822	WBGene00000547	WBGene00000519
WBGene00003085	WBGene00007979	WBGene00003928	WBGene00003085	WBGene00004778	WBGene00010620		WBGene00004416		WBGene00014389		WBGene00011313	WBGene00013879	WBGene00016019	WBGene00013718	WBGene00013694		WBGene00004475		WBGene00000233	WBGene00000419	WBGene00001648	WBGene00001922	WBGene00002059	WBGene00007300	WBGene00016027	WBGene00050956	WBGene00003026	WBGene00006130	WBGene00016823	WBGene00000548	WBGene00000520
WBGene00021698	WBGene00000794	WBGene00020994	WBGene00021698	WBGene00004795	WBGene00010778		WBGene00004417		WBGene00014385		WBGene00007537	WBGene00010055	WBGene00010846	WBGene00011318	WBGene00013639		WBGene00004474		WBGene00000235	WBGene00000421	WBGene00001653	WBGene00001932	WBGene00001831	WBGene00007301	WBGene00016048	WBGene00007567	WBGene00015708	WBGene00006195	WBGene00016824	WBGene00000549	WBGene00000530
WBGene00000772	WBGene00003912	WBGene00017435	WBGene00000772	WBGene00004827	WBGene00010942		WBGene00004418		WBGene00023031		WBGene00007356	WBGene00013020	WBGene00020978	WBGene00012353	WBGene00022200		WBGene00004473		WBGene00000236	WBGene00000424	WBGene00001666	WBGene00001936	WBGene00018862	WBGene00005300	WBGene00016052	WBGene00007570	WBGene00000721	WBGene00006379	WBGene00016886	WBGene00000550	WBGene00000532
WBGene00002008	WBGene00018585	WBGene00013610	WBGene00002008	WBGene00004887	WBGene00011062		WBGene00004419		WBGene00023095		WBGene00044174	WBGene00044131	WBGene00044358	WBGene00018848	WBGene00018335		WBGene00004472		WBGene00000237	WBGene00000426	WBGene00001679	WBGene00001940	WBGene00001920	WBGene00015447	WBGene00016058	WBGene00007584	WBGene00005148	WBGene00006394	WBGene00017007	WBGene00000552	WBGene00000533
WBGene00020284	WBGene00018833	WBGene00015486	WBGene00020284	WBGene00004889	WBGene00011063		WBGene00004420		WBGene00023073		WBGene00019870	WBGene00019626	WBGene00008556	WBGene00003478	WBGene00018862		WBGene00004471		WBGene00000238	WBGene00000463	WBGene00001683	WBGene00001944	WBGene00001930	WBGene00006929	WBGene00016072	WBGene00015765	WBGene00015733	WBGene00006409	WBGene00017015	WBGene00000564	WBGene00000534
WBGene00007009	WBGene00022620	WBGene00002073	WBGene00007009	WBGene00004905	WBGene00011489		WBGene00004421		WBGene00014426		WBGene00009090	WBGene00013449	WBGene00007979	WBGene00003870	WBGene00006830		WBGene00004470		WBGene00000239	WBGene00000464	WBGene00001708	WBGene00001947	WBGene00013267	C04F6.2	WBGene00016076	WBGene00004104	WBGene00003573	WBGene00006411	WBGene00017143	WBGene00000565	WBGene00000536
WBGene00018781	WBGene00022251	WBGene00015095	WBGene00018781	WBGene00004933	WBGene00011490		WBGene00004424		WBGene00023058		WBGene00015392	WBGene00022760	WBGene00021998	WBGene00004163	WBGene00011384		WBGene00004469		WBGene00000240	WBGene00000466	WBGene00001709	WBGene00002008	WBGene00017186	WBGene00000503	WBGene00007709	WBGene00000612	WBGene00003574	WBGene00006416	WBGene00017153	WBGene00000566	WBGene00000537
WBGene00003994	WBGene00044345	WBGene00017989	WBGene00003994	WBGene00005061	WBGene00011509		WBGene00004425		WBGene00023043		WBGene00004173	WBGene00008994	WBGene00013053	WBGene00015745	WBGene00010374		WBGene00004456		WBGene00000245	WBGene00000467	WBGene00001755	WBGene00002011	WBGene00021107	WBGene00007308	WBGene00050940	WBGene00007597	WBGene00015742	WBGene00006430	WBGene00017235	WBGene00000567	WBGene00000540
WBGene00001840	WBGene00002136	WBGene00007111	WBGene00001840	WBGene00005147	WBGene00011559		WBGene00004426		WBGene00023109		WBGene00023477	WBGene00016754	WBGene00010082	WBGene00012734	WBGene00011441		WBGene00004453		WBGene00000246	WBGene00000472	WBGene00001764	WBGene00002039	WBGene00012228	WBGene00015459	WBGene00003155	WBGene00000638	WBGene00015745	WBGene00006449	WBGene00017239	WBGene00000585	WBGene00000542
WBGene00001402	WBGene00008641	WBGene00021613	WBGene00001402	WBGene00005191	WBGene00011689		WBGene00004427		WBGene00023005		WBGene00011266	WBGene00009940	WBGene00000269	WBGene00019254	WBGene00001493		WBGene00004452		WBGene00000247	WBGene00000474	WBGene00001793	WBGene00002059	WBGene00017288	WBGene00015457	WBGene00016093	WBGene00007594	WBGene00015747	WBGene00006513	WBGene00017413	WBGene00000592	WBGene00000544
WBGene00016250	WBGene00019971	WBGene00010685	WBGene00016250	WBGene00006130	WBGene00011691		WBGene00004428		WBGene00014440		WBGene00021904	WBGene00020064	WBGene00012927	WBGene00019971	WBGene00004438		WBGene00004450		WBGene00000248	WBGene00000475	WBGene00001811	WBGene00002063	WBGene00007789	WBGene00007311	WBGene00023417	WBGene00015788	WBGene00006496	WBGene00006563	WBGene00017565	WBGene00000761	WBGene00000547
WBGene00021470	WBGene00007014	WBGene00012276	WBGene00021470	WBGene00006351	WBGene00011761		WBGene00004429		WBGene00023014		WBGene00002259	WBGene00009118	WBGene00017742	WBGene00007332	WBGene00006815		WBGene00004449		WBGene00000249	WBGene00000498	WBGene00001815	WBGene00002069	WBGene00012997	WBGene00007313	WBGene00005832	WBGene00007601	WBGene00015750	WBGene00006623	WBGene00017584	WBGene00000763	WBGene00000548
WBGene00022203	WBGene00009287	WBGene00001225	WBGene00022203	WBGene00006353	WBGene00011976		WBGene00004430		WBGene00023107		WBGene00000758	WBGene00001975	WBGene00009673	WBGene00015553	WBGene00002003		WBGene00004448		WBGene00000250	WBGene00000499	WBGene00001817	WBGene00002090	WBGene00004497	WBGene00007314	WBGene00016119	WBGene00007608	WBGene00007573	WBGene00006662	WBGene00017712	WBGene00000764	WBGene00000549
WBGene00018967	WBGene00017360	WBGene00007975	WBGene00018967	WBGene00006384	WBGene00011986		WBGene00004431		WBGene00023052		WBGene00012799	WBGene00003448	WBGene00022836	WBGene00020933	WBGene00013353		WBGene00004447		WBGene00000253	WBGene00000500	WBGene00001824	WBGene00002120	WBGene00011156	WBGene00007315	WBGene00004453	WBGene00015796	WBGene00006474	WBGene00006674	WBGene00017767	WBGene00000765	WBGene00000550
WBGene00003421	WBGene00004340	WBGene00008081	WBGene00003421	WBGene00006394	WBGene00012020		WBGene00004432		WBGene00023082		WBGene00001756	WBGene00004971	WBGene00011088	WBGene00016169	WBGene00010923		WBGene00004446		WBGene00000254	WBGene00000502	WBGene00001834	WBGene00002123	WBGene00015515	WBGene00045242	WBGene00004434	WBGene00007613	WBGene00007576	WBGene00006695	WBGene00017828	WBGene00000767	WBGene00000552
WBGene00002074	WBGene00000530	WBGene00000376	WBGene00002074	WBGene00006415	WBGene00012104		WBGene00004433		WBGene00023009		WBGene00012382	WBGene00019431	WBGene00007756	WBGene00001239	WBGene00021103		WBGene00004445		WBGene00000256	WBGene00000506	WBGene00001837	WBGene00002127	WBGene00020988	WBGene00007320	WBGene00002068	WBGene00077576	WBGene00007589	WBGene00006740	WBGene00017843	WBGene00000772	WBGene00000564
WBGene00015557	WBGene00016564	WBGene00022369	WBGene00015557	WBGene00006432	WBGene00012210		WBGene00004434		WBGene00014442		WBGene00022156	WBGene00015731	WBGene00013513	WBGene00017992	WBGene00004751		WBGene00004444		WBGene00000257	WBGene00000507	WBGene00001844	WBGene00002130	WBGene00004412	WBGene00007323	WBGene00007757	WBGene00007610	WBGene00015758	WBGene00006767	WBGene00018037	WBGene00000773	WBGene00000565
WBGene00004167	WBGene00020189	WBGene00021292	WBGene00004167	WBGene00006494	WBGene00012326		WBGene00004435		WBGene00023018		WBGene00044272	WBGene00016808	WBGene00008346	WBGene00020264	WBGene00000219		WBGene00004443		WBGene00000259	WBGene00000508	WBGene00001851	WBGene00002132	WBGene00001885	WBGene00007328	WBGene00007759	WBGene00007611	WBGene00015761	WBGene00006774	WBGene00018189	WBGene00000774	WBGene00000566
WBGene00003052	WBGene00007579	WBGene00011720	WBGene00003052	WBGene00006508	WBGene00012483		WBGene00004436		WBGene00014378		WBGene00016180	WBGene00000248	WBGene00020716	WBGene00011348	WBGene00004049		WBGene00004441		WBGene00000262	WBGene00000509	WBGene00001906	WBGene00002146	WBGene00001889	WBGene00007335	WBGene00007766	WBGene00015820	WBGene00005899	WBGene00006817	WBGene00018212	WBGene00000777	WBGene00000567
WBGene00012897	WBGene00022836	WBGene00004244	WBGene00012897	WBGene00006513	WBGene00012672		WBGene00004440		WBGene00014358		WBGene00019090	WBGene00009049	WBGene00020381	WBGene00010498	WBGene00006752		WBGene00004440		WBGene00000263	WBGene00000515	WBGene00001941	WBGene00002173	WBGene00001918	WBGene00007337	WBGene00016163	WBGene00015822	WBGene00015778	WBGene00006822	WBGene00018259	WBGene00000794	WBGene00000585
WBGene00009507	WBGene00021795	WBGene00021644	WBGene00009507	WBGene00006527	WBGene00012716		WBGene00004444		WBGene00023074		WBGene00003767	WBGene00006053	WBGene00015327	WBGene00014117	WBGene00013131		WBGene00004439		WBGene00000264	WBGene00000516	WBGene00001949	WBGene00002179	WBGene00194852	WBGene00007339	C27H2.2	WBGene00007631	WBGene00007598	WBGene00006840	WBGene00018427	WBGene00000796	WBGene00000592
WBGene00003222	WBGene00004308	WBGene00003041	WBGene00003222	WBGene00006570	WBGene00012927		WBGene00004446		WBGene00014408		WBGene00019021	WBGene00013723	WBGene00017213	WBGene00004110	WBGene00006369		WBGene00004438		WBGene00000265	WBGene00000517	WBGene00001950	WBGene00002186	WBGene00006817	WBGene00007342	WBGene00016174	WBGene00007632	WBGene00015783	WBGene00006873	WBGene00018437	WBGene00000798	WBGene00000761
WBGene00006840	WBGene00194949	WBGene00015687	WBGene00006840	WBGene00006592	WBGene00013252		WBGene00004447		WBGene00014387		WBGene00009637	WBGene00018528	WBGene00019724	WBGene00020970	WBGene00018101		WBGene00004437		WBGene00000266	WBGene00000519	WBGene00001974	WBGene00002189	WBGene00012643	WBGene00015493	WBGene00007786	WBGene00015855	WBGene00001517	WBGene00006943	WBGene00018443	WBGene00000800	WBGene00000762
WBGene00009922	WBGene00022532	WBGene00015331	WBGene00009922	WBGene00006594	WBGene00013383		WBGene00004448		WBGene00023060		WBGene00003765	WBGene00011919	WBGene00000117	WBGene00019833	WBGene00019462		WBGene00004436		WBGene00000268	WBGene00000520	WBGene00001978	WBGene00002193	WBGene00044213	WBGene00015495	WBGene00007788	WBGene00015841	WBGene00000521	WBGene00006949	WBGene00018455	WBGene00000802	WBGene00000763
WBGene00010061	WBGene00012029	WBGene00000369	WBGene00010061	WBGene00006606	WBGene00013552		WBGene00004450		WBGene00023050		WBGene00004118	WBGene00015051	WBGene00008147	WBGene00008019	WBGene00002192		WBGene00004435		WBGene00000269	WBGene00000522	WBGene00001979	WBGene00002198	WBGene00015503	WBGene00015491	WBGene00007789	WBGene00007633	WBGene00007605	WBGene00006981	WBGene00018622	WBGene00000804	WBGene00000764
WBGene00017031	WBGene00017269	WBGene00017162	WBGene00017031	WBGene00006640	WBGene00013862		WBGene00004454		WBGene00014362		WBGene00010196	WBGene00003463	WBGene00019504	WBGene00000168	WBGene00010134		WBGene00004434		WBGene00000270	WBGene00000530	WBGene00001980	WBGene00002204	WBGene00022304	WBGene00007356	WBGene00016178	WBGene00015857	WBGene00007606	WBGene00007036	WBGene00018664	WBGene00000812	WBGene00000765
WBGene00011729	WBGene00017352	WBGene00009477	WBGene00011729	WBGene00006750	WBGene00014117		WBGene00004458		WBGene00022999		WBGene00044644	WBGene00020356	WBGene00015350	WBGene00017886	WBGene00015389		WBGene00004433		WBGene00000271	WBGene00000532	WBGene00001995	WBGene00002206	WBGene00010731	WBGene00044235	WBGene00016198	WBGene00015884	WBGene00006605	WBGene00007072	WBGene00018667	WBGene00000813	WBGene00000766
WBGene00003389	WBGene00012002	WBGene00002998	WBGene00003389	WBGene00006771	WBGene00014158		WBGene00004459		WBGene00014410		WBGene00010491	WBGene00013807	WBGene00021640	WBGene00009594	WBGene00017332		WBGene00004432		WBGene00000273	WBGene00000533	WBGene00002003	WBGene00002208	WBGene00045297	WBGene00007359	WBGene00016209	WBGene00004963	WBGene00015797	WBGene00007082	WBGene00018723	WBGene00000814	WBGene00000767
WBGene00001093	WBGene00008488	WBGene00003153	WBGene00001093	WBGene00006784	WBGene00015312		WBGene00004462		WBGene00014416		WBGene00009640	WBGene00022170	WBGene00006770	WBGene00013465	WBGene00010910		WBGene00004431		WBGene00000274	WBGene00000534	WBGene00002004	WBGene00002212	WBGene00004476	WBGene00015500	WBGene00003633	WBGene00015908	WBGene00015807	WBGene00007131	WBGene00018813	WBGene00000815	WBGene00000770
WBGene00012845	WBGene00006395	WBGene00012472	WBGene00012845	WBGene00006801	WBGene00015903		WBGene00004463		WBGene00014429		WBGene00015623	WBGene00020866	WBGene00015191	WBGene00009245	WBGene00012911		WBGene00004430		WBGene00000275	WBGene00000536	WBGene00002013	WBGene00002217	WBGene00000975	WBGene00015511	WBGene00007804	WBGene00015917	WBGene00015838	WBGene00007132	WBGene00019114	WBGene00000816	WBGene00000771
WBGene00016277	WBGene00016501	WBGene00018812	WBGene00016277	WBGene00006830	WBGene00015971		WBGene00004467		WBGene00023061		WBGene00015457	WBGene00044529	WBGene00014103	WBGene00003044	WBGene00003919		WBGene00004429		WBGene00000276	WBGene00000537	WBGene00002028	WBGene00002227	WBGene00015502	WBGene00015516	WBGene00007805	WBGene00015937	WBGene00015829	WBGene00007140	WBGene00019131	WBGene00000817	WBGene00000772
WBGene00006307	WBGene00005026	WBGene00004880	WBGene00006307	WBGene00006902	WBGene00015974		WBGene00004469		WBGene00014419		WBGene00043147	WBGene00000887	WBGene00021382	WBGene00003221	WBGene00007614		WBGene00004428		WBGene00000277	WBGene00000540	WBGene00002029	WBGene00002255	WBGene00007615	WBGene00007360	WBGene00016210	WBGene00015929	WBGene00015830	WBGene00007146	WBGene00019138	WBGene00000818	WBGene00000773
WBGene00008145	WBGene00010913	WBGene00006996	WBGene00008145	WBGene00006922	WBGene00016387		WBGene00004470		WBGene00023075		WBGene00044316	WBGene00007223	WBGene00009665	WBGene00001499	WBGene00019598		WBGene00004427		WBGene00000279	WBGene00000542	WBGene00002031	WBGene00002265	WBGene00016587	WBGene00006277	WBGene00016236	WBGene00015931	C16C4.7	WBGene00007169	WBGene00019139	WBGene00000833	WBGene00000774
WBGene00021697	WBGene00007171	WBGene00004460	WBGene00021697	WBGene00006945	WBGene00016393		WBGene00004471		WBGene00014348		WBGene00016153	WBGene00013684	WBGene00010323	WBGene00017284	WBGene00018193		WBGene00004426		WBGene00000281	WBGene00000543	WBGene00002035	WBGene00002266	WBGene00020167	WBGene00005933	C30A5.6	WBGene00015934	WBGene00015849	WBGene00007218	WBGene00019143	WBGene00000834	WBGene00000777
WBGene00006888	WBGene00011275	WBGene00004873	WBGene00006888	WBGene00006962	WBGene00016501		WBGene00004472		WBGene00023000		WBGene00008359	WBGene00003435	WBGene00007117	WBGene00010815	WBGene00004855		WBGene00004425		WBGene00000282	WBGene00000547	WBGene00002037	WBGene00002268	WBGene00000974	WBGene00044116	WBGene00077732	WBGene00015944	WBGene00015850	WBGene00007230	WBGene00019153	WBGene00000835	WBGene00000794
WBGene00015098	WBGene00004110	WBGene00003406	WBGene00015098	WBGene00006975	WBGene00016652		WBGene00004474		WBGene00023026		WBGene00015010	WBGene00003434	WBGene00012977	WBGene00045484	WBGene00017597		WBGene00004424		WBGene00000283	WBGene00000548	WBGene00002047	WBGene00002280	WBGene00019535	WBGene00006278	WBGene00016255	WBGene00015970	WBGene00015851	WBGene00007248	WBGene00019232	WBGene00000836	WBGene00000796
WBGene00009542	WBGene00009648	WBGene00003834	WBGene00009542	WBGene00006985	WBGene00016944		WBGene00004475		WBGene00023115		WBGene00016594	WBGene00020084	WBGene00018511	WBGene00021561	WBGene00013803		WBGene00004422		WBGene00000289	WBGene00000549	WBGene00002060	WBGene00002497	WBGene00013435	WBGene00005428	C30E1.7	WBGene00007687	WBGene00015852	WBGene00007258	WBGene00019388	WBGene00000837	WBGene00000798
WBGene00001748	WBGene00010542	WBGene00015102	WBGene00001748	WBGene00007015	WBGene00017134		WBGene00004476		WBGene00014359		WBGene00006052	WBGene00022357	WBGene00015287	WBGene00015146	WBGene00020504		WBGene00004421		WBGene00000292	WBGene00000550	WBGene00002062	WBGene00002879	WBGene00021347	WBGene00007373	WBGene00004244	WBGene00007688	WBGene00015842	WBGene00007306	WBGene00019491	WBGene00000838	WBGene00000800
WBGene00017951	WBGene00009948	WBGene00000763	WBGene00017951	WBGene00007025	WBGene00017177		WBGene00004477		WBGene00023088		WBGene00044206	WBGene00003467	WBGene00003499	WBGene00017352	WBGene00002295		WBGene00004420		WBGene00000293	WBGene00000554	WBGene00002073	WBGene00002915	WBGene00004959	WBGene00007368	WBGene00016268	WBGene00015987	WBGene00015860	WBGene00007307	WBGene00019535	WBGene00000839	WBGene00000802
WBGene00012148	WBGene00001985	WBGene00002169	WBGene00012148	WBGene00007047	WBGene00017263		WBGene00004478		WBGene00023063		WBGene00020243	WBGene00022075	WBGene00012307	WBGene00012347	WBGene00021852		WBGene00004419		WBGene00000294	WBGene00000564	WBGene00002076	WBGene00003000	WBGene00020035	WBGene00007370	C30G4.5	WBGene00015988	WBGene00015866	WBGene00007331	WBGene00019651	WBGene00000840	WBGene00000804
WBGene00000915	WBGene00013552	WBGene00004302	WBGene00000915	WBGene00007075	WBGene00017548		WBGene00004479		WBGene00014343		WBGene00010987	WBGene00016054	WBGene00016905	WBGene00020320	WBGene00006915		WBGene00004418		WBGene00000298	WBGene00000565	WBGene00002079	WBGene00003019	WBGene00004478	WBGene00005768	C30G4.7	WBGene00015990	WBGene00015894	WBGene00007354	WBGene00019658	WBGene00000843	WBGene00000812
WBGene00006727	WBGene00018010	WBGene00000377	WBGene00006727	WBGene00007076	WBGene00017985		WBGene00004480		WBGene00023090		WBGene00003763	WBGene00017750	WBGene00009556	WBGene00020442	WBGene00022181		WBGene00004417		WBGene00000301	WBGene00000567	WBGene00002124	WBGene00003029	WBGene00019439	WBGene00007378	WBGene00006404	WBGene00015991	WBGene00002096	WBGene00007368	WBGene00019672	WBGene00000846	WBGene00000813
WBGene00002694	WBGene00016353	WBGene00004783	WBGene00002694	WBGene00007079	WBGene00017986		WBGene00004481		WBGene00023085		WBGene00016733	WBGene00009294	WBGene00004909	WBGene00013034	WBGene00003068		WBGene00004416		WBGene00000302	WBGene00000592	WBGene00002125	WBGene00003055	WBGene00013226	WBGene00006262	WBGene00016291	WBGene00015992	WBGene00007638	WBGene00007440	WBGene00019723	WBGene00000854	WBGene00000814
WBGene00006647	WBGene00007150	WBGene00011037	WBGene00006647	WBGene00007099	WBGene00017997		WBGene00004482		WBGene00023081		WBGene00007440	WBGene00002256	WBGene00005025	WBGene00021535	WBGene00020964		WBGene00004415		WBGene00000366	WBGene00000594	WBGene00002129	WBGene00003072	WBGene00002033	WBGene00007380	WBGene00003114	WBGene00015994	WBGene00007647	WBGene00007446	WBGene00019724	WBGene00000863	WBGene00000815
WBGene00010279	WBGene00001041	WBGene00013019	WBGene00010279	WBGene00007114	WBGene00018370		WBGene00004483		WBGene00023004		WBGene00009221	WBGene00004807	WBGene00001815	WBGene00016020	WBGene00249815		WBGene00004414		WBGene00000368	WBGene00000596	WBGene00002133	WBGene00003100	WBGene00022173	WBGene00007381	WBGene00002980	WBGene00015997	WBGene00044236	WBGene00007448	WBGene00019779	WBGene00000865	WBGene00000816
WBGene00016317	WBGene00017003	WBGene00010353	WBGene00016317	WBGene00007119	WBGene00018408		WBGene00004484		WBGene00023022		WBGene00001908	WBGene00018360	WBGene00000420	WBGene00012733	WBGene00004423		WBGene00004410		WBGene00000369	WBGene00000597	WBGene00002144	WBGene00003245	WBGene00011051	WBGene00007382	WBGene00004425	WBGene00016003	WBGene00007642	WBGene00007450	WBGene00019789	WBGene00000866	WBGene00000817
WBGene00006497	WBGene00009121	WBGene00013994	WBGene00006497	WBGene00007124	WBGene00018808		WBGene00004485		WBGene00023097		WBGene00017127	WBGene00013854	WBGene00013365	WBGene00011276	WBGene00012220		WBGene00004409		WBGene00000371	WBGene00000599	WBGene00002148	WBGene00003252	WBGene00018934	WBGene00007383	WBGene00016322	WBGene00016010	WBGene00007643	WBGene00007457	WBGene00019794	WBGene00000867	WBGene00000818
WBGene00019013	WBGene00000375	WBGene00013549	WBGene00019013	WBGene00007125	WBGene00018830		WBGene00004486		WBGene00023055		WBGene00003768	WBGene00012666	WBGene00020580	WBGene00007915	WBGene00000908		WBGene00004315		WBGene00000373	WBGene00000601	WBGene00002181	WBGene00003402	WBGene00013756	WBGene00015518	WBGene00007881	WBGene00016013	WBGene00015899	WBGene00007459	WBGene00019819	WBGene00000868	WBGene00000830
WBGene00002025	WBGene00007710	WBGene00019118	WBGene00002025	WBGene00007129	WBGene00018960		WBGene00004487		WBGene00023034		WBGene00015947	WBGene00003425	WBGene00022447	WBGene00012716	WBGene00016788		WBGene00004185		WBGene00000374	WBGene00000602	WBGene00002192	WBGene00003407	WBGene00004239	WBGene00015520	WBGene00016335	WBGene00016040	WBGene00015912	WBGene00007473	WBGene00019905	WBGene00000869	WBGene00000833
WBGene00022286	WBGene00016449	WBGene00086551	WBGene00022286	WBGene00007133	WBGene00019153		WBGene00004488		WBGene00009527		WBGene00018303	WBGene00003450	WBGene00008379	WBGene00006386	WBGene00021238		WBGene00004090		WBGene00000376	WBGene00000603	WBGene00002207	WBGene00003412	WBGene00004490	WBGene00015521	WBGene00007894	WBGene00004216	WBGene00007657	WBGene00007474	WBGene00019907	WBGene00000871	WBGene00000834
WBGene00019877	WBGene00006376	WBGene00000939	WBGene00019877	WBGene00007136	WBGene00019341		WBGene00004489		WBGene00008135		WBGene00000682	WBGene00008529	WBGene00010883	WBGene00006868	WBGene00003730		WBGene00003559		WBGene00000377	WBGene00000608	WBGene00002213	WBGene00003424	WBGene00000479	WBGene00015528	WBGene00016346	WBGene00005213	WBGene00007658	WBGene00007503	WBGene00019925	WBGene00000872	WBGene00000835
WBGene00011146	WBGene00015807	WBGene00001087	WBGene00011146	WBGene00007139	WBGene00019606		WBGene00004490		WBGene00014147		WBGene00007232	WBGene00013463	WBGene00017165	WBGene00000421	WBGene00022389		WBGene00003119		WBGene00000378	WBGene00000609	WBGene00002220	WBGene00003425	WBGene00006924	WBGene00006716	WBGene00003435	WBGene00016053	WBGene00007660	WBGene00007505	WBGene00020006	WBGene00000874	WBGene00000836
WBGene00016015	WBGene00020096	WBGene00022149	WBGene00016015	WBGene00007176	WBGene00019628		WBGene00004491		WBGene00022934		WBGene00008358	WBGene00045355	WBGene00013526	WBGene00009115	WBGene00009201		WBGene00003063		WBGene00000379	WBGene00000615	WBGene00002221	WBGene00003426	WBGene00015312	WBGene00044579	WBGene00016380	WBGene00016054	WBGene00015922	WBGene00007525	WBGene00020028	WBGene00000875	WBGene00000837
WBGene00021667	WBGene00010195	WBGene00022148	WBGene00021667	WBGene00007179	WBGene00019811		WBGene00004493		WBGene00022954		WBGene00164969	WBGene00018431	WBGene00010565	WBGene00015237	WBGene00000214		WBGene00003062		WBGene00000380	WBGene00000616	WBGene00002225	WBGene00003429	WBGene00009222	WBGene00015534	WBGene00002221	WBGene00016058	WBGene00015947	WBGene00007552	WBGene00020088	WBGene00000876	WBGene00000838
WBGene00019608	WBGene00050937	WBGene00006768	WBGene00019608	WBGene00007215	WBGene00019947		WBGene00004494		WBGene00014297		WBGene00019880	WBGene00003458	WBGene00007499	WBGene00019628	WBGene00011436		WBGene00002083		WBGene00000381	WBGene00000636	WBGene00002226	WBGene00003431	WBGene00001938	WBGene00015537	WBGene00016395	WBGene00000019	WBGene00006962	WBGene00007610	WBGene00020149	WBGene00000877	WBGene00000839
WBGene00002850	WBGene00000871	WBGene00002957	WBGene00002850	WBGene00007218	WBGene00019989		WBGene00004495		WBGene00014299		WBGene00007541	WBGene00044894	WBGene00012647	WBGene00015130	WBGene00006576		WBGene00002078		WBGene00000382	WBGene00000638	WBGene00002228	WBGene00003432	WBGene00002229	WBGene00044446	WBGene00005172	WBGene00007699	WBGene00015939	WBGene00007615	WBGene00020163	WBGene00000879	WBGene00000840
WBGene00022048	WBGene00044001	WBGene00016236	WBGene00022048	WBGene00007242	WBGene00020290		WBGene00004496		WBGene00000311		WBGene00003762	WBGene00010719	WBGene00017851	WBGene00016311	WBGene00009204		WBGene00002066		WBGene00000383	WBGene00000639	WBGene00002232	WBGene00003434	WBGene00018901	WBGene00005085	WBGene00016402	WBGene00007700	WBGene00015955	WBGene00007629	WBGene00020164	WBGene00000880	WBGene00000843
WBGene00001526	WBGene00000250	WBGene00008061	WBGene00001526	WBGene00007275	WBGene00020404		WBGene00004497		WBGene00014321		WBGene00002018	WBGene00009125	WBGene00001246	WBGene00016792	WBGene00013119		WBGene00002065		WBGene00000386	WBGene00000647	WBGene00002245	WBGene00003435	WBGene00011606	WBGene00001821	WBGene00007934	WBGene00016083	WBGene00015957	WBGene00007677	WBGene00020183	WBGene00000883	WBGene00000846
WBGene00000226	WBGene00011886	WBGene00006924	WBGene00000226	WBGene00007331	WBGene00020858		WBGene00004499		WBGene00022952		WBGene00001731	WBGene00000165	WBGene00012925	WBGene00010840	WBGene00006594		WBGene00002064		WBGene00000387	WBGene00000649	WBGene00002247	WBGene00003437	WBGene00010353	WBGene00007406	WBGene00000751	WBGene00016085	WBGene00000995	WBGene00007682	WBGene00020214	WBGene00000884	WBGene00000854
WBGene00017774	WBGene00020942	WBGene00022021	WBGene00017774	WBGene00007395	WBGene00021035		WBGene00004501		WBGene00022985		WBGene00194674	WBGene00014222	WBGene00015162	WBGene00001038	WBGene00001663		WBGene00002062		WBGene00000388	WBGene00000652	WBGene00002261	WBGene00003438	WBGene00015235	WBGene00044227	WBGene00000752	WBGene00003710	WBGene00007675	WBGene00007688	WBGene00020290	WBGene00000885	WBGene00000863
WBGene00010280	WBGene00001051	WBGene00002335	WBGene00010280	WBGene00007405	WBGene00021056		WBGene00004502		WBGene00022967		WBGene00013898	WBGene00007190	WBGene00044447	WBGene00020259	WBGene00001177		WBGene00002061		WBGene00000389	WBGene00000653	WBGene00002275	WBGene00003442	WBGene00003144	WBGene00007402	WBGene00016419	WBGene00007714	WBGene00015972	WBGene00007691	WBGene00020427	WBGene00000888	WBGene00000865
WBGene00007048	WBGene00017132	WBGene00009084	WBGene00007048	WBGene00007429	WBGene00021730		WBGene00004503		WBGene00022923		WBGene00044472	WBGene00001155	WBGene00021763	WBGene00002072	WBGene00016163		WBGene00002060		WBGene00000390	WBGene00000656	WBGene00002295	WBGene00003443	WBGene00003026	WBGene00003828	WBGene00016431	WBGene00007721	WBGene00001985	WBGene00007693	WBGene00020433	WBGene00000889	WBGene00000866
WBGene00010037	WBGene00020937	WBGene00007587	WBGene00010037	WBGene00007454	WBGene00021736		WBGene00004504		WBGene00022997		WBGene00044487	WBGene00044758	WBGene00021552	WBGene00004147	WBGene00012866		WBGene00002059		WBGene00000391	WBGene00000657	WBGene00002368	WBGene00003444	WBGene00022854	WBGene00015568	WBGene00016435	WBGene00050940	WBGene00003870	WBGene00007733	WBGene00020480	WBGene00000890	WBGene00000867
WBGene00003676	WBGene00020320	WBGene00006414	WBGene00003676	WBGene00007485	WBGene00021757		WBGene00004505		WBGene00022980		WBGene00016360	WBGene00013017	WBGene00019561	WBGene00001565	WBGene00018572		WBGene00001423		WBGene00000392	WBGene00000663	WBGene00002632	WBGene00003445	WBGene00010973	WBGene00015564	WBGene00016449	WBGene00016101	WBGene00015977	WBGene00007734	WBGene00020502	WBGene00000891	WBGene00000868
WBGene00010351	WBGene00017683	WBGene00021905	WBGene00010351	WBGene00007487	WBGene00021763		WBGene00004506		WBGene00006327		WBGene00009957	WBGene00003466	WBGene00014228	WBGene00022452	WBGene00022435		WBGene00001234		WBGene00000393	WBGene00000665	WBGene00002889	WBGene00003446	WBGene00015811	WBGene00007415	WBGene00016483	WBGene00016097	WBGene00044508	WBGene00007750	WBGene00020508	WBGene00000892	WBGene00000869
WBGene00008035	WBGene00020375	WBGene00006352	WBGene00008035	WBGene00007545	WBGene00021813		WBGene00004682		WBGene00022948		WBGene00007855	WBGene00044633	WBGene00016946	WBGene00011625	WBGene00001955		WBGene00001233		WBGene00000395	WBGene00000666	WBGene00002980	WBGene00003448	WBGene00001402	WBGene00015578	WBGene00016474	WBGene00016106	WBGene00015998	WBGene00007752	WBGene00020576	WBGene00000894	WBGene00000871
WBGene00018285	WBGene00011216	WBGene00001031	WBGene00018285	WBGene00007600	WBGene00021924		WBGene00004754		WBGene00012752		WBGene00194692	WBGene00007443	WBGene00016353	WBGene00010712	WBGene00003687		WBGene00001232		WBGene00000396	WBGene00000667	WBGene00002982	WBGene00003449	WBGene00044344	WBGene00015574	WBGene00007990	WBGene00007733	WBGene00016005	WBGene00007765	WBGene00020919	WBGene00000896	WBGene00000872
WBGene00021097	WBGene00013137	WBGene00006704	WBGene00021097	WBGene00007606	WBGene00022043		WBGene00004798		WBGene00022995		WBGene00009091	WBGene00021959	WBGene00012998	WBGene00007914	WBGene00008665		WBGene00001231		WBGene00000397	WBGene00000668	WBGene00002985	WBGene00003450	WBGene00016086	WBGene00006258	WBGene00016505	WBGene00007734	WBGene00001193	WBGene00007777	WBGene00020920	WBGene00000898	WBGene00000874
WBGene00013189	WBGene00015233	WBGene00012156	WBGene00013189	WBGene00007609	WBGene00022117		WBGene00004873		WBGene00011470		WBGene00001903	WBGene00044205	WBGene00022620	WBGene00009404	WBGene00006062		WBGene00001230		WBGene00000403	WBGene00000669	WBGene00002991	WBGene00003451	WBGene00011236	WBGene00006259	WBGene00016501	WBGene00007735	WBGene00016019	WBGene00007778	WBGene00021055	WBGene00000911	WBGene00000875
WBGene00021313	WBGene00008122	WBGene00017163	WBGene00021313	WBGene00007626	WBGene00022127		WBGene00004874		WBGene00022899		WBGene00012123	WBGene00009501	WBGene00017078	WBGene00021056	WBGene00010658		WBGene00001229		WBGene00000405	WBGene00000670	WBGene00002992	WBGene00003452	WBGene00001937	WBGene00006256	WBGene00002010	WBGene00016108	WBGene00016029	WBGene00007788	WBGene00021153	WBGene00000913	WBGene00000876
WBGene00022034	WBGene00015001	WBGene00011155	WBGene00022034	WBGene00007647	WBGene00022273		WBGene00004981		WBGene00014334		WBGene00006589	WBGene00005012	WBGene00010408	WBGene00018908	WBGene00003170		WBGene00001228		WBGene00000406	WBGene00000671	WBGene00002994	WBGene00003456	WBGene00008173	WBGene00015583	WBGene00008005	WBGene00016125	WBGene00016037	WBGene00007789	WBGene00021338	WBGene00000915	WBGene00000877
WBGene00009035	WBGene00012167	WBGene00007761	WBGene00009035	WBGene00007667	WBGene00022586		WBGene00005860		WBGene00014332		WBGene00004156	WBGene00008414	WBGene00012326	WBGene00016421	WBGene00019197		WBGene00001227		WBGene00000407	WBGene00000672	WBGene00002997	WBGene00003457	WBGene00007334	WBGene00007432	WBGene00003912	WBGene00016133	WBGene00004106	WBGene00007791	WBGene00021610	WBGene00000917	WBGene00000878
WBGene00007258	WBGene00008330	WBGene00016178	WBGene00007258	WBGene00007679	WBGene00022669		WBGene00006321		WBGene00004708		WBGene00000016	WBGene00012459	WBGene00007201	WBGene00001538	WBGene00022138		WBGene00001226		WBGene00000408	WBGene00000675	WBGene00002999	WBGene00003458	WBGene00008862	WBGene00044012	WBGene00008020	WBGene00023420	WBGene00016044	WBGene00007833	WBGene00021679	WBGene00000923	WBGene00000879
WBGene00012715	WBGene00016387	WBGene00013580	WBGene00012715	WBGene00007705	WBGene00022704		WBGene00006351		WBGene00022902		WBGene00008357	WBGene00003081	WBGene00004885	WBGene00022888	WBGene00018130		WBGene00001225		WBGene00000409	WBGene00000677	WBGene00003006	WBGene00003460	WBGene00004477	WBGene00044044	WBGene00016521	WBGene00016146	WBGene00016045	WBGene00007853	WBGene00021687	WBGene00000931	WBGene00000880
WBGene00004043	WBGene00011790	WBGene00011051	WBGene00004043	WBGene00007750	WBGene00022836		WBGene00006367		WBGene00010376		WBGene00001735	WBGene00021401	WBGene00008288	WBGene00020553	WBGene00016029		WBGene00001209		WBGene00000410	WBGene00000678	WBGene00003010	WBGene00003462	WBGene00000165	WBGene00007425	WBGene00003807	WBGene00007763	WBGene00005218	WBGene00007867	WBGene00021725	WBGene00000933	WBGene00000881
WBGene00009460	WBGene00017293	WBGene00000868	WBGene00009460	WBGene00007771	WBGene00022881		WBGene00006376		WBGene00014301		WBGene00003764	WBGene00021312	WBGene00016157	WBGene00020761	WBGene00008298		WBGene00001167		WBGene00000411	WBGene00000680	WBGene00003011	WBGene00003463	WBGene00004094	WBGene00015593	WBGene00004339	WBGene00003664	WBGene00003637	WBGene00007887	WBGene00021748	WBGene00000935	WBGene00000883
WBGene00009284	WBGene00009673	WBGene00008934	WBGene00009284	WBGene00007779	WBGene00023427		WBGene00006408		WBGene00006314		WBGene00009384	WBGene00003444	WBGene00016987	WBGene00011044	WBGene00022413		WBGene00001166		WBGene00000413	WBGene00000681	WBGene00003022	WBGene00003464	WBGene00021747	WBGene00015605	WBGene00008029	WBGene00003663	WBGene00016068	WBGene00007911	WBGene00021971	WBGene00000939	WBGene00000885
WBGene00004775	WBGene00015189	WBGene00003393	WBGene00004775	WBGene00007920	WBGene00023450		WBGene00006423		WBGene00022929		WBGene00017667	WBGene00021427	WBGene00015697	WBGene00021539	WBGene00015635		WBGene00001001		WBGene00000414	WBGene00000687	WBGene00003024	WBGene00003465	WBGene00000941	WBGene00044415	WBGene00000770	WBGene00044388	WBGene00007702	WBGene00007919	WBGene00022221	WBGene00000940	WBGene00000886
WBGene00008921	WBGene00004721	WBGene00019162	WBGene00008921	WBGene00007924	WBGene00044345		WBGene00006529		WBGene00022914		WBGene00010633	WBGene00011743	WBGene00014086	WBGene00015641	WBGene00044258		WBGene00000933		WBGene00000415	WBGene00000691	WBGene00003026	WBGene00003466	WBGene00001746	WBGene00015594	WBGene00016562	WBGene00007777	WBGene00007705	WBGene00007948	WBGene00022250	WBGene00000941	WBGene00000887
WBGene00016971	WBGene00018957	WBGene00016603	WBGene00016971	WBGene00007926	WBGene00044431		WBGene00006533		WBGene00000308		WBGene00019194	WBGene00011247	WBGene00008137	WBGene00013668	WBGene00013225		WBGene00000772		WBGene00000416	WBGene00000693	WBGene00003030	WBGene00003467	WBGene00016128	WBGene00015595	WBGene00005381	WBGene00007778	WBGene00007707	WBGene00007953	WBGene00022262	WBGene00000962	WBGene00000888
WBGene00021014	WBGene00004360	WBGene00001566	WBGene00021014	WBGene00007928	WBGene00138720		WBGene00006536		WBGene00010276		WBGene00001904	WBGene00044026	WBGene00009039	WBGene00000866	WBGene00010619		WBGene00000480		WBGene00000417	WBGene00000694	WBGene00003036	WBGene00003468	WBGene00021715	WBGene00015596	WBGene00008061	WBGene00007789	WBGene00007709	WBGene00007966	WBGene00022564	WBGene00000965	WBGene00000889
WBGene00018612	WBGene00014019	WBGene00001352	WBGene00018612	WBGene00007941	WBGene00194906		WBGene00006537		WBGene00022981		WBGene00044389	WBGene00013987	WBGene00021847	WBGene00007720	WBGene00019731		WBGene00000276		WBGene00000418	WBGene00000696	WBGene00003037	WBGene00003469	WBGene00015850	WBGene00015598	WBGene00008062	WBGene00007791	WBGene00007710	WBGene00007977	WBGene00022788	WBGene00000970	WBGene00000890
WBGene00016444	WBGene00000168	WBGene00022119	WBGene00016444	WBGene00007976			WBGene00006602		WBGene00014126		WBGene00007246	WBGene00018120	WBGene00007711	WBGene00003864	WBGene00023489		WBGene00000079		WBGene00000419	WBGene00000697	WBGene00003040	WBGene00003470	WBGene00022257	WBGene00015599	WBGene00016586	WBGene00016177	WBGene00016086	WBGene00007987	WBGene00022803	WBGene00000985	WBGene00000891
WBGene00010232	WBGene00011193	WBGene00003596	WBGene00010232	WBGene00007982			WBGene00006707		WBGene00022947		WBGene00016627	WBGene00000877	WBGene00010913	WBGene00016381	WBGene00044250				WBGene00000420	WBGene00000698	WBGene00003043	WBGene00003482	WBGene00004178	WBGene00007437	WBGene00016594	WBGene00016181	WBGene00016087	WBGene00007990	WBGene00044253	WBGene00000987	WBGene00000892
WBGene00003904	WBGene00013122	WBGene00003901	WBGene00003904	WBGene00007985			WBGene00006724		WBGene00022969		WBGene00002016	WBGene00011401	WBGene00013425	WBGene00008140	WBGene00019779				WBGene00000421	WBGene00000699	WBGene00003046	WBGene00003485	WBGene00012179	WBGene00007440	WBGene00016637	WBGene00007792	WBGene00016084	WBGene00007997	WBGene00044296	WBGene00000994	WBGene00000894
WBGene00004239	WBGene00009191	WBGene00020601	WBGene00004239	WBGene00007988			WBGene00006763		WBGene00012292		WBGene00014245	WBGene00003446	WBGene00009178	WBGene00021035	WBGene00235274				WBGene00000422	WBGene00000700	WBGene00003048	WBGene00003511	WBGene00002074	WBGene00007441	WBGene00016624	WBGene00007793	WBGene00016088	WBGene00008003	WBGene00044344	WBGene00000995	WBGene00000896
WBGene00001401	WBGene00018409	WBGene00003790	WBGene00001401	WBGene00008086			WBGene00006840		WBGene00022966		WBGene00009097	WBGene00003426	WBGene00003479	WBGene00013742	WBGene00003003				WBGene00000424	WBGene00000701	WBGene00003053	WBGene00003519	WBGene00021664	WBGene00015613	WBGene00016701	WBGene00007794	WBGene00007720	WBGene00008005	WBGene00044459	WBGene00000996	WBGene00000898
WBGene00001599	WBGene00013724	WBGene00000410	WBGene00001599	WBGene00008111			WBGene00006856		WBGene00022927		WBGene00016658	WBGene00008768	WBGene00016964	WBGene00018509	WBGene00008434				WBGene00000426	WBGene00000703	WBGene00003056	WBGene00003527	WBGene00013790	WBGene00015607	WBGene00005318	WBGene00007795	WBGene00004747	WBGene00008010	WBGene00044520	WBGene00001001	WBGene00000900
WBGene00002637	WBGene00000520	WBGene00002033	WBGene00002637	WBGene00008133			WBGene00006861		WBGene00022913		WBGene00007869	WBGene00017919	WBGene00005024	WBGene00018902	WBGene00011746				WBGene00000441	WBGene00000704	WBGene00003076	WBGene00003554	WBGene00010843	WBGene00015610	WBGene00008118	WBGene00016185	WBGene00003155	WBGene00008027	WBGene00044666	WBGene00001002	WBGene00000912
WBGene00018866	WBGene00022117	WBGene00004188	WBGene00018866	WBGene00008178			WBGene00006925		WBGene00010777		WBGene00017390	WBGene00012739	WBGene00012120	WBGene00012020	WBGene00004361				WBGene00000443	WBGene00000707	WBGene00003084	WBGene00003561	WBGene00015526	WBGene00007450	WBGene00044502	WBGene00016196	WBGene00016092	WBGene00008062	WBGene00044690	WBGene00001005	WBGene00000913
WBGene00006565	WBGene00012984	WBGene00000265	WBGene00006565	WBGene00008196			WBGene00006926		WBGene00022996		WBGene00044724	WBGene00020905	WBGene00008364	WBGene00008339	WBGene00010731				WBGene00000444	WBGene00000708	WBGene00003086	WBGene00003562	WBGene00022783	WBGene00007458	WBGene00008126	WBGene00004084	WBGene00016093	WBGene00008063	WBGene00044745	WBGene00001007	WBGene00000915
WBGene00004343	WBGene00011994	WBGene00003220	WBGene00004343	WBGene00008226			WBGene00006930		WBGene00014330		WBGene00044016	WBGene00008459	WBGene00007390	WBGene00006946	WBGene00000225				WBGene00000453	WBGene00000710	WBGene00003107	WBGene00003579	WBGene00043057	WBGene00007446	WBGene00016738	WBGene00016211	WBGene00005832	WBGene00008068	WBGene00045249	WBGene00001016	WBGene00000917
WBGene00018341	WBGene00021467	WBGene00000386	WBGene00018341	WBGene00008243			WBGene00006932		WBGene00014319		WBGene00017506	WBGene00007239	WBGene00011144	WBGene00011143	WBGene00021391				WBGene00000459	WBGene00000711	WBGene00003111	WBGene00003589	WBGene00022224	WBGene00007447	WBGene00008141	WBGene00016212	WBGene00045461	WBGene00008079	WBGene00077690	WBGene00001017	WBGene00000923
WBGene00011507	WBGene00021813	WBGene00015698	WBGene00011507	WBGene00008270			WBGene00006945		WBGene00014314		WBGene00019501	WBGene00022155	WBGene00021425	WBGene00013011	WBGene00011913				WBGene00000460	WBGene00000712	WBGene00003149	WBGene00003591	WBGene00011247	WBGene00007448	WBGene00008173	WBGene00016239	WBGene00007736	WBGene00008107	WBGene00164985	WBGene00001018	WBGene00000931
WBGene00010260	WBGene00007576	WBGene00007882	WBGene00010260	WBGene00008317			WBGene00006997		WBGene00022906		WBGene00002255	WBGene00185006	WBGene00009978	WBGene00008546	WBGene00044045				WBGene00000461	WBGene00000713	WBGene00003150	WBGene00003597	WBGene00015134	WBGene00015614	WBGene00008174	WBGene00000771	WBGene00016110	WBGene00008154	WBGene00185001	WBGene00001019	WBGene00000933
WBGene00003798	WBGene00001060	WBGene00001511	WBGene00003798	WBGene00008353			WBGene00007000		WBGene00008104		WBGene00019332	WBGene00003432	WBGene00009182	WBGene00007637	WBGene00195246				WBGene00000462	WBGene00000715	WBGene00003151	WBGene00003602	WBGene00000093	WBGene00015615	WBGene00008169	WBGene00016247	WBGene00016112	WBGene00008162	WBGene00185048	WBGene00001020	WBGene00000935
WBGene00022399	WBGene00023418	WBGene00006379	WBGene00022399	WBGene00008398			WBGene00007024		WBGene00022961		WBGene00018729	WBGene00012166	WBGene00011731	WBGene00018678	WBGene00022211				WBGene00000463	WBGene00000716	WBGene00003154	WBGene00003614	WBGene00003021	WBGene00007469	WBGene00008170	WBGene00016255	WBGene00016138	WBGene00008186	WBGene00194682	WBGene00001022	WBGene00000937
WBGene00017797	WBGene00016169	WBGene00000231	WBGene00017797	WBGene00008426			WBGene00007054		WBGene00022941		WBGene00008310	WBGene00006433	WBGene00010075	WBGene00007980	WBGene00008579				WBGene00000464	WBGene00000717	WBGene00003155	WBGene00003618	WBGene00000202	WBGene00007470	WBGene00008171	WBGene00016259	WBGene00006492	WBGene00008230	WBGene00194706	WBGene00001023	WBGene00000939
WBGene00020915	WBGene00015731	WBGene00003020	WBGene00020915	WBGene00008444			WBGene00007055		WBGene00014270		WBGene00001907	WBGene00010679	WBGene00019726	WBGene00001056	WBGene00004856				WBGene00000465	WBGene00000718	WBGene00003156	WBGene00003622	WBGene00018595	WBGene00007472	WBGene00008172	WBGene00016274	WBGene00016156	WBGene00008259	WBGene00195070	WBGene00001026	WBGene00000940
WBGene00010582	WBGene00013419	WBGene00009122	WBGene00010582	WBGene00008500			WBGene00007087		WBGene00013948		WBGene00004987	WBGene00008541	WBGene00007269	WBGene00011489	WBGene00020859				WBGene00000466	WBGene00000719	WBGene00003157	WBGene00003652	WBGene00013432	WBGene00007473	WBGene00016779	WBGene00044177	WBGene00016157	WBGene00008267	WBGene00206482	WBGene00001027	WBGene00000941
WBGene00006699	WBGene00022791	WBGene00021155	WBGene00006699	WBGene00008517			WBGene00007100		WBGene00014328		WBGene00020025	WBGene00003449	WBGene00008281	WBGene00012369	WBGene00007275				WBGene00000467	WBGene00000720	WBGene00003158	WBGene00003670	WBGene00016702	WBGene00007465	C49G7.6	WBGene00006487	WBGene00002068	WBGene00008277		WBGene00001028	WBGene00000962
WBGene00012936	WBGene00009329	WBGene00009050	WBGene00012936	WBGene00008527			WBGene00007122		WBGene00014296		WBGene00016659	WBGene00018119	WBGene00010839	WBGene00021200	WBGene00016825				WBGene00000472	WBGene00000723	WBGene00003159	WBGene00003685	WBGene00044414	WBGene00003862	WBGene00008216	WBGene00007853	WBGene00005007	WBGene00008295		WBGene00001029	WBGene00000965
WBGene00019087	WBGene00009987	WBGene00002000	WBGene00019087	WBGene00008568			WBGene00007145		WBGene00022950		WBGene00010763	WBGene00016623	WBGene00008766	WBGene00001574	WBGene00000652				WBGene00000473	WBGene00000727	WBGene00003164	WBGene00003697	WBGene00018328	WBGene00007466	WBGene00045474	WBGene00016286	WBGene00007771	WBGene00008301		WBGene00001030	WBGene00000970
WBGene00007433	WBGene00019947	WBGene00002080	WBGene00007433	WBGene00008582			WBGene00007155		WBGene00014327		WBGene00011286	WBGene00007330	WBGene00010418	WBGene00000254	WBGene00017741				WBGene00000474	WBGene00000728	WBGene00003172	WBGene00003704	WBGene00008170	WBGene00015627	WBGene00008224	WBGene00016287	WBGene00007772	WBGene00008312		WBGene00001031	WBGene00000973
WBGene00016440	WBGene00008722	WBGene00003123	WBGene00016440	WBGene00008620			WBGene00007159		WBGene00022900		WBGene00001767	WBGene00009705	WBGene00016621	WBGene00015807	WBGene00010813				WBGene00000475	WBGene00000730	WBGene00003183	WBGene00003711	WBGene00015816	WBGene00015628	WBGene00044420	WBGene00016288	WBGene00007773	WBGene00008341		WBGene00001034	WBGene00000975
WBGene00002889	WBGene00007644	WBGene00002001	WBGene00002889	WBGene00008622			WBGene00007171		WBGene00022903		WBGene00008040	WBGene00001033	WBGene00018131	WBGene00007698	WBGene00000140				WBGene00000479	WBGene00000732	WBGene00003184	WBGene00003721	WBGene00007785	WBGene00015630	WBGene00016827	WBGene00007863	WBGene00007766	WBGene00008347		WBGene00001035	WBGene00000976
WBGene00001860	WBGene00004077	WBGene00012767	WBGene00001860	WBGene00008648			WBGene00007190		WBGene00014341		WBGene00000034	WBGene00003452	WBGene00138720	WBGene00014098	WBGene00008901				WBGene00000480	WBGene00000733	WBGene00003185	WBGene00003735	WBGene00006728	WBGene00015637	WBGene00016814	WBGene00016312	WBGene00016160	WBGene00008357		WBGene00001036	WBGene00000985
WBGene00019766	WBGene00003059	WBGene00004203	WBGene00019766	WBGene00008665			WBGene00007207		WBGene00022935		WBGene00003769	WBGene00013030	WBGene00006805	WBGene00006562	WBGene00017921				WBGene00000482	WBGene00000734	WBGene00003209	WBGene00003742	WBGene00001401	WBGene00004102	WBGene00008233	WBGene00016327	WBGene00007780	WBGene00008358		WBGene00001037	WBGene00000987
WBGene00019323	WBGene00004882	WBGene00008767	WBGene00019323	WBGene00008681			WBGene00007235		WBGene00022955		WBGene00004174	WBGene00008765	WBGene00013934	WBGene00010036	WBGene00005529				WBGene00000485	WBGene00000735	WBGene00003219	WBGene00003747	WBGene00020894	WBGene00004103	WBGene00005400	WBGene00016329	WBGene00016163	WBGene00008359		WBGene00001038	WBGene00000994
WBGene00004980	WBGene00012177	WBGene00008387	WBGene00004980	WBGene00008690			WBGene00007236		WBGene00022977		WBGene00021627	WBGene00009736	WBGene00022748	WBGene00006483	WBGene00008997				WBGene00000492	WBGene00000739	WBGene00003228	WBGene00003778	WBGene00016163	WBGene00023463	WBGene00008245	WBGene00016322	WBGene00016171	WBGene00008360		WBGene00001039	WBGene00000996
WBGene00004508	WBGene00022452	WBGene00007027	WBGene00004508	WBGene00008695			WBGene00007252		WBGene00022937		WBGene00020886	WBGene00012926	WBGene00022102	WBGene00022393	WBGene00005528				WBGene00000497	WBGene00000740	WBGene00003229	WBGene00003812	WBGene00077526	WBGene00015653	WBGene00008248	WBGene00007875	WBGene00016166	WBGene00008383		WBGene00001040	WBGene00000998
WBGene00006736	WBGene00013340	WBGene00022775	WBGene00006736	WBGene00008750			WBGene00007352		WBGene00022960		WBGene00044182	WBGene00219275	WBGene00020095	WBGene00006804	WBGene00010768				WBGene00000498	WBGene00000741	WBGene00003230	WBGene00003839	WBGene00004434	WBGene00015656	WBGene00008250	WBGene00007867	WBGene00043156	WBGene00008388		WBGene00001041	WBGene00001001
WBGene00001431	WBGene00010080	WBGene00000567	WBGene00001431	WBGene00008776			WBGene00007501		WBGene00009555		WBGene00022653	WBGene00012830	WBGene00007043	WBGene00006443	WBGene00016354				WBGene00000499	WBGene00000742	WBGene00003231	WBGene00003843	WBGene00001110	WBGene00000656	WBGene00016882	WBGene00006462	WBGene00077500	WBGene00008390		WBGene00001043	WBGene00001002
WBGene00001209	WBGene00011834	WBGene00004684	WBGene00001209	WBGene00008782			WBGene00007712		WBGene00014284		WBGene00008360	WBGene00006503	WBGene00001937	WBGene00008686	WBGene00001394				WBGene00000500	WBGene00000743	WBGene00003238	WBGene00003844	WBGene00015538	WBGene00007489	WBGene00000781	WBGene00016340	WBGene00000463	WBGene00008399		WBGene00001047	WBGene00001005
WBGene00000874	WBGene00017450	WBGene00020894	WBGene00000874	WBGene00008802			WBGene00007762		WBGene00014443		WBGene00013884	WBGene00044924	WBGene00010615	WBGene00022580	WBGene00004192				WBGene00000502	WBGene00000751	WBGene00003239	WBGene00003884	WBGene00020467	WBGene00006409	WBGene00016891	WBGene00007898	WBGene00001607	WBGene00008404		WBGene00001048	WBGene00001007
WBGene00019510	WBGene00003161	WBGene00018950	WBGene00019510	WBGene00008819			WBGene00007784		WBGene00023093		WBGene00009895	WBGene00017360	WBGene00009956	WBGene00006406	WBGene00013567				WBGene00000503	WBGene00000752	WBGene00003246	WBGene00003893	WBGene00017827	WBGene00007495	WBGene00016892	WBGene00007899	WBGene00016192	WBGene00008485		WBGene00001049	WBGene00001016
WBGene00000875	WBGene00000093	WBGene00010405	WBGene00000875	WBGene00008821			WBGene00007971		WBGene00023047		WBGene00185097	WBGene00001486	WBGene00022056	WBGene00003562	WBGene00010836				WBGene00000506	WBGene00000753	WBGene00003253	WBGene00003906	WBGene00021676	WBGene00007496	WBGene00044543	WBGene00016351	WBGene00002985	WBGene00008497		WBGene00001050	WBGene00001017
WBGene00011338	WBGene00019595	WBGene00020423	WBGene00011338	WBGene00008823			WBGene00007972		WBGene00014388		WBGene00007251	WBGene00022650	WBGene00010366	WBGene00004086	WBGene00018735				WBGene00000507	WBGene00000754	WBGene00003254	WBGene00003941	WBGene00001234	WBGene00004455	WBGene00005204	WBGene00016357	WBGene00043051	WBGene00008500		WBGene00001051	WBGene00001018
WBGene00001085	WBGene00003975	WBGene00015743	WBGene00001085	WBGene00008882			WBGene00007978		WBGene00023040		WBGene00012383	WBGene00017289	WBGene00006059	WBGene00010354	WBGene00001757				WBGene00000508	WBGene00000757	WBGene00003368	WBGene00003962	WBGene00010896	WBGene00007503	WBGene00016901	WBGene00016358	WBGene00001435	WBGene00008503		WBGene00001056	WBGene00001019
WBGene00016140	WBGene00019196	WBGene00002083	WBGene00016140	WBGene00008890			WBGene00008061		WBGene00014424		WBGene00020049	WBGene00007597	WBGene00044614	WBGene00045357	WBGene00012293				WBGene00000509	WBGene00000761	WBGene00003373	WBGene00003980	WBGene00010227	WBGene00006188	WBGene00008284	WBGene00016359	WBGene00001436	WBGene00008508		WBGene00001057	WBGene00001020
WBGene00017088	WBGene00007965	WBGene00000271	WBGene00017088	WBGene00008913			WBGene00008126		WBGene00014400		WBGene00044746	WBGene00016011	WBGene00019459	WBGene00001648	WBGene00077761				WBGene00000511	WBGene00000762	WBGene00003378	WBGene00003996	WBGene00000144	WBGene00006190	WBGene00044746	WBGene00016356	WBGene00016217	WBGene00008511		WBGene00001058	WBGene00001021
WBGene00016173	WBGene00012106	WBGene00022046	WBGene00016173	WBGene00008929			WBGene00008183		WBGene00014437		WBGene00011949	WBGene00018895	WBGene00007301	WBGene00010080	WBGene00007488				WBGene00000512	WBGene00000763	WBGene00003384	WBGene00004023	WBGene00021037	WBGene00006179	WBGene00004451	WBGene00003435	WBGene00016230	WBGene00008522		WBGene00001060	WBGene00001022
WBGene00006383	WBGene00020993	WBGene00022235	WBGene00006383	WBGene00008932			WBGene00008375		WBGene00014409		WBGene00008392	WBGene00022621	WBGene00016843	WBGene00013687	WBGene00008944				WBGene00000514	WBGene00000764	WBGene00003394	WBGene00004025	WBGene00013550	WBGene00015665	WBGene00006097	WBGene00007903	WBGene00004680	WBGene00008579		WBGene00001061	WBGene00001023
WBGene00010787	WBGene00001058	WBGene00001497	WBGene00010787	WBGene00008937			WBGene00008385		WBGene00023032		WBGene00023493	WBGene00012608	WBGene00014230	WBGene00004752	WBGene00022501				WBGene00000515	WBGene00000765	WBGene00003395	WBGene00004026	WBGene00013758	WBGene00015666	WBGene00003731	WBGene00016382	WBGene00016235	WBGene00008584		WBGene00001073	WBGene00001026
WBGene00011282	WBGene00022402	WBGene00003918	WBGene00011282	WBGene00008945			WBGene00008399		WBGene00023103		WBGene00014039	WBGene00000235	WBGene00022818	WBGene00000101	WBGene00010269				WBGene00000516	WBGene00000766	WBGene00003396	WBGene00004030	WBGene00018723	WBGene00015667	WBGene00016927	WBGene00016388	WBGene00077732	WBGene00008591		WBGene00001080	WBGene00001027
WBGene00013689	WBGene00022830	WBGene00006529	WBGene00013689	WBGene00008949			WBGene00008400		WBGene00023079		WBGene00009639	WBGene00022448	WBGene00021795	WBGene00005019	WBGene00012141				WBGene00000517	WBGene00000767	WBGene00003397	WBGene00004037	WBGene00015819	WBGene00007506	WBGene00008322	WBGene00007920	WBGene00016263	WBGene00008592		WBGene00001081	WBGene00001028
WBGene00003034	WBGene00008238	WBGene00001635	WBGene00003034	WBGene00008973			WBGene00008412		WBGene00014413		WBGene00003879	WBGene00021227	WBGene00008854	WBGene00010284	WBGene00021751				WBGene00000518	WBGene00000772	WBGene00003410	WBGene00004038	WBGene00008458	WBGene00007511	WBGene00008330	WBGene00007916	WBGene00001811	WBGene00008659		WBGene00001085	WBGene00001029
WBGene00000889	WBGene00015702	WBGene00017686	WBGene00000889	WBGene00008975			WBGene00008436		WBGene00014396		WBGene00235293	WBGene00011063	WBGene00194703	WBGene00011511	WBGene00017717				WBGene00000519	WBGene00000773	WBGene00003411	WBGene00004048	WBGene00008417	WBGene00015672	WBGene00008341	WBGene00000687	WBGene00016285	WBGene00008661		WBGene00001086	WBGene00001030
WBGene00016202	WBGene00021366	WBGene00022350	WBGene00016202	WBGene00008986			WBGene00008448		WBGene00235251		WBGene00008356	WBGene00009367	WBGene00003010	WBGene00003026	WBGene00008583				WBGene00000520	WBGene00000774	WBGene00003413	WBGene00004053	WBGene00004472	WBGene00015685	WBGene00044421	WBGene00016398	WBGene00007836	WBGene00008700		WBGene00001087	WBGene00001031
WBGene00008781	WBGene00016576	WBGene00004466	WBGene00008781	WBGene00008996			WBGene00008456		WBGene00023070		WBGene00017498	WBGene00007714	WBGene00010915	WBGene00018974	WBGene00007997				WBGene00000522	WBGene00000776	WBGene00003476	WBGene00004084	WBGene00001922	WBGene00015690	WBGene00017001	WBGene00016399	WBGene00007846	WBGene00008739		WBGene00001088	WBGene00001033
WBGene00003777	WBGene00000001	WBGene00020184	WBGene00003777	WBGene00009009			WBGene00008546		WBGene00014386		WBGene00006585	WBGene00018419	WBGene00020350	WBGene00002186	WBGene00007744				WBGene00000523	WBGene00000777	WBGene00003477	WBGene00004100	WBGene00004439	WBGene00005274	WBGene00017022	WBGene00003527	WBGene00007847	WBGene00008740		WBGene00001090	WBGene00001034
WBGene00013143	WBGene00010492	WBGene00008404	WBGene00013143	WBGene00009044			WBGene00008561		WBGene00023059		WBGene00013078	WBGene00000263	WBGene00019127	WBGene00011304	WBGene00002184				WBGene00000527	WBGene00000779	WBGene00003478	WBGene00004103	WBGene00021843	WBGene00005272	WBGene00005399	WBGene00003443	WBGene00016291	WBGene00008743		WBGene00001092	WBGene00001035
WBGene00008400	WBGene00007188	WBGene00015525	WBGene00008400	WBGene00009142			WBGene00008641		WBGene00023024		WBGene00011019	WBGene00016161	WBGene00016735	WBGene00009441	WBGene00000512				WBGene00000528	WBGene00000780	WBGene00003479	WBGene00004165	WBGene00021829	WBGene00015688	WBGene00008375	WBGene00016416	WBGene00007860	WBGene00008744		WBGene00001093	WBGene00001036
WBGene00017075	WBGene00016966	WBGene00001683	WBGene00017075	WBGene00009148			WBGene00008645		WBGene00014363		WBGene00009634	WBGene00020802	WBGene00022702	WBGene00017372	WBGene00016427				WBGene00000530	WBGene00000781	WBGene00003509	WBGene00004184	WBGene00013674	WBGene00015681	WBGene00008384	WBGene00003442	WBGene00016295	WBGene00008781		WBGene00001094	WBGene00001037
WBGene00013168	WBGene00006473	WBGene00003962	WBGene00013168	WBGene00009161			WBGene00008720		WBGene00023001		WBGene00000701	WBGene00010922	WBGene00008272	WBGene00012934	WBGene00007131				WBGene00000532	WBGene00000783	WBGene00003510	WBGene00004198	WBGene00006381	WBGene00015683	WBGene00008385	WBGene00016420	WBGene00016303	WBGene00008811		WBGene00001095	WBGene00001038
WBGene00006571	WBGene00017005	WBGene00001974	WBGene00006571	WBGene00009191			WBGene00008745		WBGene00014379		WBGene00011753	WBGene00008664	WBGene00045247	WBGene00006349	WBGene00012763				WBGene00000533	WBGene00000784	WBGene00003518	WBGene00004225	WBGene00010303	C11D2.1	WBGene00008387	WBGene00000681	WBGene00044286	WBGene00008829		WBGene00001102	WBGene00001039
WBGene00012474	WBGene00017002	WBGene00020098	WBGene00012474	WBGene00009204			WBGene00008769		WBGene00023089		WBGene00000700	WBGene00018745	WBGene00020841	WBGene00022880	WBGene00010965				WBGene00000534	WBGene00000785	WBGene00003568	WBGene00004226	WBGene00000168	WBGene00007522	WBGene00008399	WBGene00016429	WBGene00016311	WBGene00008848		WBGene00001110	WBGene00001040
WBGene00020695	WBGene00007043	WBGene00003241	WBGene00020695	WBGene00009221			WBGene00008781		WBGene00014445		WBGene00012118	WBGene00016387	WBGene00004308	WBGene00016409	WBGene00000829				WBGene00000535	WBGene00000786	WBGene00003582	WBGene00004227	WBGene00004483	WBGene00007523	WBGene00014300	WBGene00007948	WBGene00016313	WBGene00008850		WBGene00001112	WBGene00001041
WBGene00017988	WBGene00017358	WBGene00006489	WBGene00017988	WBGene00009224			WBGene00008856		WBGene00014373		WBGene00003752	WBGene00003372	WBGene00012115	WBGene00021756	WBGene00010962				WBGene00000536	WBGene00000787	WBGene00003598	WBGene00004256	WBGene00004491	WBGene00015714	WBGene00008408	WBGene00007954	WBGene00016328	WBGene00008862		WBGene00001130	WBGene00001043
WBGene00004504	WBGene00022223	WBGene00020168	WBGene00004504	WBGene00009233			WBGene00008921		WBGene00023105		WBGene00021979	WBGene00013473	WBGene00016890	WBGene00021924	WBGene00010964				WBGene00000537	WBGene00000788	WBGene00003599	WBGene00004310	WBGene00003835	WBGene00015711	WBGene00000731	WBGene00016447	WBGene00016321	WBGene00008933		WBGene00001134	WBGene00001044
WBGene00004465	WBGene00007221	WBGene00001580	WBGene00004465	WBGene00009247			WBGene00009049		WBGene00014417		WBGene00004810	WBGene00000975	WBGene00004496	WBGene00008136					WBGene00000539	WBGene00000789	WBGene00003601	WBGene00004311	WBGene00004480	WBGene00003684	WBGene00008423	WBGene00016440	WBGene00004217	WBGene00008934		WBGene00001137	WBGene00001046
WBGene00022785	WBGene00014120	WBGene00001865	WBGene00022785	WBGene00009280			WBGene00009140		WBGene00014377		WBGene00017541	WBGene00007337	WBGene00194906	WBGene00001324					WBGene00000540	WBGene00000793	WBGene00003603	WBGene00004344	WBGene00004486	WBGene00007535	WBGene00008427	WBGene00016441	WBGene00003601	WBGene00008950		WBGene00001151	WBGene00001047
WBGene00003799	WBGene00016954	WBGene00004274	WBGene00003799	WBGene00009288			WBGene00009143		WBGene00023051		WBGene00002015	WBGene00001154	WBGene00000001	WBGene00000090					WBGene00000541	WBGene00000794	WBGene00003609	WBGene00004345	WBGene00195070	WBGene00000721	WBGene00001960	WBGene00016462	WBGene00007864	WBGene00008994		WBGene00001153	WBGene00001048
WBGene00014176	WBGene00077453	WBGene00004953	WBGene00014176	WBGene00009323			WBGene00009207		WBGene00023035		WBGene00015756	WBGene00010574	WBGene00010992	WBGene00019842					WBGene00000542	WBGene00000795	WBGene00003611	WBGene00004358	WBGene00043705	WBGene00015718	WBGene00008446	WBGene00016461	WBGene00007873	WBGene00008995		WBGene00001154	WBGene00001049
WBGene00006405	WBGene00016311	WBGene00009661	WBGene00006405	WBGene00009354			WBGene00009319		WBGene00023010		WBGene00021918	WBGene00017112	WBGene00010889	WBGene00003231					WBGene00000543	WBGene00000796	WBGene00003616	WBGene00004363	WBGene00017075	WBGene00015726	WBGene00017092	WBGene00007977	WBGene00007870	WBGene00009016		WBGene00001155	WBGene00001050
WBGene00003559	WBGene00015766	WBGene00018783	WBGene00003559	WBGene00009361			WBGene00009320		WBGene00014384		WBGene00002020	WBGene00012809	WBGene00008141	WBGene00021474					WBGene00000544	WBGene00000798	WBGene00003619	WBGene00004364	WBGene00010263	WBGene00044547	WBGene00017093	WBGene00007986	WBGene00007872	WBGene00009028		WBGene00001160	WBGene00001051
WBGene00016947	WBGene00022787	WBGene00021534	WBGene00016947	WBGene00009380			WBGene00009366		WBGene00023023		WBGene00011906	WBGene00013728	WBGene00017025	WBGene00021316					WBGene00000545	WBGene00000799	WBGene00003621	WBGene00004395	WBGene00008107	WBGene00015723	WBGene00008459	WBGene00007987	WBGene00007887	WBGene00009029		WBGene00001161	WBGene00001056
WBGene00006440	WBGene00011068	WBGene00021270	WBGene00006440	WBGene00009442			WBGene00009460		WBGene00023098		WBGene00016420	WBGene00009739	WBGene00012401	WBGene00011030					WBGene00000546	WBGene00000800	WBGene00003626	WBGene00004423	WBGene00010812	WBGene00015724	WBGene00001943	WBGene00001452	WBGene00007901	WBGene00009033		WBGene00001162	WBGene00001057
WBGene00017300	WBGene00015134	WBGene00000473	WBGene00017300	WBGene00009453			WBGene00009507		WBGene00014399		WBGene00022582	WBGene00003584	WBGene00008488	WBGene00000537					WBGene00000547	WBGene00000804	WBGene00003627	WBGene00004453	WBGene00012111	WBGene00015725	WBGene00006038	WBGene00016491	WBGene00016346	WBGene00009075		WBGene00001166	WBGene00001058
WBGene00006734	WBGene00044614	WBGene00004502	WBGene00006734	WBGene00009468			WBGene00009661		WBGene00023049		WBGene00000370	WBGene00010091	WBGene00007732	WBGene00011503					WBGene00000548	WBGene00000812	WBGene00003630	WBGene00004455	WBGene00007624	WBGene00006171	WBGene00017132	WBGene00008001	WBGene00050941	WBGene00009077		WBGene00001167	WBGene00001060
WBGene00013924	WBGene00012696	WBGene00000079	WBGene00013924	WBGene00009552			WBGene00009664		WBGene00023096		WBGene00019489	WBGene00010246	WBGene00019667	WBGene00013681					WBGene00000549	WBGene00000813	WBGene00003636	WBGene00004497	WBGene00009289	WBGene00006170	WBGene00001065	WBGene00016512	WBGene00016352	WBGene00009104		WBGene00001168	WBGene00001061
WBGene00000592	WBGene00022218	WBGene00013808	WBGene00000592	WBGene00009558			WBGene00009706		WBGene00023101		WBGene00002017	WBGene00004965	WBGene00016966	WBGene00020022					WBGene00000550	WBGene00000814	WBGene00003639	WBGene00004507	WBGene00013709	WBGene00005659	WBGene00017160	C38C3.7	WBGene00016353	WBGene00009109		WBGene00001173	WBGene00001073
WBGene00004132	WBGene00011688	WBGene00011270	WBGene00004132	WBGene00009576			WBGene00009730		WBGene00023100		WBGene00007250	WBGene00018961	WBGene00000520	WBGene00006916					WBGene00000552	WBGene00000815	WBGene00003650	WBGene00004740	WBGene00002335	WBGene00015741	WBGene00017163	WBGene00007996	WBGene00016364	WBGene00009113		WBGene00001194	WBGene00001080
WBGene00022114	WBGene00015916	WBGene00000155	WBGene00022114	WBGene00009602			WBGene00009812		WBGene00014390		WBGene00007874	WBGene00004808	WBGene00008725	WBGene00021689					WBGene00000554	WBGene00000816	WBGene00003655	WBGene00004748	WBGene00012623	WBGene00015751	WBGene00008523	WBGene00007998	WBGene00004703	WBGene00009115		WBGene00001209	WBGene00001085
WBGene00015816	WBGene00004954	WBGene00009306	WBGene00015816	WBGene00009630			WBGene00009922		WBGene00014353		WBGene00009964	WBGene00020286	WBGene00008185	WBGene00003196					WBGene00000562	WBGene00000817	WBGene00003656	WBGene00004780	WBGene00001919	WBGene00007558	WBGene00002136	WBGene00007999	WBGene00016373	WBGene00009129		WBGene00001214	WBGene00001087
WBGene00006997	WBGene00016323	WBGene00003825	WBGene00006997	WBGene00009657			WBGene00009924		WBGene00023077		WBGene00008304	WBGene00012766	WBGene00017812	WBGene00022750					WBGene00000564	WBGene00000818	WBGene00003660	WBGene00004830	WBGene00001929	WBGene00050955	WBGene00008550	WBGene00008007	WBGene00016387	WBGene00009143		WBGene00001215	WBGene00001088
WBGene00007030	WBGene00009667	WBGene00001514	WBGene00007030	WBGene00009659			WBGene00009947		WBGene00014380		WBGene00019226	WBGene00009959	WBGene00004489	WBGene00004978					WBGene00000565	WBGene00000822	WBGene00003661	WBGene00004855	WBGene00011811	WBGene00050956	WBGene00001923	WBGene00008013	WBGene00007914	WBGene00009146		WBGene00001224	WBGene00001090
WBGene00006499	WBGene00017676	WBGene00019124	WBGene00006499	WBGene00009696			WBGene00009957		WBGene00023042		WBGene00011733	WBGene00015185	WBGene00000375	WBGene00021444					WBGene00000566	WBGene00000830	WBGene00003668	WBGene00004890	WBGene00002278	WBGene00007567	WBGene00017197	WBGene00008027	WBGene00016397	WBGene00009149		WBGene00001225	WBGene00001092
WBGene00008385	WBGene00017087	WBGene00001102	WBGene00008385	WBGene00009713			WBGene00009973		WBGene00023017		WBGene00012152	WBGene00195178	WBGene00015422	WBGene00019831					WBGene00000567	WBGene00000831	WBGene00003674	WBGene00004899	WBGene00206459	WBGene00007569	WBGene00017215	WBGene00016541	WBGene00016402	WBGene00009160		WBGene00001226	WBGene00001093
WBGene00001979	WBGene00009272	WBGene00012762	WBGene00001979	WBGene00009769			WBGene00009977		WBGene00014420		WBGene00000675	WBGene00006601	WBGene00019196	WBGene00018319					WBGene00000591	WBGene00000833	WBGene00003690	WBGene00004901	WBGene00010450	WBGene00007570	WBGene00017218	WBGene00008036	WBGene00007935	WBGene00009185		WBGene00001227	WBGene00001094
WBGene00001259	WBGene00004367	WBGene00020719	WBGene00001259	WBGene00009788			WBGene00009993		WBGene00023099		WBGene00005000	WBGene00012210	WBGene00021632	WBGene00018721					WBGene00000592	WBGene00000834	WBGene00003692	WBGene00004903	WBGene00017461	WBGene00005898	WBGene00008569	WBGene00001242	WBGene00007945	WBGene00009193		WBGene00001228	WBGene00001095
WBGene00002077	WBGene00015146	WBGene00003134	WBGene00002077	WBGene00009793			WBGene00010001		WBGene00023080		WBGene00077691	WBGene00000764	WBGene00010549	WBGene00018948					WBGene00000594	WBGene00000835	WBGene00003712	WBGene00004904	WBGene00004484	WBGene00015760	WBGene00017238	WBGene00000096	WBGene00002029	WBGene00009215		WBGene00001229	WBGene00001102
WBGene00007762	WBGene00022127	WBGene00011320	WBGene00007762	WBGene00009801			WBGene00010040		WBGene00023054		WBGene00018400	WBGene00000777	WBGene00007780	WBGene00000867					WBGene00000596	WBGene00000836	WBGene00003723	WBGene00004906	WBGene00045479	WBGene00015761	WBGene00017239	WBGene00008063	WBGene00007943	WBGene00009225		WBGene00001230	WBGene00001110
WBGene00011867	WBGene00022737	WBGene00013460	WBGene00011867	WBGene00009812			WBGene00010096		WBGene00014345		WBGene00000029	WBGene00022865	WBGene00002208	WBGene00008172					WBGene00000597	WBGene00000837	WBGene00003728	WBGene00004907	WBGene00044435	WBGene00015762	WBGene00001682	WBGene00016577	WBGene00016424	WBGene00009250		WBGene00001231	WBGene00001137
WBGene00022738	WBGene00012221	WBGene00003788	WBGene00022738	WBGene00009866			WBGene00010138		WBGene00023113		WBGene00018298	WBGene00017114	WBGene00016752	WBGene00004063					WBGene00000599	WBGene00000838	WBGene00003733	WBGene00004908	WBGene00006379	WBGene00015770	WBGene00017257	WBGene00016580	WBGene00016425	WBGene00009308		WBGene00001232	WBGene00001150
WBGene00001049	WBGene00009010	WBGene00012562	WBGene00001049	WBGene00009917			WBGene00010230		WBGene00014428		WBGene00022708	WBGene00018132	WBGene00005013	WBGene00005077					WBGene00000601	WBGene00000839	WBGene00003783	WBGene00004909	WBGene00018305	WBGene00015772	WBGene00017258	WBGene00016587	WBGene00007956	WBGene00009313		WBGene00001233	WBGene00001151
WBGene00003793	WBGene00010230	WBGene00021945	WBGene00003793	WBGene00009919			WBGene00010231		WBGene00023087		WBGene00045271	WBGene00019406	WBGene00008918	WBGene00005006					WBGene00000602	WBGene00000841	WBGene00003784	WBGene00004958	WBGene00017641	WBGene00015773	WBGene00017259	WBGene00016596	WBGene00016439	WBGene00009318		WBGene00001234	WBGene00001154
WBGene00003795	WBGene00004283	WBGene00013606	WBGene00003795	WBGene00009988			WBGene00010263		WBGene00014423		WBGene00015043	WBGene00014111	WBGene00016675	WBGene00022589					WBGene00000603	WBGene00000843	WBGene00003795	WBGene00004959	WBGene00019600	WBGene00007598	WBGene00001918	WBGene00000039	WBGene00016443	WBGene00009374		WBGene00001235	WBGene00001155
WBGene00185089	WBGene00019396	WBGene00013150	WBGene00185089	WBGene00010003			WBGene00010416		WBGene00014361		WBGene00008557	WBGene00009004	WBGene00000200	WBGene00008684					WBGene00000608	WBGene00000845	WBGene00003830	WBGene00004960	WBGene00022203	WBGene00007594	WBGene00001917	WBGene00002067	WBGene00007961	WBGene00009412		WBGene00001239	WBGene00001160
WBGene00007588	WBGene00021920	WBGene00010631	WBGene00007588	WBGene00010011			WBGene00010456		WBGene00023045		WBGene00022497	WBGene00015273	WBGene00015558	WBGene00000913					WBGene00000609	WBGene00000854	WBGene00003864	WBGene00004962	WBGene00017556	WBGene00015784	WBGene00001916	WBGene00001123	WBGene00016453	WBGene00009428		WBGene00001258	WBGene00001161
WBGene00000863	WBGene00021546	WBGene00003592	WBGene00000863	WBGene00010051			WBGene00010500		WBGene00014356		WBGene00023416	WBGene00018045	WBGene00019834	WBGene00020274					WBGene00000615	WBGene00000857	WBGene00003865	WBGene00004963	WBGene00004737	WBGene00044573	WBGene00002120	WBGene00016605	WBGene00016455	WBGene00009430		WBGene00001259	WBGene00001162
WBGene00010583	WBGene00016245	WBGene00008183	WBGene00010583	WBGene00010066			WBGene00010556		WBGene00023122		WBGene00008063	WBGene00022394	WBGene00007094	WBGene00015765					WBGene00000616	WBGene00000863	WBGene00003868	WBGene00004964	WBGene00043948	WBGene00007601	WBGene00000592	WBGene00008074	WBGene00016457	WBGene00009437		WBGene00001262	WBGene00001166
WBGene00003508	WBGene00017992	WBGene00013679	WBGene00003508	WBGene00010067			WBGene00010560		WBGene00023203		WBGene00014030	WBGene00013237	WBGene00017026	WBGene00014015					WBGene00000622	WBGene00000869	WBGene00003882	WBGene00004965	WBGene00009128	WBGene00015792	WBGene00008590	WBGene00008076	WBGene00007965	WBGene00009471		WBGene00001281	WBGene00001167
WBGene00022854	WBGene00013725	WBGene00012714	WBGene00022854	WBGene00010071			WBGene00010631		WBGene00014590		WBGene00175027	WBGene00017542	WBGene00015744	WBGene00007797					WBGene00000630	WBGene00000872	WBGene00003887	WBGene00004966	WBGene00010556	WBGene00007607	WBGene00000988	WBGene00016612	WBGene00007969	WBGene00009489		WBGene00001284	WBGene00001168
WBGene00004755	WBGene00008431	WBGene00004705	WBGene00004755	WBGene00010184			WBGene00010645		WBGene00014524		WBGene00194738	WBGene00013310	WBGene00008431	WBGene00015513					WBGene00000636	WBGene00000874	WBGene00003912	WBGene00004969	WBGene00016341	WBGene00007608	WBGene00017301	WBGene00016613	WBGene00007978	WBGene00009502		WBGene00001303	WBGene00001169
WBGene00022244	WBGene00001930	WBGene00003157	WBGene00022244	WBGene00010197			WBGene00010771		WBGene00014478		WBGene00015876	WBGene00016449	WBGene00019769	WBGene00010641					WBGene00000638	WBGene00000875	WBGene00003918	WBGene00004971	WBGene00008995	WBGene00045460	WBGene00005304	WBGene00016619	WBGene00007979	WBGene00009518		WBGene00001309	WBGene00001173
WBGene00001284	WBGene00007277	WBGene00009254	WBGene00001284	WBGene00010199			WBGene00010778		WBGene00023166		WBGene00015805	WBGene00013605	WBGene00013232	WBGene00021443					WBGene00000639	WBGene00000876	WBGene00003921	WBGene00004972	WBGene00022221	WBGene00007610	WBGene00008631	WBGene00008079	WBGene00007971	WBGene00009526		WBGene00001320	WBGene00001194
WBGene00021595	WBGene00022074	WBGene00001747	WBGene00021595	WBGene00010212			WBGene00010814		WBGene00023130		WBGene00011774	WBGene00022470	WBGene00000389	WBGene00009456					WBGene00000644	WBGene00000877	WBGene00003930	WBGene00004974	WBGene00022042	WBGene00007611	WBGene00004737	WBGene00008084	WBGene00007974	WBGene00009541		WBGene00001324	WBGene00001196
WBGene00006988	WBGene00007167	WBGene00001596	WBGene00006988	WBGene00010242			WBGene00010988		WBGene00023202		WBGene00020014	WBGene00007308	WBGene00008641	WBGene00021652					WBGene00000647	WBGene00000880	WBGene00003936	WBGene00004976	WBGene00011819	WBGene00015805	WBGene00008670	WBGene00008092	WBGene00016485	WBGene00009543		WBGene00001329	WBGene00001209
WBGene00003160	WBGene00022172	WBGene00012395	WBGene00003160	WBGene00010262			WBGene00011012		WBGene00014487		WBGene00017019	WBGene00003836	WBGene00011299	WBGene00019334					WBGene00000649	WBGene00000881	WBGene00003954	WBGene00004995	WBGene00008968	WBGene00015820	WBGene00008677	WBGene00016659	WBGene00016486	WBGene00009573		WBGene00001330	WBGene00001214
WBGene00010912	WBGene00020300	WBGene00000479	WBGene00010912	WBGene00010364			WBGene00011018		WBGene00014620		WBGene00000617	WBGene00017386	WBGene00016742	WBGene00007622					WBGene00000652	WBGene00000882	WBGene00003955	WBGene00005011	WBGene00020392	WBGene00015821	WBGene00001733	WBGene00016675	WBGene00016490	WBGene00009599		WBGene00001332	WBGene00001215
WBGene00000274	WBGene00008165	WBGene00195093	WBGene00000274	WBGene00010365			WBGene00011055		WBGene00023211		WBGene00013392	WBGene00013302	WBGene00015992	WBGene00006934					WBGene00000653	WBGene00000883	WBGene00003965	WBGene00005012	WBGene00004481	WBGene00007629	WBGene00008707	WBGene00016680	WBGene00007981	WBGene00009605		WBGene00001333	WBGene00001224
WBGene00001226	WBGene00000387	WBGene00001589	WBGene00001226	WBGene00010433			WBGene00011061		WBGene00014603		WBGene00002019	WBGene00017999	WBGene00018399	WBGene00044689					WBGene00000656	WBGene00000885	WBGene00003970	WBGene00005013	WBGene00001372	WBGene00015834	WBGene00008708	WBGene00016698	WBGene00004110	WBGene00009620		WBGene00001334	WBGene00001225
WBGene00011959	WBGene00017546	WBGene00022462	WBGene00011959	WBGene00010434			WBGene00011083		WBGene00014502		WBGene00020670	WBGene00019084	WBGene00015688	WBGene00013545					WBGene00000657	WBGene00000886	WBGene00003976	WBGene00005098	WBGene00013433	WBGene00015836	WBGene00001240	WBGene00008111	WBGene00016494	WBGene00009637		WBGene00001336	WBGene00001226
WBGene00011722	WBGene00002072	WBGene00007118	WBGene00011722	WBGene00010453			WBGene00011087		WBGene00014627		WBGene00017621	WBGene00020181	WBGene00044448	WBGene00011807					WBGene00000663	WBGene00000887	WBGene00003979	WBGene00005153	WBGene00007578	WBGene00015837	WBGene00017386	WBGene00016707	WBGene00016495	WBGene00009641		WBGene00001337	WBGene00001227
WBGene00003785	WBGene00004282	WBGene00006437	WBGene00003785	WBGene00010483			WBGene00011176		WBGene00014525		WBGene00000017	WBGene00010155	WBGene00007969	WBGene00013196					WBGene00000665	WBGene00000888	WBGene00004027	WBGene00005552	WBGene00020718	WBGene00015838	WBGene00017390	WBGene00016711	WBGene00016497	WBGene00009647		WBGene00001338	WBGene00001228
WBGene00018512	WBGene00006324	WBGene00006977	WBGene00018512	WBGene00010484			WBGene00011274		WBGene00014573		WBGene00003080	WBGene00019838	WBGene00021636	WBGene00008218					WBGene00000666	WBGene00000889	WBGene00004032	WBGene00005650	WBGene00018045	WBGene00015840	WBGene00017395	WBGene00016734	WBGene00016501	WBGene00009702		WBGene00001340	WBGene00001229
WBGene00002005	WBGene00003830	WBGene00017642	WBGene00002005	WBGene00010491			WBGene00011276		WBGene00023221		WBGene00022415	WBGene00014032	WBGene00001839	WBGene00002212					WBGene00000667	WBGene00000890	WBGene00004034	WBGene00005651	WBGene00006573	WBGene00015828	WBGene00017398	WBGene00016730	WBGene00003912	WBGene00009706		WBGene00001352	WBGene00001230
WBGene00007617	WBGene00016376	WBGene00015754	WBGene00007617	WBGene00010550			WBGene00011312		WBGene00014572		WBGene00003860	WBGene00006463	WBGene00017763	WBGene00010687					WBGene00000668	WBGene00000891	WBGene00004050	WBGene00005813	WBGene00001921	WBGene00015832	WBGene00044694	WBGene00016732	WBGene00008008	WBGene00009708		WBGene00001365	WBGene00001231
WBGene00004179	WBGene00010480	WBGene00010367	WBGene00004179	WBGene00010581			WBGene00011453		WBGene00014546		WBGene00011285	WBGene00003078	WBGene00077453	WBGene00004117					WBGene00000669	WBGene00000892	WBGene00004055	WBGene00006038	WBGene00001931	WBGene00015855	WBGene00008734	WBGene00008124	WBGene00016520	WBGene00009724		WBGene00001372	WBGene00001232
WBGene00001030	WBGene00008456	WBGene00001679	WBGene00001030	WBGene00010585			WBGene00011531		WBGene00014499		WBGene00020017	WBGene00010450	WBGene00011606	WBGene00007586					WBGene00000670	WBGene00000896	WBGene00004060	WBGene00006039	WBGene00001939	WBGene00015845	WBGene00017428	WBGene00008137	WBGene00016522	WBGene00009738		WBGene00001396	WBGene00001233
WBGene00012524	WBGene00019077	WBGene00014114	WBGene00012524	WBGene00010610			WBGene00011580		WBGene00014561		WBGene00014006	WBGene00004930	WBGene00021736	WBGene00017328					WBGene00000671	WBGene00000904	WBGene00004077	WBGene00006040	WBGene00001941	WBGene00007634	WBGene00008741	WBGene00008153	WBGene00004339	WBGene00009754		WBGene00001401	WBGene00001234
WBGene00001874	WBGene00000798	WBGene00007616	WBGene00001874	WBGene00010625			WBGene00011735		WBGene00014592		WBGene00010790	WBGene00009980	WBGene00016445	WBGene00022296					WBGene00000672	WBGene00000910	WBGene00004078	WBGene00006044	WBGene00010814	WBGene00007636	WBGene00045207	WBGene00008154	WBGene00016551	WBGene00009824		WBGene00001402	WBGene00001235
WBGene00022603	WBGene00020348	WBGene00020111	WBGene00022603	WBGene00010690			WBGene00011803		WBGene00023174		WBGene00010956	WBGene00016055	WBGene00021771	WBGene00015312					WBGene00000673	WBGene00000911	WBGene00004089	WBGene00006047	WBGene00021560	WBGene00015858	WBGene00008778	WBGene00008150	WBGene00008039	WBGene00009835		WBGene00001404	WBGene00001239
WBGene00004738	WBGene00011318	WBGene00013443	WBGene00004738	WBGene00010692			WBGene00011904		WBGene00014531		WBGene00015268	WBGene00000970	WBGene00003012	WBGene00001607					WBGene00000675	WBGene00000912	WBGene00004106	WBGene00006048	WBGene00007972	WBGene00015863	WBGene00017451	WBGene00008141	WBGene00008041	WBGene00009838		WBGene00001405	WBGene00001241
WBGene00003794	WBGene00003010	WBGene00020763	WBGene00003794	WBGene00010699			WBGene00012000		WBGene00014508		WBGene00010319	WBGene00044305	WBGene00011761	WBGene00011994					WBGene00000677	WBGene00000915	WBGene00004110	WBGene00006049	WBGene00044742	WBGene00015871	WBGene00008798	WBGene00008144	WBGene00016558	WBGene00009840		WBGene00001406	WBGene00001242
WBGene00018892	WBGene00018948	WBGene00010807	WBGene00018892	WBGene00010704			WBGene00012097		WBGene00014482		WBGene00011536	WBGene00014249	WBGene00012208	WBGene00002240					WBGene00000678	WBGene00000917	WBGene00004121	WBGene00006050	WBGene00017456	WBGene00015872	WBGene00045331	WBGene00016742	WBGene00016564	WBGene00009846		WBGene00001411	WBGene00001245
WBGene00012730	WBGene00013447	WBGene00022599	WBGene00012730	WBGene00010726			WBGene00012187		WBGene00023156		WBGene00077773	WBGene00009187	WBGene00013893	WBGene00016632					WBGene00000680	WBGene00000931	WBGene00004126	WBGene00006051	WBGene00007202	WBGene00015873	WBGene00008830	WBGene00016752	WBGene00004887	WBGene00009865		WBGene00001412	WBGene00001246
WBGene00004355	WBGene00017696	WBGene00004756	WBGene00004355	WBGene00010731			WBGene00012272		WBGene00014519		WBGene00001875	WBGene00010094	WBGene00004962	WBGene00015310					WBGene00000681	WBGene00000933	WBGene00004134	WBGene00006052	WBGene00017413	WBGene00003662	WBGene00044323	WBGene00016753	WBGene00016573	WBGene00009884		WBGene00001423	WBGene00001249
WBGene00007463	WBGene00044483	WBGene00000935	WBGene00007463	WBGene00010734			WBGene00012274		WBGene00014529		WBGene00021625	WBGene00008457	WBGene00015026	WBGene00004028					WBGene00000685	WBGene00000935	WBGene00004140	WBGene00006053	WBGene00018964	WBGene00006126	WBGene00008848	WBGene00008185	WBGene00016574	WBGene00009896		WBGene00001426	WBGene00001258
WBGene00022598	WBGene00020208	WBGene00013343	WBGene00022598	WBGene00010735			WBGene00012352		WBGene00014583		WBGene00017726	WBGene00011045	WBGene00011897	WBGene00004064					WBGene00000687	WBGene00000936	WBGene00004148	WBGene00006056	WBGene00018819	WBGene00015884	WBGene00017490	WBGene00008190	WBGene00016575	WBGene00009908		WBGene00001427	WBGene00001259
WBGene00003156	WBGene00045434	WBGene00004241	WBGene00003156	WBGene00010756			WBGene00012359		WBGene00014617		WBGene00016731	WBGene00016954	WBGene00016278	WBGene00021363					WBGene00000691	WBGene00000938	WBGene00004163	WBGene00006057	WBGene00021830	WBGene00015886	WBGene00017499	WBGene00016761	WBGene00016576	WBGene00009909		WBGene00001431	WBGene00001262
WBGene00007110	WBGene00000144	WBGene00010677	WBGene00007110	WBGene00010780			WBGene00012407		WBGene00014539		WBGene00013079	WBGene00012637	WBGene00008034	WBGene00004975					WBGene00000693	WBGene00000939	WBGene00004181	WBGene00006058	WBGene00185002	WBGene00044765	WBGene00017500	WBGene00016765	WBGene00016578	WBGene00009922		WBGene00001443	WBGene00001284
WBGene00003367	WBGene00016055	WBGene00020628	WBGene00003367	WBGene00010783			WBGene00012433		WBGene00023148		WBGene00044921	WBGene00022876	WBGene00016586	WBGene00002717					WBGene00000694	WBGene00000940	WBGene00004206	WBGene00006059	WBGene00004437	WBGene00015881	WBGene00017501	WBGene00008215	WBGene00016579	WBGene00009963		WBGene00001470	WBGene00001303
WBGene00011061	WBGene00008780	WBGene00016142	WBGene00011061	WBGene00010811			WBGene00012478		WBGene00023152		WBGene00013867	WBGene00012859	WBGene00022172	WBGene00011988					WBGene00000696	WBGene00000941	WBGene00004208	WBGene00006365	WBGene00020588	WBGene00015882	WBGene00017482	C49G7.1	WBGene00016586	WBGene00010005		WBGene00001482	WBGene00001309
WBGene00003063	WBGene00006047	WBGene00010629	WBGene00003063	WBGene00010868			WBGene00012576		WBGene00023210		WBGene00019886	WBGene00013442	WBGene00022456	WBGene00022882					WBGene00000697	WBGene00000942	WBGene00004209	WBGene00006407	WBGene00004421	WBGene00001966	WBGene00017484	WBGene00001535	WBGene00004822	WBGene00010067		WBGene00001485	WBGene00001320
WBGene00004698	WBGene00001358	WBGene00010363	WBGene00004698	WBGene00010934			WBGene00012719		WBGene00014560		WBGene00015907	WBGene00009987	WBGene00017304	WBGene00004078					WBGene00000698	WBGene00000959	WBGene00004210	WBGene00006409	WBGene00007609	WBGene00015893	WBGene00017488	WBGene00008226	WBGene00016602	WBGene00010125		WBGene00001486	WBGene00001324
WBGene00006943	WBGene00014007	WBGene00014012	WBGene00006943	WBGene00011029			WBGene00012726		WBGene00023171		WBGene00019152	WBGene00001808	WBGene00021286	WBGene00007428					WBGene00000699	WBGene00000963	WBGene00004212	WBGene00006416	WBGene00004427	WBGene00007638	WBGene00000601	WBGene00016800	WBGene00008077	WBGene00010128		WBGene00001491	WBGene00001329
WBGene00018625	WBGene00009176	WBGene00003955	WBGene00018625	WBGene00011049			WBGene00012904		WBGene00023140		WBGene00001048	WBGene00015855	WBGene00006491	WBGene00004767					WBGene00000700	WBGene00000964	WBGene00004215	WBGene00006436	WBGene00004456	WBGene00007641	WBGene00000602	WBGene00016805	WBGene00016617	WBGene00010135		WBGene00001497	WBGene00001332
WBGene00022774	WBGene00016167	WBGene00000834	WBGene00022774	WBGene00011066			WBGene00012928		WBGene00014605		WBGene00015046	WBGene00000879	WBGene00009191	WBGene00021914					WBGene00000701	WBGene00000965	WBGene00004217	WBGene00006449	WBGene00021192	WBGene00015906	WBGene00000144	WBGene00016807	WBGene00016628	WBGene00010155		WBGene00001498	WBGene00001333
WBGene00002845	WBGene00018897	WBGene00010303	WBGene00002845	WBGene00011067			WBGene00012929		WBGene00014570		WBGene00000928	WBGene00000209	WBGene00022174	WBGene00015581					WBGene00000703	WBGene00000970	WBGene00004239	WBGene00006487	WBGene00001932	WBGene00015908	WBGene00017506	WBGene00016826	WBGene00008080	WBGene00010163		WBGene00001499	WBGene00001334
WBGene00011323	WBGene00003478	WBGene00010409	WBGene00011323	WBGene00011110			WBGene00012976		WBGene00014481		WBGene00020054	WBGene00022856	WBGene00043948	WBGene00000419					WBGene00000704	WBGene00000973	WBGene00004241	WBGene00006495	WBGene00001940	WBGene00023479	WBGene00008891	WBGene00016839	WBGene00008085	WBGene00010216		WBGene00001503	WBGene00001336
WBGene00004075	WBGene00007918	WBGene00016014	WBGene00004075	WBGene00011131			WBGene00012999		WBGene00014618		WBGene00009386	WBGene00018149	WBGene00016203	WBGene00006450					WBGene00000707	WBGene00000974	WBGene00004242	WBGene00006509	WBGene00020761	WBGene00005501	WBGene00005119	WBGene00008235	WBGene00008086	WBGene00010231		WBGene00001509	WBGene00001337
WBGene00019247	WBGene00011887	WBGene00006933	WBGene00019247	WBGene00011145			WBGene00013017		WBGene00014513		WBGene00000725	WBGene00006434	WBGene00019396	WBGene00000548					WBGene00000708	WBGene00000975	WBGene00004243	WBGene00006513	WBGene00017354	WBGene00007648	WBGene00017536	WBGene00008230	WBGene00001981	WBGene00010241		WBGene00001510	WBGene00001338
WBGene00007109	WBGene00003458	WBGene00016194	WBGene00007109	WBGene00011205			WBGene00013123		WBGene00014574		WBGene00021996	WBGene00011272	WBGene00021544	WBGene00004047					WBGene00000710	WBGene00000976	WBGene00004246	WBGene00006518	WBGene00013445	WBGene00007649	WBGene00008905	WBGene00004814	WBGene00045300	WBGene00010246		WBGene00001511	WBGene00001340
WBGene00019953	WBGene00003022	WBGene00007355	WBGene00019953	WBGene00011206			WBGene00013144		WBGene00014558		WBGene00009621	WBGene00000888	WBGene00002193	WBGene00004319					WBGene00000711	WBGene00000977	WBGene00004249	WBGene00006530	WBGene00011883	WBGene00007650	WBGene00023503	WBGene00008259	WBGene00016654	WBGene00010263		WBGene00001513	WBGene00001352
WBGene00014209	WBGene00018867	WBGene00010419	WBGene00014209	WBGene00011267			WBGene00013181		WBGene00235252		WBGene00022574	WBGene00010241	WBGene00016494	WBGene00006638					WBGene00000712	WBGene00000981	WBGene00004254	WBGene00006541	WBGene00009435	WBGene00015918	WBGene00008917	WBGene00007049	WBGene00045479	WBGene00010265		WBGene00001514	WBGene00001358
WBGene00004699	WBGene00009336	WBGene00008887	WBGene00004699	WBGene00011291			WBGene00013308		WBGene00014548		WBGene00045394	WBGene00010230	WBGene00012008	WBGene00010198					WBGene00000713	WBGene00000982	WBGene00004268	WBGene00006553	WBGene00021015	WBGene00044237	WBGene00001906	WBGene00008272	WBGene00001325	WBGene00010269		WBGene00001526	WBGene00001365
WBGene00010013	WBGene00022780	WBGene00003598	WBGene00010013	WBGene00011303			WBGene00013345		WBGene00014490		WBGene00022597	WBGene00016390	WBGene00016261	WBGene00013193					WBGene00000715	WBGene00000984	WBGene00004270	WBGene00006588	WBGene00004469	WBGene00044708	WBGene00001907	WBGene00023424	WBGene00006443	WBGene00010282		WBGene00001527	WBGene00001371
WBGene00017643	WBGene00018902	WBGene00004040	WBGene00017643	WBGene00011352			WBGene00013460		WBGene00014609		WBGene00010917	WBGene00013552	WBGene00000023	WBGene00016739					WBGene00000716	WBGene00000985	WBGene00004271	WBGene00006594	WBGene00000257	WBGene00007656	WBGene00001908	WBGene00006852	WBGene00008105	WBGene00010323		WBGene00001558	WBGene00001372
WBGene00004806	WBGene00001998	WBGene00002202	WBGene00004806	WBGene00011388			WBGene00013518		WBGene00023157		WBGene00008244	WBGene00021113	WBGene00007188	WBGene00009203					WBGene00000717	WBGene00000987	WBGene00004276	WBGene00006603	WBGene00004493	WBGene00007657	WBGene00017548	WBGene00000238	WBGene00003636	WBGene00010336		WBGene00001561	WBGene00001393
WBGene00013380	WBGene00001937	WBGene00012111	WBGene00013380	WBGene00011393			WBGene00013545		WBGene00014496		WBGene00000977	WBGene00011193	WBGene00018674	WBGene00008274					WBGene00000718	WBGene00000988	WBGene00004277	WBGene00006609	WBGene00018577	WBGene00007658	WBGene00017562	WBGene00008299	WBGene00016682	WBGene00010362		WBGene00001562	WBGene00001396
WBGene00009587	WBGene00009771	WBGene00006537	WBGene00009587	WBGene00011398			WBGene00013577		WBGene00014485		WBGene00000030	WBGene00017924	WBGene00011176	WBGene00008480					WBGene00000719	WBGene00000991	WBGene00004282	WBGene00006611	WBGene00016230	WBGene00007659	WBGene00045275	WBGene00008306	WBGene00016674	WBGene00010364		WBGene00001563	WBGene00001401
WBGene00010844	WBGene00021093	WBGene00001568	WBGene00010844	WBGene00011399			WBGene00013718		WBGene00014582		WBGene00018062	WBGene00009915	WBGene00000208	WBGene00007556					WBGene00000720	WBGene00000992	WBGene00004284	WBGene00006620	WBGene00004410	WBGene00007661	WBGene00017582	WBGene00001500	WBGene00016710	WBGene00010415		WBGene00001565	WBGene00001402
WBGene00011464	WBGene00022488	WBGene00000466	WBGene00011464	WBGene00011433			WBGene00013814		WBGene00023220		WBGene00044922	WBGene00013804	WBGene00016156	WBGene00022335					WBGene00000722	WBGene00000994	WBGene00004307	WBGene00006625	WBGene00017620	WBGene00007662	WBGene00017600	WBGene00008312	WBGene00016712	WBGene00010434		WBGene00001566	WBGene00001404
WBGene00010627	WBGene00010439	WBGene00015943	WBGene00010627	WBGene00011488			WBGene00013819		WBGene00014637		WBGene00004099	WBGene00014168	WBGene00020376	WBGene00017066					WBGene00000723	WBGene00000996	WBGene00004308	WBGene00006644	WBGene00021671	WBGene00015929	WBGene00017612	WBGene00008313	WBGene00001175	WBGene00010440		WBGene00001568	WBGene00001405
WBGene00011629	WBGene00021736	WBGene00004946	WBGene00011629	WBGene00011489			WBGene00013924		WBGene00023141		WBGene00017428	WBGene00010035	WBGene00010891	WBGene00013167					WBGene00000727	WBGene00001000	WBGene00004313	WBGene00006645	WBGene00011959	WBGene00015931	WBGene00006603	WBGene00002983	WBGene00016720	WBGene00010449		WBGene00001569	WBGene00001406
WBGene00017261	WBGene00017011	WBGene00004726	WBGene00017261	WBGene00011492			WBGene00013997		WBGene00014474		WBGene00007871	WBGene00009648	WBGene00001630	WBGene00017373					WBGene00000728	WBGene00001001	WBGene00004317	WBGene00006661	WBGene00015450	WBGene00015949	WBGene00000188	WBGene00008340	WBGene00016725	WBGene00010453		WBGene00001571	WBGene00001411
WBGene00004095	WBGene00011242	WBGene00012386	WBGene00004095	WBGene00011497			WBGene00014054		WBGene00014640		WBGene00014009	WBGene00012992	WBGene00044347	WBGene00010502					WBGene00000730	WBGene00001002	WBGene00004319	WBGene00006671	WBGene00015853	WBGene00015950	WBGene00017618	WBGene00008332	WBGene00008131	WBGene00010460		WBGene00001574	WBGene00001412
WBGene00020684	WBGene00013966	WBGene00012109	WBGene00020684	WBGene00011498			WBGene00014123		WBGene00023181		WBGene00009963	WBGene00017384	WBGene00013599	WBGene00003230					WBGene00000732	WBGene00001005	WBGene00004334	WBGene00006675	WBGene00003507	WBGene00006962	WBGene00017620	WBGene00008336	WBGene00008133	WBGene00010477		WBGene00001579	WBGene00001413
WBGene00008710	WBGene00013720	WBGene00020107	WBGene00008710	WBGene00011499			WBGene00014151		WBGene00014498		WBGene00020711	WBGene00021757	WBGene00016564	WBGene00008174					WBGene00000733	WBGene00001007	WBGene00004336	WBGene00006677	WBGene00018831	WBGene00044668	WBGene00017647	WBGene00016942	WBGene00004335	WBGene00010485		WBGene00001580	WBGene00001414
WBGene00001744	WBGene00006465	WBGene00004323	WBGene00001744	WBGene00011501			WBGene00014207		WBGene00014527		WBGene00011979	WBGene00016040	WBGene00000533	WBGene00016582					WBGene00000734	WBGene00001008	WBGene00004339	WBGene00006689	WBGene00000473	WBGene00015944	WBGene00017666	WBGene00006047	WBGene00008147	WBGene00010501		WBGene00001582	WBGene00001423
WBGene00011885	WBGene00011017	WBGene00010847	WBGene00011885	WBGene00011531			WBGene00015007		WBGene00023200		WBGene00194647	WBGene00009734	WBGene00018897	WBGene00007620					WBGene00000735	WBGene00001016	WBGene00004343	WBGene00006719	WBGene00018390	WBGene00015958	WBGene00017674	WBGene00016950	WBGene00008157	WBGene00010510		WBGene00001584	WBGene00001424
WBGene00003920	WBGene00008172	WBGene00010042	WBGene00003920	WBGene00011576			WBGene00015095		WBGene00014536		WBGene00018732	WBGene00010052	WBGene00015346	WBGene00010369					WBGene00000739	WBGene00001017	WBGene00004350	WBGene00006765	WBGene00000405	WBGene00015962	WBGene00000218	WBGene00016953	WBGene00008187	WBGene00010515		WBGene00001585	WBGene00001427
WBGene00016889	WBGene00006793	WBGene00012188	WBGene00016889	WBGene00011591			WBGene00015125		WBGene00014532		WBGene00017325	WBGene00044690	WBGene00011776	WBGene00014087					WBGene00000740	WBGene00001018	WBGene00004351	WBGene00006787	WBGene00008007	WBGene00006231	WBGene00017678	WBGene00016954	WBGene00016764	WBGene00010526		WBGene00001589	WBGene00001431
WBGene00016977	WBGene00005006	WBGene00019295	WBGene00016977	WBGene00011592			WBGene00015284		WBGene00014515		WBGene00050914	WBGene00021682	WBGene00022467	WBGene00017316					WBGene00000741	WBGene00001019	WBGene00004352	WBGene00006788	WBGene00021544	WBGene00005342	WBGene00017691	WBGene00016956	WBGene00008196	WBGene00010611		WBGene00001595	WBGene00001439
WBGene00004706	WBGene00003870	WBGene00004322	WBGene00004706	WBGene00011626			WBGene00015308		WBGene00023216		WBGene00014108	WBGene00016989	WBGene00019951	WBGene00016960					WBGene00000742	WBGene00001020	WBGene00004353	WBGene00006790	WBGene00000798	WBGene00007667	WBGene00001937	WBGene00044501	WBGene00016767	WBGene00010647		WBGene00001596	WBGene00001443
WBGene00007042	WBGene00005025	WBGene00016115	WBGene00007042	WBGene00011635			WBGene00015504		WBGene00014607		WBGene00012603	WBGene00004918	WBGene00016793	WBGene00045192					WBGene00000743	WBGene00001021	WBGene00004354	WBGene00006792	WBGene00004808	WBGene00007669	WBGene00009035	WBGene00016962	WBGene00016778	WBGene00010651		WBGene00001597	WBGene00001481
WBGene00001166	WBGene00020404	WBGene00013557	WBGene00001166	WBGene00011645			WBGene00015561		WBGene00023164		WBGene00010919	WBGene00011412	WBGene00018595	WBGene00019217					WBGene00000751	WBGene00001022	WBGene00004356	WBGene00006797	WBGene00015797	WBGene00044232	WBGene00017693	WBGene00016963	WBGene00016776	WBGene00010659		WBGene00001598	WBGene00001483
WBGene00007504	WBGene00013669	WBGene00007333	WBGene00007504	WBGene00011663			WBGene00015658		WBGene00023048		WBGene00018616	WBGene00235102	WBGene00013737	WBGene00002201					WBGene00000752	WBGene00001023	WBGene00004367	WBGene00006801	WBGene00004485	WBGene00007672	WBGene00006075	WBGene00016980	WBGene00008207	WBGene00010712		WBGene00001599	WBGene00001485
WBGene00020403	WBGene00006934	WBGene00013223	WBGene00020403	WBGene00011680			WBGene00015687		WBGene00014369		WBGene00007868	WBGene00001005	WBGene00044243	WBGene00012527					WBGene00000753	WBGene00001026	WBGene00004370	WBGene00006822	WBGene00004206	WBGene00007674	WBGene00009048	WBGene00016984	WBGene00008210	WBGene00010722		WBGene00001600	WBGene00001486
WBGene00021277	WBGene00005324	WBGene00021281	WBGene00021277	WBGene00011696			WBGene00015713		WBGene00014344		WBGene00008245	WBGene00006726	WBGene00014048	WBGene00006430					WBGene00000754	WBGene00001027	WBGene00004371	WBGene00006824	WBGene00014209	WBGene00007678	WBGene00017712	C56G7.2	WBGene00077593	WBGene00010754		WBGene00001601	WBGene00001487
WBGene00012802	WBGene00018150	WBGene00003829	WBGene00012802	WBGene00011733			WBGene00015734		WBGene00023062		WBGene00007316	WBGene00012157	WBGene00019773	WBGene00012879					WBGene00000757	WBGene00001028	WBGene00004374	WBGene00006825	WBGene00000592	WBGene00005159	WBGene00001854	WBGene00008352	WBGene00016783	WBGene00010787		WBGene00001606	WBGene00001491
WBGene00011775	WBGene00004320	WBGene00007100	WBGene00011775	WBGene00011771			WBGene00015897		WBGene00023033		WBGene00011573	WBGene00003064	WBGene00004283	WBGene00020462					WBGene00000761	WBGene00001029	WBGene00004375	WBGene00006827	WBGene00009122	WBGene00005160	WBGene00009081	WBGene00017013	WBGene00016785	WBGene00010838		WBGene00001607	WBGene00001497
WBGene00001509	WBGene00006916	WBGene00016002	WBGene00001509	WBGene00011829			WBGene00015912		WBGene00023076		WBGene00020766	WBGene00006038	WBGene00016602	WBGene00017931					WBGene00000762	WBGene00001030	WBGene00004377	WBGene00006832	WBGene00015806	WBGene00015979	WBGene00000257	WBGene00017018	WBGene00016786	WBGene00010869		WBGene00001609	WBGene00001498
WBGene00008062	WBGene00077543	WBGene00000158	WBGene00008062	WBGene00011860			WBGene00015943		WBGene00014402		WBGene00012590	WBGene00077771	WBGene00016680	WBGene00009584					WBGene00000763	WBGene00001031	WBGene00004378	WBGene00006844	WBGene00020189	WBGene00015987	WBGene00017744	WBGene00044300	WBGene00016791	WBGene00010871		WBGene00001628	WBGene00001499
WBGene00012769	WBGene00013006	WBGene00012894	WBGene00012769	WBGene00011917			WBGene00015954		WBGene00014401		WBGene00016435	WBGene00016630	WBGene00012362	WBGene00021685					WBGene00000764	WBGene00001033	WBGene00004384	WBGene00006853	WBGene00019569	WBGene00015990	WBGene00017756	WBGene00017026	WBGene00016797	WBGene00010931		WBGene00001629	WBGene00001503
WBGene00019002	WBGene00021541	WBGene00009996	WBGene00019002	WBGene00012003			WBGene00016015		WBGene00014381		WBGene00077693	WBGene00001151	WBGene00020985	WBGene00018794					WBGene00000765	WBGene00001034	WBGene00004391	WBGene00006875	WBGene00004488	WBGene00015992	WBGene00009092	WBGene00017032	WBGene00008218	WBGene00010932		WBGene00001630	WBGene00001505
WBGene00001090	WBGene00009565	WBGene00022792	WBGene00001090	WBGene00012014			WBGene00016140		WBGene00023046		WBGene00021796	WBGene00009207	WBGene00012765	WBGene00002583					WBGene00000766	WBGene00001035	WBGene00004392	WBGene00006942	WBGene00004474	C18H7.10	WBGene00009097	WBGene00008376	WBGene00008219	WBGene00010953		WBGene00001632	WBGene00001509
WBGene00003948	WBGene00021316	WBGene00021486	WBGene00003948	WBGene00012033			WBGene00016167		WBGene00023011		WBGene00001753	WBGene00000552	WBGene00011482	WBGene00010892					WBGene00000767	WBGene00001037	WBGene00004403	WBGene00006959	WBGene00007194	WBGene00044457	WBGene00017767	WBGene00017035	WBGene00008221	WBGene00010980		WBGene00001635	WBGene00001510
WBGene00021560	WBGene00003236	WBGene00001023	WBGene00021560	WBGene00012103			WBGene00016277		WBGene00014448		WBGene00001857	WBGene00011740	WBGene00013667	WBGene00011939					WBGene00000768	WBGene00001038	WBGene00004457	WBGene00007044	WBGene00015817	WBGene00015997	WBGene00017771	WBGene00008383	WBGene00016810	WBGene00010992		WBGene00001645	WBGene00001511
WBGene00019712	WBGene00017159	WBGene00021311	WBGene00019712	WBGene00012124			WBGene00016440		WBGene00023078		WBGene00022652	WBGene00012379	WBGene00000767	WBGene00022800					WBGene00000770	WBGene00001039	WBGene00004682	WBGene00007049	WBGene00003614	WBGene00015999	WBGene00005313	WBGene00045355	WBGene00004945	WBGene00011028		WBGene00001647	WBGene00001513
WBGene00009365	WBGene00011532	WBGene00019822	WBGene00009365	WBGene00012159			WBGene00016489		WBGene00014398		WBGene00013691	WBGene00007974	WBGene00021010	WBGene00013350					WBGene00000771	WBGene00001040	WBGene00004721	WBGene00007056	WBGene00001977	WBGene00016000	WBGene00009119	WBGene00008396	WBGene00016822	WBGene00011030		WBGene00001648	WBGene00001514
WBGene00011604	WBGene00008684	WBGene00003062	WBGene00011604	WBGene00012198			WBGene00016493		WBGene00023106		WBGene00006956	WBGene00022280	WBGene00019812	WBGene00004984					WBGene00000772	WBGene00001042	WBGene00004727	WBGene00007060	WBGene00018154	WBGene00016008	WBGene00017808	WBGene00000731	WBGene00016823	WBGene00011105		WBGene00001651	WBGene00001526
WBGene00001571	WBGene00020823	WBGene00017313	WBGene00001571	WBGene00012201			WBGene00016535		WBGene00023094		WBGene00009626	WBGene00007400	WBGene00009416	WBGene00020819					WBGene00000773	WBGene00001043	WBGene00004729	WBGene00007070	WBGene00001320	WBGene00016010	WBGene00001214	WBGene00017050	WBGene00016824	WBGene00011121		WBGene00001653	WBGene00001538
WBGene00011047	WBGene00007974	WBGene00003415	WBGene00011047	WBGene00012222			WBGene00016630		WBGene00014418		WBGene00013081	WBGene00019333	WBGene00012463	WBGene00006944					WBGene00000774	WBGene00001044	WBGene00004735	WBGene00007074	WBGene00020389	WBGene00007692	WBGene00009167	WBGene00017052	WBGene00016816	WBGene00011133		WBGene00001660	WBGene00001558
WBGene00022301	WBGene00007390	WBGene00004015	WBGene00022301	WBGene00012227			WBGene00016676		WBGene00023057		WBGene00013986	WBGene00012595	WBGene00012658	WBGene00006755					WBGene00000776	WBGene00001045	WBGene00004743	WBGene00007080	WBGene00016402	WBGene00007693	WBGene00004679	WBGene00008423	WBGene00008236	WBGene00011146		WBGene00001661	WBGene00001561
WBGene00010479	WBGene00004273	WBGene00009069	WBGene00010479	WBGene00012228			WBGene00016722		WBGene00023110		WBGene00000932	WBGene00007448	WBGene00007611	WBGene00012868					WBGene00000777	WBGene00001047	WBGene00004744	WBGene00007081	WBGene00007504	WBGene00007694	WBGene00017832	WBGene00008425	WBGene00008232	WBGene00011171		WBGene00001662	WBGene00001563
WBGene00010478	WBGene00015150	WBGene00016117	WBGene00010478	WBGene00012272			WBGene00016756		WBGene00023092		WBGene00002112	WBGene00019800	WBGene00021783	WBGene00017699					WBGene00000778	WBGene00001048	WBGene00004745	WBGene00007082	WBGene00044894	WBGene00044580	WBGene00044117	WBGene00017055	WBGene00001915	WBGene00011172		WBGene00001679	WBGene00001565
WBGene00002027	WBGene00011250	WBGene00003797	WBGene00002027	WBGene00012289			WBGene00016812		WBGene00023029		WBGene00010760	WBGene00011954	WBGene00021683	WBGene00003413					WBGene00000779	WBGene00001049	WBGene00004746	WBGene00007084	WBGene00010089	WBGene00016039	WBGene00009173	WBGene00017056	WBGene00001910	WBGene00011190		WBGene00001682	WBGene00001566
WBGene00000382	WBGene00018848	WBGene00019008	WBGene00000382	WBGene00012299			WBGene00016848		WBGene00014422		WBGene00018656	WBGene00017549	WBGene00019229	WBGene00022087					WBGene00000780	WBGene00001050	WBGene00004749	WBGene00007117	WBGene00020684	WBGene00004107	WBGene00017850	WBGene00017058	WBGene00016864	WBGene00011200		WBGene00001683	WBGene00001568
WBGene00004166	WBGene00019464	WBGene00017273	WBGene00004166	WBGene00012326			WBGene00016977		WBGene00023091		WBGene00044779	WBGene00016129	WBGene00022358	WBGene00003656					WBGene00000781	WBGene00001055	WBGene00004750	WBGene00007148	WBGene00021845	WBGene00006099	WBGene00017851	WBGene00017059	WBGene00016868	WBGene00011236		WBGene00001686	WBGene00001571
WBGene00003132	WBGene00019683	WBGene00022453	WBGene00003132	WBGene00012366			WBGene00016981		WBGene00014407		WBGene00011309	WBGene00010305	WBGene00010564	WBGene00004254					WBGene00000783	WBGene00001056	WBGene00004762	WBGene00007156	WBGene00015851	WBGene00005214	WBGene00017854	WBGene00005589	C52D10.1	WBGene00011322		WBGene00001688	WBGene00001574
WBGene00004510	WBGene00001056	WBGene00019075	WBGene00004510	WBGene00012375			WBGene00017237		WBGene00023044		WBGene00008334	WBGene00021830	WBGene00008343	WBGene00000264					WBGene00000784	WBGene00001057	WBGene00004765	WBGene00007159	WBGene00019692	WBGene00005217	WBGene00009186	WBGene00044529	WBGene00016877	WBGene00011323		WBGene00001689	WBGene00001579
WBGene00002078	WBGene00020461	WBGene00008532	WBGene00002078	WBGene00012388			WBGene00017241		WBGene00014444		WBGene00013515	WBGene00007880	WBGene00022074	WBGene00015330					WBGene00000785	WBGene00001058	WBGene00004769	WBGene00007169	WBGene00003216	WBGene00016047	WBGene00017875	WBGene00008433	WBGene00004818	WBGene00011325		WBGene00001740	WBGene00001582
WBGene00018362	WBGene00018423	WBGene00004501	WBGene00018362	WBGene00012407			WBGene00017262		WBGene00023037		WBGene00008807	WBGene00022309	WBGene00015093	WBGene00007023					WBGene00000786	WBGene00001066	WBGene00004771	WBGene00007179	WBGene00017676	WBGene00016049	WBGene00017880	WBGene00017063	WBGene00004815	WBGene00011333		WBGene00001743	WBGene00001584
WBGene00019940	WBGene00007493	WBGene00016113	WBGene00019940	WBGene00012412			WBGene00017282		WBGene00014357		WBGene00011446	WBGene00015089	WBGene00011034	WBGene00001597					WBGene00000787	WBGene00001067	WBGene00004774	WBGene00007180	WBGene00006374	WBGene00016050	WBGene00009203	WBGene00006645	WBGene00004819	WBGene00011362		WBGene00001744	WBGene00001585
WBGene00012982	WBGene00006773	WBGene00003787	WBGene00012982	WBGene00012490			WBGene00017283		WBGene00023013		WBGene00008211	WBGene00012781	WBGene00021677	WBGene00001443					WBGene00000788	WBGene00001071	WBGene00004786	WBGene00007190	WBGene00013729	WBGene00005216	WBGene00009215	WBGene00008436	WBGene00016885	WBGene00011379		WBGene00001746	WBGene00001589
WBGene00002075	WBGene00022832	WBGene00011612	WBGene00002075	WBGene00012492			WBGene00017300		WBGene00023111		WBGene00020803	WBGene00010678	WBGene00006910	WBGene00006739					WBGene00000789	WBGene00001073	WBGene00004798	WBGene00007198	WBGene00009744	WBGene00006081	WBGene00017905	WBGene00006574	WBGene00008269	WBGene00011498		WBGene00001747	WBGene00001590
WBGene00018849	WBGene00000010	WBGene00006382	WBGene00018849	WBGene00012547			WBGene00017393		WBGene00014382		WBGene00012509	WBGene00007081	WBGene00001162	WBGene00006359					WBGene00000792	WBGene00001074	WBGene00004804	WBGene00007209	WBGene00021350	WBGene00016053	WBGene00009224	WBGene00004115	WBGene00008275	WBGene00011513		WBGene00001748	WBGene00001595
WBGene00015007	WBGene00235313	WBGene00001137	WBGene00015007	WBGene00012554			WBGene00017522		WBGene00014411		WBGene00009638	WBGene00013544	WBGene00019466	WBGene00001653					WBGene00000793	WBGene00001076	WBGene00004813	WBGene00007224	WBGene00016291	WBGene00016054	WBGene00009225	WBGene00008446	WBGene00008281	WBGene00011524		WBGene00001749	WBGene00001596
WBGene00020679	WBGene00013425	WBGene00003162	WBGene00020679	WBGene00012564			WBGene00017641		WBGene00014350		WBGene00018251	WBGene00014258	WBGene00001019	WBGene00003229					WBGene00000794	WBGene00001080	WBGene00004817	WBGene00007230	WBGene00019254	WBGene00016056	WBGene00000779	WBGene00008448	WBGene00008283	WBGene00011542		WBGene00001793	WBGene00001597
WBGene00004874	WBGene00011625	WBGene00008380	WBGene00004874	WBGene00012570			WBGene00017735		WBGene00014368		WBGene00015142	WBGene00019220	WBGene00018006	WBGene00013670					WBGene00000795	WBGene00001085	WBGene00004820	WBGene00007239	WBGene00007732	WBGene00000698	WBGene00017925	WBGene00008449	WBGene00008288	WBGene00011562		WBGene00001808	WBGene00001598
WBGene00021012	WBGene00016373	WBGene00004378	WBGene00021012	WBGene00012624			WBGene00017754		WBGene00014349		WBGene00018730	WBGene00017159	WBGene00016955	WBGene00000156					WBGene00000796	WBGene00001087	WBGene00004821	WBGene00007244	WBGene00194696	WBGene00016063	WBGene00017927	WBGene00003618	WBGene00044787	WBGene00011580		WBGene00001812	WBGene00001599
WBGene00016326	WBGene00019218	WBGene00017607	WBGene00016326	WBGene00012644			WBGene00017774		WBGene00023003		WBGene00007950	WBGene00014221	WBGene00016816	WBGene00016318					WBGene00000797	WBGene00001088	WBGene00004822	WBGene00007248	WBGene00014123	WBGene00006557	WBGene00005022	WBGene00008460	WBGene00016915	WBGene00011624		WBGene00001813	WBGene00001600
WBGene00001017	WBGene00020716	WBGene00019544	WBGene00001017	WBGene00012666			WBGene00017811		WBGene00014439		WBGene00020715	WBGene00017734	WBGene00000965	WBGene00008430					WBGene00000798	WBGene00001090	WBGene00004827	WBGene00007249	WBGene00011030	C24H12.10	WBGene00017930	WBGene00006038	WBGene00008307	WBGene00011638		WBGene00001815	WBGene00001601
WBGene00002363	WBGene00010089	WBGene00017855	WBGene00002363	WBGene00012675			WBGene00017851		WBGene00023108		WBGene00016434	WBGene00011795	WBGene00004307	WBGene00004760					WBGene00000799	WBGene00001091	WBGene00004829	WBGene00007255	WBGene00007788	WBGene00016075	WBGene00009270	WBGene00017112	WBGene00016920	WBGene00011696		WBGene00001816	WBGene00001603
WBGene00015329	WBGene00008219	WBGene00020190	WBGene00015329	WBGene00012695			WBGene00018006		WBGene00023072		WBGene00017052	WBGene00018835	WBGene00006504	WBGene00011835					WBGene00000800	WBGene00001092	WBGene00004860	WBGene00007261	WBGene00019807	WBGene00016086	WBGene00009274	WBGene00017114	WBGene00008318	WBGene00011699		WBGene00001823	WBGene00001606
WBGene00013727	WBGene00008318	WBGene00019711	WBGene00013727	WBGene00012704			WBGene00018090		WBGene00023012		WBGene00020143	WBGene00012932	WBGene00020531	WBGene00011945					WBGene00000801	WBGene00001093	WBGene00004862	WBGene00007269	WBGene00009035	WBGene00016083	WBGene00001168	WBGene00008487	WBGene00005002	WBGene00011708		WBGene00001827	WBGene00001607
WBGene00002297	WBGene00044069	WBGene00003150	WBGene00002297	WBGene00012717			WBGene00018339		WBGene00014372		WBGene00022287	WBGene00009179	WBGene00011027	WBGene00018483					WBGene00000802	WBGene00001094	WBGene00004876	WBGene00007274	WBGene00004426	WBGene00016084	WBGene00017952	WBGene00008496	WBGene00016935	WBGene00011795		WBGene00001829	WBGene00001609
WBGene00006381	WBGene00001365	WBGene00013436	WBGene00006381	WBGene00012719			WBGene00018407		WBGene00014414		WBGene00001911	WBGene00018230	WBGene00022376	WBGene00020412					WBGene00000803	WBGene00001095	WBGene00004884	WBGene00007300	WBGene00012973	WBGene00016085	WBGene00009297	WBGene00008497	WBGene00016937	WBGene00011819		WBGene00001830	WBGene00001629
WBGene00001999	WBGene00004307	WBGene00009744	WBGene00001999	WBGene00012758			WBGene00018409		WBGene00023025		WBGene00009130	WBGene00004917	WBGene00185088	WBGene00003228					WBGene00000804	WBGene00001099	WBGene00004889	WBGene00007301	WBGene00013214	WBGene00016088	WBGene00017957	WBGene00017157	WBGene00016939	WBGene00011869		WBGene00001831	WBGene00001630
WBGene00016981	WBGene00018679	WBGene00022360	WBGene00016981	WBGene00012759			WBGene00018421		WBGene00023053		WBGene00011561	WBGene00011214	WBGene00011918	WBGene00014075					WBGene00000812	WBGene00001105	WBGene00004893	WBGene00007306	WBGene00008569	WBGene00016089	WBGene00001451	WBGene00008508	WBGene00016945	WBGene00011896		WBGene00001832	WBGene00001632
WBGene00012768	WBGene00009207	WBGene00010425	WBGene00012768	WBGene00012792			WBGene00018612		WBGene00014406		WBGene00000676	WBGene00021208	WBGene00016765	WBGene00006940					WBGene00000813	WBGene00001110	WBGene00004897	WBGene00007308	WBGene00004151	WBGene00007721	WBGene00017968	WBGene00017175	WBGene00001726	WBGene00011909		WBGene00001833	WBGene00001635
WBGene00021282	WBGene00044323	WBGene00003821	WBGene00021282	WBGene00012806			WBGene00018737		WBGene00023041		WBGene00006649	WBGene00020661	WBGene00013979	WBGene00012522					WBGene00000814	WBGene00001112	WBGene00004927	WBGene00007320	WBGene00010922	WBGene00044291	WBGene00003464	WBGene00017179	WBGene00016970	WBGene00011910		WBGene00001834	WBGene00001639
WBGene00003155	WBGene00009132	WBGene00012342	WBGene00003155	WBGene00012829			WBGene00018782		WBGene00023006		WBGene00020200	WBGene00007244	WBGene00013801	WBGene00003177					WBGene00000815	WBGene00001113	WBGene00004928	WBGene00007323	WBGene00004429	WBGene00045411	WBGene00003159	WBGene00017176	WBGene00016974	WBGene00011918		WBGene00001835	WBGene00001645
WBGene00004463	WBGene00001743	WBGene00004781	WBGene00004463	WBGene00012831			WBGene00018857		WBGene00023064		WBGene00011284	WBGene00021133	WBGene00022043	WBGene00018316					WBGene00000816	WBGene00001115	WBGene00004945	WBGene00007327	WBGene00011117	WBGene00045461	WBGene00009334	WBGene00008529	WBGene00016987	WBGene00011951		WBGene00001836	WBGene00001647
WBGene00000796	WBGene00009508	WBGene00017888	WBGene00000796	WBGene00012848			WBGene00018921		WBGene00014415		WBGene00235297	WBGene00018159	WBGene00004418	WBGene00003186					WBGene00000817	WBGene00001118	WBGene00004951	WBGene00007335	WBGene00006430	WBGene00007723	WBGene00001303	WBGene00008539	WBGene00016990	WBGene00011979		WBGene00001838	WBGene00001648
WBGene00021411	WBGene00020274	WBGene00011142	WBGene00021411	WBGene00012854			WBGene00018925		WBGene00004716		WBGene00007883	WBGene00001231	WBGene00011349	WBGene00010283					WBGene00000818	WBGene00001122	WBGene00004984	WBGene00007337	WBGene00004244	WBGene00007726	WBGene00043068	WBGene00008541	WBGene00016992	WBGene00012012		WBGene00001840	WBGene00001653
WBGene00007703	WBGene00006474	WBGene00004128		WBGene00012866			WBGene00019061		WBGene00023048		WBGene00044082	WBGene00044344	WBGene00017550	WBGene00000496					WBGene00000819	WBGene00001131	WBGene00005008	WBGene00007354	WBGene00012003	WBGene00005833	WBGene00000298	WBGene00017205	WBGene00008349	WBGene00012084		WBGene00001844	WBGene00001660
WBGene00010676	WBGene00018960	WBGene00001230		WBGene00012867			WBGene00019157		WBGene00014369		WBGene00010135	WBGene00001309	WBGene00008651	WBGene00002148					WBGene00000821	WBGene00001132	WBGene00005010	WBGene00007357	WBGene00012030	WBGene00007734	WBGene00000436	WBGene00008556	WBGene00008350	WBGene00012111		WBGene00001855	WBGene00001661
WBGene00017895	WBGene00020259	WBGene00000542		WBGene00012890			WBGene00019188		WBGene00014344		WBGene00020047	WBGene00016443	WBGene00007503	WBGene00008682					WBGene00000822	WBGene00001134	WBGene00005022	WBGene00007363	WBGene00018893	WBGene00044392	WBGene00017999	WBGene00017213	WBGene00016995	WBGene00012112		WBGene00001856	WBGene00001662
WBGene00011087	WBGene00012110	WBGene00007645		WBGene00012904			WBGene00019259		WBGene00023062		WBGene00020192	WBGene00022754	WBGene00013217	WBGene00002144					WBGene00000830	WBGene00001136	WBGene00005023	WBGene00007378	WBGene00021887	C26B2.5	WBGene00009379	WBGene00017215	WBGene00000884	WBGene00012169		WBGene00001860	WBGene00001679
WBGene00000383	WBGene00007914	WBGene00002275		WBGene00012952			WBGene00019275		WBGene00023033		WBGene00015427	WBGene00013958	WBGene00007446	WBGene00009163					WBGene00000831	WBGene00001137	WBGene00005024	WBGene00007380	WBGene00015809	WBGene00016130	WBGene00000033	WBGene00008559	WBGene00017016	WBGene00012173		WBGene00001862	WBGene00001682
WBGene00013674	WBGene00013241	WBGene00017827		WBGene00012957			WBGene00019365		WBGene00023076		WBGene00001390	WBGene00012187	WBGene00014102	WBGene00010093					WBGene00000832	WBGene00001149	WBGene00005025	WBGene00007381	WBGene00021828	WBGene00007740	WBGene00009385	WBGene00000397	WBGene00045508	WBGene00012175		WBGene00001864	WBGene00001683
WBGene00019627	WBGene00007278	WBGene00004204		WBGene00012967			WBGene00019400		WBGene00014402		WBGene00018366	WBGene00007625	WBGene00021714	WBGene00013021					WBGene00000833	WBGene00001152	WBGene00005026	WBGene00007382	WBGene00020770	WBGene00007742	WBGene00018031	WBGene00006827	WBGene00001864	WBGene00012176		WBGene00001865	WBGene00001686
WBGene00020391	WBGene00006795	WBGene00009993		WBGene00012969			WBGene00019406		WBGene00014401		WBGene00009660	WBGene00015703	WBGene00010876	WBGene00008685					WBGene00000834	WBGene00001153	WBGene00005078	WBGene00007383	WBGene00007449	WBGene00007746	WBGene00009404	WBGene00017265	WBGene00008402	WBGene00012200		WBGene00001867	WBGene00001688
WBGene00008386	WBGene00020936	WBGene00020091		WBGene00012985			WBGene00019472		WBGene00014381		WBGene00020917	WBGene00007927	WBGene00023418	WBGene00019807					WBGene00000835	WBGene00001155	WBGene00006066	WBGene00007388	WBGene00006391	WBGene00007747	WBGene00009390	WBGene00017271	WBGene00017046	WBGene00012231		WBGene00001869	WBGene00001689
WBGene00002214	WBGene00009188	WBGene00018482		WBGene00012990			WBGene00019608		WBGene00023046		WBGene00018292	WBGene00012361	WBGene00018975	WBGene00012650					WBGene00000836	WBGene00001156	WBGene00006324	WBGene00007415	WBGene00022237	WBGene00016137	WBGene00018045	WBGene00008581	WBGene00008415	WBGene00012249		WBGene00001872	WBGene00001740
WBGene00022831	WBGene00020500	WBGene00001584		WBGene00012993			WBGene00019619		WBGene00023011		WBGene00014090	WBGene00021844	WBGene00021442	WBGene00017349					WBGene00000837	WBGene00001158	WBGene00006342	WBGene00007419	WBGene00004409	WBGene00016153	WBGene00018046	WBGene00008590	WBGene00077643	WBGene00012268		WBGene00001874	WBGene00001743
WBGene00012359	WBGene00011664	WBGene00009112		WBGene00013009			WBGene00019715		WBGene00014448		WBGene00013087	WBGene00021813	WBGene00019509	WBGene00009770					WBGene00000838	WBGene00001160	WBGene00006349	WBGene00007421	WBGene00010281	WBGene00000490	WBGene00018048	WBGene00008593	WBGene00006618	WBGene00012271		WBGene00001922	WBGene00001744
WBGene00015677	WBGene00006968	WBGene00014095		WBGene00013036			WBGene00019792		WBGene00023078		WBGene00010888	WBGene00018793	WBGene00017053	WBGene00000366					WBGene00000839	WBGene00001163	WBGene00006364	WBGene00007424	WBGene00010569	WBGene00007756	WBGene00018052	WBGene00017279	WBGene00006324	WBGene00012296		WBGene00001934	WBGene00001746
WBGene00006740	WBGene00015130	WBGene00007500		WBGene00013062			WBGene00019801		WBGene00014398		WBGene00016732	WBGene00010651	WBGene00013004	WBGene00003224					WBGene00000840	WBGene00001164	WBGene00006368	WBGene00007427	WBGene00012164	WBGene00005592	WBGene00001904	WBGene00008610	WBGene00008440	WBGene00012297		WBGene00001946	WBGene00001747
WBGene00000550	WBGene00014078	WBGene00013075		WBGene00013152			WBGene00019883		WBGene00023106		WBGene00018240	WBGene00006040	WBGene00018208	WBGene00021512					WBGene00000841	WBGene00001165	WBGene00006369	WBGene00007446	WBGene00017088	WBGene00007758	WBGene00001903	WBGene00008629	WBGene00017153	WBGene00012300		WBGene00001971	WBGene00001748
WBGene00003905	WBGene00008147	WBGene00018305		WBGene00013162			WBGene00020091		WBGene00023094		WBGene00014698	WBGene00000941	WBGene00021912	WBGene00003184					WBGene00000843	WBGene00001166	WBGene00006384	WBGene00007448	WBGene00020652	WBGene00007773	WBGene00018081	WBGene00017299	WBGene00003029	WBGene00012345		WBGene00001972	WBGene00001749
WBGene00004505	WBGene00014230	WBGene00000532		WBGene00013163			WBGene00020092		WBGene00014418		WBGene00050955	WBGene00015074	WBGene00018408	WBGene00017079					WBGene00000845	WBGene00001167	WBGene00006388	WBGene00007454	WBGene00016701	WBGene00007768	WBGene00018084	WBGene00017312	WBGene00008442	WBGene00012360		WBGene00001973	WBGene00001793
WBGene00009285	WBGene00010140	WBGene00020742		WBGene00013198			WBGene00020110		WBGene00023057		WBGene00044737	WBGene00002002	WBGene00007049	WBGene00015173					WBGene00000846	WBGene00001169	WBGene00006393	WBGene00007457	WBGene00008061	WBGene00016160	WBGene00009488	WBGene00003562	WBGene00008447	WBGene00012398		WBGene00001974	WBGene00001808
WBGene00000891	WBGene00006958	WBGene00008990		WBGene00013202			WBGene00020292		WBGene00023110		WBGene00010554	WBGene00015092	WBGene00017195	WBGene00001414					WBGene00000854	WBGene00001172	WBGene00006394	WBGene00007461	WBGene00019800	WBGene00005066	WBGene00005686	WBGene00017320	WBGene00017093	WBGene00012404		WBGene00001977	WBGene00001812
WBGene00000837	WBGene00022618	WBGene00184990		WBGene00013208			WBGene00020374		WBGene00023092		WBGene00017808	WBGene00012150	WBGene00015126	WBGene00015499					WBGene00000857	WBGene00001173	WBGene00006405	WBGene00007474	WBGene00006359	WBGene00005070	WBGene00009495	WBGene00008650	WBGene00008456	WBGene00012448		WBGene00001978	WBGene00001815
WBGene00010713	WBGene00010815	WBGene00007329		WBGene00013228			WBGene00020383		WBGene00023029		WBGene00008831	WBGene00012858	WBGene00009176	WBGene00045419					WBGene00000863	WBGene00001175	WBGene00006410	WBGene00007478	WBGene00000010	WBGene00005068	WBGene00018118	WBGene00008651	WBGene00004050	WBGene00012461		WBGene00001979	WBGene00001816
WBGene00007008	WBGene00043705	WBGene00000109		WBGene00013230			WBGene00020392		WBGene00014422		WBGene00018393	WBGene00020757	WBGene00004068	WBGene00004324					WBGene00000864	WBGene00001177	WBGene00006431	WBGene00007479	WBGene00002368	WBGene00016177	WBGene00018101	WBGene00008652	WBGene00008457	WBGene00012491		WBGene00001980	WBGene00001827
WBGene00013095	WBGene00000417	WBGene00015083		WBGene00013233			WBGene00020468		WBGene00023091		WBGene00016923	WBGene00009344	WBGene00010140	WBGene00006577					WBGene00000865	WBGene00001182	WBGene00006432	WBGene00007480	WBGene00021104	WBGene00005670	WBGene00018136	WBGene00001399	WBGene00008464	WBGene00012492		WBGene00001983	WBGene00001829
WBGene00001427	WBGene00011194	WBGene00016607		WBGene00013234			WBGene00020475		WBGene00014407		WBGene00016915	WBGene00008912	WBGene00022766	WBGene00009385					WBGene00000866	WBGene00001189	WBGene00006434	WBGene00007489	WBGene00013249	WBGene00007792	WBGene00018138	WBGene00008655	WBGene00017103	WBGene00012543		WBGene00001996	WBGene00001830
WBGene00004503	WBGene00008281	WBGene00021276		WBGene00013236			WBGene00020557		WBGene00023044		WBGene00012831	WBGene00011120	WBGene00016608	WBGene00020437					WBGene00000867	WBGene00001194	WBGene00006440	WBGene00007503	WBGene00006740	WBGene00007794	WBGene00004490	WBGene00008657	WBGene00001944	WBGene00012547		WBGene00001997	WBGene00001831
WBGene00004461	WBGene00020094	WBGene00021845		WBGene00013244			WBGene00020600		WBGene00014444		WBGene00015546	WBGene00009128	WBGene00006390	WBGene00007050					WBGene00000868	WBGene00001208	WBGene00006443	WBGene00007507	WBGene00001936	WBGene00007795	WBGene00009522	WBGene00008658	WBGene00017132	WBGene00012552		WBGene00001998	WBGene00001832
WBGene00019762	WBGene00015307	WBGene00020102		WBGene00013246			WBGene00020628		WBGene00023037		WBGene00009803	WBGene00019664	WBGene00005021	WBGene00009372					WBGene00000869	WBGene00001209	WBGene00006467	WBGene00007512	WBGene00004482	WBGene00016187	WBGene00000657	WBGene00008659	WBGene00017143	WBGene00012605		WBGene00001999	WBGene00001833
WBGene00009127	WBGene00010608	WBGene00016702		WBGene00013248			WBGene00020732		WBGene00014357		WBGene00003991	WBGene00013598	WBGene00010496	WBGene00001609					WBGene00000870	WBGene00001214	WBGene00006472	WBGene00007515	WBGene00185078	WBGene00016190	WBGene00009533	WBGene00008660	WBGene00017133	WBGene00012637		WBGene00002000	WBGene00001834
WBGene00015813	WBGene00016990	WBGene00020629		WBGene00013249			WBGene00020742		WBGene00023013		WBGene00003754	WBGene00021063	WBGene00004419	WBGene00006516					WBGene00000871	WBGene00001215	WBGene00006474	WBGene00007521	WBGene00044341	WBGene00044634	WBGene00005977	WBGene00008661	WBGene00017134	WBGene00012654		WBGene00002001	WBGene00001835
WBGene00021073	WBGene00010697	WBGene00013260		WBGene00013321			WBGene00020839		WBGene00023111		WBGene00002254	WBGene00000206	WBGene00019209	WBGene00007709					WBGene00000872	WBGene00001225	WBGene00006477	WBGene00007533	WBGene00001119	WBGene00007802	WBGene00003395	WBGene00008662	WBGene00017135	WBGene00012671		WBGene00002002	WBGene00001836
WBGene00004051	WBGene00012206	WBGene00017085		WBGene00013323			WBGene00020847		WBGene00014382		WBGene00016894	WBGene00021026	WBGene00008330	WBGene00001660					WBGene00000874	WBGene00001226	WBGene00006493	WBGene00007538	WBGene00001092	WBGene00006954	WBGene00009554	WBGene00008711	WBGene00017147	WBGene00012679		WBGene00002003	WBGene00001838
WBGene00014113	WBGene00002997	WBGene00001037		WBGene00013348			WBGene00020915		WBGene00014411		WBGene00000033	WBGene00019357	WBGene00011329	WBGene00011071					WBGene00000875	WBGene00001227	WBGene00006496	WBGene00007548	WBGene00009266	WBGene00005949	WBGene00004495	WBGene00044384	WBGene00008488	WBGene00012683		WBGene00002005	WBGene00001839
WBGene00002879	WBGene00010498	WBGene00016650		WBGene00013352			WBGene00021004		WBGene00014350		WBGene00014871	WBGene00004920	WBGene00013475	WBGene00004031					WBGene00000876	WBGene00001228	WBGene00006503	WBGene00007549	WBGene00184990	WBGene00007808	WBGene00018194	WBGene00017384	WBGene00017156	WBGene00012684		WBGene00002007	WBGene00001840
WBGene00001862	WBGene00015686	WBGene00019943		WBGene00013373			WBGene00021014		WBGene00014368		WBGene00008378	WBGene00010616	WBGene00000184	WBGene00000465					WBGene00000877	WBGene00001229	WBGene00006514	WBGene00007559	WBGene00010264	WBGene00007809	WBGene00018202	WBGene00017386	WBGene00017165	WBGene00012688		WBGene00002008	WBGene00001855
WBGene00011980	WBGene00003479	WBGene00009267		WBGene00013376			WBGene00021024		WBGene00014349		WBGene00002089	WBGene00016541	WBGene00009667	WBGene00015468					WBGene00000878	WBGene00001230	WBGene00006516	WBGene00007562	WBGene00011335	WBGene00016211	WBGene00001736	WBGene00017387	F02D10.4	WBGene00012689		WBGene00002010	WBGene00001856
WBGene00010579	WBGene00016375	WBGene00010626		WBGene00013387			WBGene00021277		WBGene00023003		WBGene00044615	WBGene00022044	WBGene00013238	WBGene00016650					WBGene00000880	WBGene00001231	WBGene00006517	WBGene00007563	WBGene00002061	WBGene00016213	WBGene00009596	WBGene00017393	WBGene00017177	WBGene00012690		WBGene00002025	WBGene00001860
WBGene00004076	WBGene00006349	WBGene00015468		WBGene00013403			WBGene00021311		WBGene00014439		WBGene00017688	WBGene00009007	WBGene00018302	WBGene00007329					WBGene00000881	WBGene00001232	WBGene00006523	WBGene00007569	WBGene00077728	WBGene00001435	WBGene00018240	WBGene00000702	WBGene00017178	WBGene00012731		WBGene00002027	WBGene00001862
WBGene00017268	WBGene00007720	WBGene00018769		WBGene00013429			WBGene00021327		WBGene00023108		WBGene00006397	WBGene00018491	WBGene00019009	WBGene00008990					WBGene00000882	WBGene00001233	WBGene00006546	WBGene00007570	WBGene00022531	WBGene00001436	WBGene00018263	WBGene00008724	WBGene00008534	WBGene00012809		WBGene00002028	WBGene00001864
WBGene00020297	WBGene00010141	WBGene00000465		WBGene00013462			WBGene00021334		WBGene00023072		WBGene00017374	WBGene00010254	WBGene00004476	WBGene00001584					WBGene00000883	WBGene00001234	WBGene00006552	WBGene00007571	WBGene00013219	WBGene00007813	WBGene00018268	WBGene00008725	WBGene00008535	WBGene00012810		WBGene00002032	WBGene00001865
WBGene00020097	WBGene00022702	WBGene00004031		WBGene00013499			WBGene00021350		WBGene00023012		WBGene00004098	WBGene00003059	WBGene00012182	WBGene00018482					WBGene00000884	WBGene00001236	WBGene00006555	WBGene00007572	WBGene00019878	WBGene00016221	WBGene00018292	WBGene00017429	WBGene00008536	WBGene00012822		WBGene00002033	WBGene00001869
WBGene00008555	WBGene00008686	WBGene00007686		WBGene00013500			WBGene00021440		WBGene00014372		WBGene00017073	WBGene00010778	WBGene00008238	WBGene00007645					WBGene00000885	WBGene00001239	WBGene00006562	WBGene00007574	WBGene00012953	WBGene00016223	WBGene00009620	WBGene00008743	WBGene00008537	WBGene00012827		WBGene00002034	WBGene00001872
WBGene00019767	WBGene00011976	WBGene00011071		WBGene00013501			WBGene00021466		WBGene00014414		WBGene00022271	WBGene00004201	WBGene00013476	WBGene00004128					WBGene00000886	WBGene00001240	WBGene00006575	WBGene00007584	WBGene00013569	WBGene00016230	WBGene00009624	WBGene00008772	WBGene00008538	WBGene00012859		WBGene00002035	WBGene00001874
WBGene00006311	WBGene00003468	WBGene00020166		WBGene00013511			WBGene00021512		WBGene00023025		WBGene00009096	WBGene00012693	WBGene00014054	WBGene00003150					WBGene00000887	WBGene00001241	WBGene00006578	WBGene00007591	WBGene00013201	WBGene00016233	WBGene00018310	WBGene00008763	WBGene00008545	WBGene00012861		WBGene00002036	WBGene00001910
WBGene00001973	WBGene00013243	WBGene00001660		WBGene00013531			WBGene00021551		WBGene00023053		WBGene00010501	WBGene00019433	WBGene00004721	WBGene00017607					WBGene00000888	WBGene00001243	WBGene00006593	WBGene00007597	WBGene00018867	WBGene00016242	F41H10.9	WBGene00017441	WBGene00008546	WBGene00012880		WBGene00002042	WBGene00001920
WBGene00020935	WBGene00007681	WBGene00006856		WBGene00013547			WBGene00021554		WBGene00014406		WBGene00007419	WBGene00011017	WBGene00022628	WBGene00004378					WBGene00000889	WBGene00001244	WBGene00006605	WBGene00007601	WBGene00016492	WBGene00016239	WBGene00018327	WBGene00008793	WBGene00002136	WBGene00012896		WBGene00002043	WBGene00001921
WBGene00001595	WBGene00013307	WBGene00012887		WBGene00013554			WBGene00021555		WBGene00023041		WBGene00044568	WBGene00020187	WBGene00007020	WBGene00006382					WBGene00000890	WBGene00001247	WBGene00006607	WBGene00007610	WBGene00019362	WBGene00016247	WBGene00018337	WBGene00008811	WBGene00001927	WBGene00012897		WBGene00002045	WBGene00001922
WBGene00008683	WBGene00007757	WBGene00005010		WBGene00013561			WBGene00021562		WBGene00023006		WBGene00010832	WBGene00004464	WBGene00006912	WBGene00011612					WBGene00000891	WBGene00001250	WBGene00006618	WBGene00007611	WBGene00219218	WBGene00016252	WBGene00018348	WBGene00008832	WBGene00001926	WBGene00012926		WBGene00002046	WBGene00001929
WBGene00010845	WBGene00000416	WBGene00022099		WBGene00013563			WBGene00021709		WBGene00023064		WBGene00002109	WBGene00001018	WBGene00022694	WBGene00016117					WBGene00000892	WBGene00001258	WBGene00006619	WBGene00007613	WBGene00017347	WBGene00016254	WBGene00001713	WBGene00004719	WBGene00001924	WBGene00012946		WBGene00002047	WBGene00001930
WBGene00010406	WBGene00018721	WBGene00007709		WBGene00013574			WBGene00021934		WBGene00014415		WBGene00010148	WBGene00007623	WBGene00016342	WBGene00017313					WBGene00000894	WBGene00001259	WBGene00006638	WBGene00007618	WBGene00020304	WBGene00016257	WBGene00018361	WBGene00008851	WBGene00017230	WBGene00012979		WBGene00002059	WBGene00001931
WBGene00001563	WBGene00021132	WBGene00016271		WBGene00013575			WBGene00021943		WBGene00004716		WBGene00011537	WBGene00007621	WBGene00012888	WBGene00001023					WBGene00000896	WBGene00001262	WBGene00006649	WBGene00007631	WBGene00016621	WBGene00016275	WBGene00018363	WBGene00008861	WBGene00017226	WBGene00013007		WBGene00002061	WBGene00001932
WBGene00015418	WBGene00010767	WBGene00004704		WBGene00013603			WBGene00022119		WBGene00014504		WBGene00015076	WBGene00007137	WBGene00020289	WBGene00012894					WBGene00000897	WBGene00001281	WBGene00006705	WBGene00007632	WBGene00012768	WBGene00044177	WBGene00009656	WBGene00017497	WBGene00002028	WBGene00013008		WBGene00002064	WBGene00001933
WBGene00003410	WBGene00022394	WBGene00014165		WBGene00013604			WBGene00022126		WBGene00014500		WBGene00009243	WBGene00022127	WBGene00004415	WBGene00021281					WBGene00000898	WBGene00001284	WBGene00006729	WBGene00007633	WBGene00004043	WBGene00007821	WBGene00009664	WBGene00000601	WBGene00001682	WBGene00013013		WBGene00002066	WBGene00001934
WBGene00008506	WBGene00021022	WBGene00004916		WBGene00013613			WBGene00022259		WBGene00023124		WBGene00001778	WBGene00003587	WBGene00004205	WBGene00013223					WBGene00000899	WBGene00001309	WBGene00006742	WBGene00007639	WBGene00017462	WBGene00007822	WBGene00018399	WBGene00008870	WBGene00007059	WBGene00013027		WBGene00002068	WBGene00001935
WBGene00003392	WBGene00015327	WBGene00009974		WBGene00013620			WBGene00022278		WBGene00014601		WBGene00007990	WBGene00011687	WBGene00007778	WBGene00013557					WBGene00000900	WBGene00001320	WBGene00006763	WBGene00007641	WBGene00013728	WBGene00007829	WBGene00018421	WBGene00008883	WBGene00017253	WBGene00013033		WBGene00002070	WBGene00001936
WBGene00022059	WBGene00000537	WBGene00019399		WBGene00013622			WBGene00022310		WBGene00023208		WBGene00194658	WBGene00015487	WBGene00004470	WBGene00016115					WBGene00000901	WBGene00001328	WBGene00006773	WBGene00007653	WBGene00004920	WBGene00016285	WBGene00018424	WBGene00017520	WBGene00005341	WBGene00013044		WBGene00002072	WBGene00001937
WBGene00011580	WBGene00017542	WBGene00011884		WBGene00013632			WBGene00022357		WBGene00014488		WBGene00195004	WBGene00004798	WBGene00002043	WBGene00004322					WBGene00000904	WBGene00001331	WBGene00006776	WBGene00007675	WBGene00023487	WBGene00005453	WBGene00009701	WBGene00017533	WBGene00017258	WBGene00013073		WBGene00002073	WBGene00001938
WBGene00018154	WBGene00002241	WBGene00010053		WBGene00013639			WBGene00022388		WBGene00023182		WBGene00235254	WBGene00011123	WBGene00004034	WBGene00004323					WBGene00000908	WBGene00001332	WBGene00006786	WBGene00007680	WBGene00013735	WBGene00044602	WBGene00009706	WBGene00017535	WBGene00017263	WBGene00013079		WBGene00002074	WBGene00001939
WBGene00019894	WBGene00003144	WBGene00006707		WBGene00013666			WBGene00022401		WBGene00014545		WBGene00018911	WBGene00015248	WBGene00000854	WBGene00012386					WBGene00000910	WBGene00001333	WBGene00006796	WBGene00007688	WBGene00016230	WBGene00016280	WBGene00009713	WBGene00006661	WBGene00017267	WBGene00013107		WBGene00002075	WBGene00001940
WBGene00015806	WBGene00018014	WBGene00004303		WBGene00013672			WBGene00022402		WBGene00014552		WBGene00013387	WBGene00020185	WBGene00021882	WBGene00004726					WBGene00000911	WBGene00001334	WBGene00006804	WBGene00007699	WBGene00021476	WBGene00006111	WBGene00018443	WBGene00008912	WBGene00002124	WBGene00013138		WBGene00002076	WBGene00001942
WBGene00002066	WBGene00021721	WBGene00020209		WBGene00013698			WBGene00022426		WBGene00014540		WBGene00007200	WBGene00019076	WBGene00007563	WBGene00004946					WBGene00000912	WBGene00001335	WBGene00006810	WBGene00007700	WBGene00004889	WBGene00016284	WBGene00018439	WBGene00017542	WBGene00008586	WBGene00013143		WBGene00002077	WBGene00001944
WBGene00006563	WBGene00010909	WBGene00017605		WBGene00013746			WBGene00022462		WBGene00023213		WBGene00004113	WBGene00006051	WBGene00000530	WBGene00004040					WBGene00000913	WBGene00001336	WBGene00006812	WBGene00007703	WBGene00022113	WBGene00007842	WBGene00018448	WBGene00017550	WBGene00008587	WBGene00013156		WBGene00002078	WBGene00001946
WBGene00011043	WBGene00018890	WBGene00012651		WBGene00013755			WBGene00022463		WBGene00023199		WBGene00013704	WBGene00018421	WBGene00019077	WBGene00016014					WBGene00000914	WBGene00001337	WBGene00006816	WBGene00007714	WBGene00007235	WBGene00007850	WBGene00018459	WBGene00017551	WBGene00001918	WBGene00013165		WBGene00002079	WBGene00001971
WBGene00021206	WBGene00017886	WBGene00006516		WBGene00013775			WBGene00022678		WBGene00014557		WBGene00010468	WBGene00020348	WBGene00022590	WBGene00004241					WBGene00000915	WBGene00001338	WBGene00006823	WBGene00007715	WBGene00015505	WBGene00007853	WBGene00018460	WBGene00017552	WBGene00001917	WBGene00013186		WBGene00002080	WBGene00001972
WBGene00006941	WBGene00011272	WBGene00022269		WBGene00013789			WBGene00022703		WBGene00014580		WBGene00002094	WBGene00006515	WBGene00004429	WBGene00020111					WBGene00000917	WBGene00001352	WBGene00006836	WBGene00007721	WBGene00021555	WBGene00016286	WBGene00018461	WBGene00017553	WBGene00008580	WBGene00013187		WBGene00002083	WBGene00001973
WBGene00014243	WBGene00009668	WBGene00018064		WBGene00013791			WBGene00022737		WBGene00023120		WBGene00014246	WBGene00008458	WBGene00016021	WBGene00014114					WBGene00000929	WBGene00001358	WBGene00006843	WBGene00007732	WBGene00012210	WBGene00016287	WBGene00018463	WBGene00017554	WBGene00000704	WBGene00013192		WBGene00002136	WBGene00001974
WBGene00021810	WBGene00020316	WBGene00004214		WBGene00013795			WBGene00022738		WBGene00023179		WBGene00020339	WBGene00012645	WBGene00016376	WBGene00017642					WBGene00000931	WBGene00001365	WBGene00006862	WBGene00007733	WBGene00021342	C31H1.7	F45E1.3	WBGene00017567	WBGene00008583	WBGene00013194		WBGene00002143	WBGene00001975
WBGene00006446	WBGene00001499	WBGene00013688		WBGene00013799			WBGene00022774		WBGene00014623		WBGene00017613	WBGene00011038	WBGene00015301	WBGene00006977					WBGene00000933	WBGene00001366	WBGene00006868	WBGene00007734	WBGene00021899	WBGene00007858	WBGene00018465	WBGene00045275	WBGene00008609	WBGene00013195		WBGene00002144	WBGene00001977
WBGene00008878	WBGene00007622	WBGene00010638		WBGene00013802			WBGene00044068		WBGene00014639		WBGene00015593	WBGene00013550	WBGene00018321	WBGene00006437					WBGene00000935	WBGene00001372	WBGene00006869	WBGene00007735	WBGene00015313	WBGene00016304	WBGene00001880	WBGene00008949	WBGene00008612	WBGene00013207		WBGene00002147	WBGene00001978
WBGene00001856	WBGene00007637	WBGene00018963		WBGene00013805			WBGene00044070		WBGene00014578		WBGene00001760	WBGene00008412	WBGene00017450	WBGene00195093					WBGene00000936	WBGene00001392	WBGene00006890	WBGene00007740	WBGene00009123	WBGene00016305	WBGene00001879	WBGene00008950	WBGene00008619	WBGene00013250		WBGene00002148	WBGene00001979
WBGene00021681	WBGene00194707	WBGene00019543		WBGene00013830			WBGene00044072		WBGene00014586		WBGene00235315	WBGene00021883	WBGene00018841	WBGene00009254					WBGene00000938	WBGene00001393	WBGene00006916	WBGene00007749	WBGene00018409	WBGene00016306	WBGene00003587	WBGene00017595	WBGene00017280	WBGene00013264		WBGene00002152	WBGene00001983
WBGene00003060	WBGene00185086	WBGene00001609		WBGene00013857			WBGene00044305		WBGene00023160		WBGene00002253	WBGene00013324	WBGene00011039	WBGene00008183					WBGene00000939	WBGene00001394	WBGene00006921	WBGene00007751	WBGene00004339	WBGene00016307	WBGene00004808	WBGene00000684	WBGene00017281	WBGene00013294		WBGene00002153	WBGene00001985
WBGene00021857	WBGene00016062	WBGene00003401		WBGene00013859			WBGene00044745		WBGene00023198		WBGene00013023	WBGene00012315	WBGene00009364	WBGene00003592					WBGene00000940	WBGene00001395	WBGene00006922	WBGene00007752	WBGene00004042	WBGene00016309	WBGene00009773	WBGene00000025	WBGene00000988	WBGene00013297		WBGene00002162	WBGene00001997
WBGene00005015	WBGene00010665	WBGene00015091		WBGene00013881			WBGene00050936		WBGene00014521		WBGene00006674	WBGene00044063	WBGene00008561	WBGene00011320					WBGene00000941	WBGene00001396	WBGene00006975	WBGene00007753	WBGene00004443	WBGene00016297	WBGene00009778	WBGene00008956	WBGene00004034	WBGene00013303		WBGene00002169	WBGene00001998
WBGene00020263	WBGene00018827	WBGene00010044		WBGene00013893			WBGene00050941		WBGene00014520		WBGene00011911	WBGene00007731	WBGene00012935	WBGene00012762					WBGene00000942	WBGene00001397	WBGene00006977	WBGene00007756	WBGene00019498	WBGene00016298	WBGene00018513	WBGene00017621	WBGene00000094	WBGene00013369		WBGene00002183	WBGene00001999
WBGene00021460	WBGene00022232	WBGene00004800		WBGene00013914			WBGene00077732		WBGene00014555		WBGene00010109	WBGene00001749	WBGene00009683	WBGene00001102					WBGene00000951	WBGene00001398	WBGene00006987	WBGene00007763	WBGene00004916	WBGene00016299	WBGene00000473	WBGene00017633	WBGene00017293	WBGene00013424		WBGene00002191	WBGene00002000
WBGene00003800	WBGene00000146	WBGene00013771		WBGene00013917			WBGene00185086		WBGene00014600		WBGene00000024	WBGene00021638	WBGene00013678	WBGene00019124					WBGene00000955	WBGene00001399	WBGene00006996	WBGene00007777	WBGene00017933	WBGene00016300	WBGene00006726	WBGene00017640	WBGene00006021	WBGene00013437		WBGene00002192	WBGene00002001
WBGene00000182	WBGene00001919	WBGene00004411		WBGene00013926			WBGene00194674		WBGene00014610		WBGene00004017	WBGene00012483	WBGene00021132	WBGene00018783					WBGene00000959	WBGene00001401	WBGene00007007	WBGene00007778	WBGene00012552	WBGene00000174	WBGene00003511	WBGene00017636	WBGene00008627	WBGene00013439		WBGene00002196	WBGene00002002
WBGene00017317	WBGene00008371	WBGene00006794		WBGene00013999					WBGene00023201		WBGene00001699	WBGene00021888	WBGene00021890	WBGene00009661					WBGene00000961	WBGene00001402	WBGene00007008	WBGene00007779	WBGene00013465	WBGene00007863	WBGene00009807	WBGene00017647	WBGene00008641	WBGene00013484		WBGene00002201	WBGene00002005
WBGene00008006	WBGene00003246	WBGene00009372		WBGene00014015					WBGene00014599		WBGene00009577	WBGene00005663	WBGene00015691	WBGene00001865					WBGene00000963	WBGene00001405	WBGene00007011	WBGene00007791	WBGene00006389	WBGene00044286	WBGene00018540	WBGene00008994	WBGene00006163	WBGene00013485		WBGene00002202	WBGene00002008
WBGene00010990	WBGene00016411	WBGene00007050		WBGene00014027					WBGene00023129		WBGene00021400	WBGene00004385	WBGene00009783	WBGene00001580					WBGene00000964	WBGene00001406	WBGene00007013	WBGene00007792	WBGene00004450	WBGene00044755	WBGene00018544	WBGene00017658	WBGene00004447	WBGene00013556		WBGene00002214	WBGene00002010
WBGene00008361	WBGene00013998	WBGene00006514		WBGene00014033					WBGene00014503		WBGene00016447	WBGene00000093	WBGene00010871	WBGene00003241					WBGene00000965	WBGene00001410	WBGene00007024	WBGene00007793	WBGene00002047	WBGene00016312	WBGene00018560	WBGene00009016	WBGene00017355	WBGene00013586		WBGene00002219	WBGene00002025
WBGene00004136	WBGene00010922	WBGene00000498		WBGene00014069					WBGene00014625		WBGene00008602	WBGene00011408	WBGene00015971	WBGene00001635					WBGene00000966	WBGene00001411	WBGene00007047	WBGene00007794	WBGene00016947	WBGene00016320	WBGene00018559	WBGene00017667	WBGene00017365	WBGene00013651		WBGene00002221	WBGene00002027
WBGene00008053	WBGene00007001	WBGene00000802		WBGene00014082					WBGene00023145		WBGene00003099	WBGene00016323	WBGene00010304	WBGene00003918					WBGene00000967	WBGene00001413	WBGene00007053	WBGene00007795	WBGene00010627	WBGene00003601	WBGene00009824	WBGene00017672	WBGene00017366	WBGene00013653		WBGene00002223	WBGene00002032
WBGene00003158	WBGene00021200	WBGene00017004		WBGene00014105					WBGene00023127		WBGene00017247	WBGene00019983	WBGene00012011	WBGene00022235					WBGene00000970	WBGene00001423	WBGene00007063	WBGene00007799	WBGene00016139	WBGene00007864	WBGene00018591	WBGene00017673	WBGene00008665	WBGene00013684		WBGene00002225	WBGene00002033
WBGene00006936	WBGene00016381	WBGene00017237		WBGene00014109					WBGene00023126		WBGene00011224	WBGene00015929	WBGene00013014	WBGene00015743					WBGene00000971	WBGene00001426	WBGene00007064	WBGene00007825	WBGene00008857	WBGene00007866	WBGene00018595	WBGene00009028	WBGene00008686	WBGene00013700		WBGene00002226	WBGene00002034
WBGene00013703	WBGene00021757	WBGene00018586		WBGene00014130					WBGene00004717		WBGene00003235	WBGene00008149	WBGene00000472	WBGene00007027					WBGene00000973	WBGene00001427	WBGene00007068	WBGene00007849	WBGene00004360	WBGene00007869	F48C1.4	WBGene00009031	WBGene00044329	WBGene00013727		WBGene00002228	WBGene00002035
WBGene00006932	WBGene00008343	WBGene00020437		WBGene00014148					WBGene00023169		WBGene00018602	WBGene00010195	WBGene00012895	WBGene00002080					WBGene00000974	WBGene00001428	WBGene00007091	WBGene00007856	WBGene00018118	WBGene00007887	WBGene00018602	WBGene00009043	WBGene00008678	WBGene00013729		WBGene00002229	WBGene00002036
WBGene00000229	WBGene00002324	WBGene00021074		WBGene00014156					WBGene00023128		WBGene00010514	WBGene00021514	WBGene00011275	WBGene00003020					WBGene00000975	WBGene00001430	WBGene00007109	WBGene00007862	WBGene00011464	WBGene00005664	WBGene00018606	WBGene00002198	WBGene00008677	WBGene00013747		WBGene00002231	WBGene00002043
WBGene00012972	WBGene00021638	WBGene00009385		WBGene00014166					WBGene00023178		WBGene00021747	WBGene00013200	WBGene00006409	WBGene00006379					WBGene00000976	WBGene00001431	WBGene00007118	WBGene00007863	WBGene00000866	WBGene00005669	WBGene00018616	WBGene00000636	WBGene00008695	WBGene00013751		WBGene00002238	WBGene00002045
WBGene00006595	WBGene00006770	WBGene00011324		WBGene00014199					WBGene00023158		WBGene00014226	WBGene00021420	WBGene00008312	WBGene00000386					WBGene00000977	WBGene00001439	WBGene00007121	WBGene00007888	WBGene00015938	WBGene00016339	WBGene00009868	WBGene00009079	WBGene00000792	WBGene00013771		WBGene00002240	WBGene00002046
WBGene00016508	WBGene00000965	WBGene00006577		WBGene00014202					WBGene00023167		WBGene00016461	WBGene00016844	WBGene00009439	WBGene00016603					WBGene00000980	WBGene00001441	WBGene00007128	WBGene00007917	WBGene00019087	WBGene00007895	WBGene00018631	WBGene00009075	WBGene00043980	WBGene00013785		WBGene00002241	WBGene00002047
WBGene00000836	WBGene00016792	WBGene00018152		WBGene00014206					WBGene00023150		WBGene00006583	WBGene00005014	WBGene00009471	WBGene00013580					WBGene00000981	WBGene00001442	WBGene00007129	WBGene00007919	WBGene00045433	WBGene00007896	WBGene00018643	WBGene00017731	WBGene00001755	WBGene00013786		WBGene00002244	WBGene00002059
WBGene00007307	WBGene00011559	WBGene00003989		WBGene00014213					WBGene00023119		WBGene00235290	WBGene00022373	WBGene00002162	WBGene00016178					WBGene00000982	WBGene00001443	WBGene00007150	WBGene00007923	WBGene00000772	WBGene00044239	WBGene00044477	WBGene00017736	WBGene00017397	WBGene00013799		WBGene00002245	WBGene00002061
WBGene00019168	WBGene00009711	WBGene00021853		WBGene00014801					WBGene00014535		WBGene00020893	WBGene00044318	WBGene00008262	WBGene00007761					WBGene00000984	WBGene00001457	WBGene00007162	WBGene00007926	WBGene00016907	WBGene00007897	WBGene00018645	WBGene00017737	WBGene00017402	WBGene00013825		WBGene00002249	WBGene00002064
WBGene00001600	WBGene00006390	WBGene00004324		WBGene00014807					WBGene00014568		WBGene00015103	WBGene00006889	WBGene00020831	WBGene00021905					WBGene00000985	WBGene00001479	WBGene00007167	WBGene00007944	WBGene00022737	WBGene00007901	WBGene00018647	WBGene00017762	WBGene00004360	WBGene00013882		WBGene00002250	WBGene00002066
WBGene00011334	WBGene00008362	WBGene00015297		WBGene00014871					WBGene00014509		WBGene00011708	WBGene00006447	WBGene00013360	WBGene00000939					WBGene00000987	WBGene00001485	WBGene00007168	WBGene00007948	WBGene00015686	WBGene00016347	WBGene00005316	WBGene00009094	WBGene00008722	WBGene00013904		WBGene00002251	WBGene00002068
WBGene00019259	WBGene00002240	WBGene00045419		WBGene00015012					WBGene00014493		WBGene00012783	WBGene00006376	WBGene00000459	WBGene00013549					WBGene00000988	WBGene00001486	WBGene00007170	WBGene00007951	WBGene00016460	WBGene00016348	WBGene00002117	WBGene00009097	WBGene00008723	WBGene00013972		WBGene00002256	WBGene00002070
WBGene00013558	WBGene00013093	WBGene00008429		WBGene00015014					WBGene00023121		WBGene00010464	WBGene00006701	WBGene00021467	WBGene00015102					WBGene00000990	WBGene00001488	WBGene00007171	WBGene00007959	WBGene00010212	WBGene00016359	WBGene00018670	WBGene00009101	WBGene00017421	WBGene00014082		WBGene00002263	WBGene00002072
WBGene00012978	WBGene00006868	WBGene00015104		WBGene00015020					WBGene00014597		WBGene00001432	WBGene00017993	WBGene00013268	WBGene00006996					WBGene00000991	WBGene00001489	WBGene00007175	WBGene00007977	WBGene00012920	WBGene00016356	WBGene00009947	WBGene00009102	WBGene00001425	WBGene00014089		WBGene00002275	WBGene00002073
WBGene00009065	WBGene00194892	WBGene00014123		WBGene00015037					WBGene00023143		WBGene00012310	WBGene00017975	WBGene00014229	WBGene00018812					WBGene00000992	WBGene00001491	WBGene00007225	WBGene00007986	WBGene00017237	WBGene00007905	WBGene00009948	WBGene00017771	WBGene00017422	WBGene00014100		WBGene00002276	WBGene00002074
WBGene00010259	WBGene00004181	WBGene00022253		WBGene00015064					WBGene00014629		WBGene00008589	WBGene00012738	WBGene00013123	WBGene00012472					WBGene00000993	WBGene00001497	WBGene00007227	WBGene00007987	WBGene00004433	WBGene00005874	WBGene00009978	WBGene00017783	WBGene00017423	WBGene00014173		WBGene00002295	WBGene00002075
WBGene00003791	WBGene00016573	WBGene00004703		WBGene00015099					WBGene00014547		WBGene00009573	WBGene00017735	WBGene00018833	WBGene00011720					WBGene00000994	WBGene00001498	WBGene00007242	WBGene00007998	WBGene00020910	WBGene00016360	WBGene00023419	WBGene00009115	WBGene00008746	WBGene00014179		WBGene00002297	WBGene00002076
WBGene00017967	WBGene00021789	WBGene00012209		WBGene00015105					WBGene00014512		WBGene00019135	WBGene00015133	WBGene00019163	WBGene00000376					WBGene00000995	WBGene00001499	WBGene00007256	WBGene00008001	WBGene00022742	WBGene00016371	WBGene00004129	WBGene00003816	WBGene00008747	WBGene00014196		WBGene00002324	WBGene00002077
WBGene00006993	WBGene00017137	WBGene00015207		WBGene00015111					WBGene00014571		WBGene00019268	WBGene00007564	WBGene00004474	WBGene00008081					WBGene00000996	WBGene00001502	WBGene00007267	WBGene00008007	WBGene00020037	WBGene00016388	WBGene00018786	WBGene00009129	WBGene00008764	WBGene00014197		WBGene00002335	WBGene00002078
WBGene00004304	WBGene00015976	WBGene00021660		WBGene00015115					WBGene00014587		WBGene00021475	WBGene00008117	WBGene00023427	WBGene00016562					WBGene00000998	WBGene00001503	WBGene00007284	WBGene00008010	WBGene00015641	WBGene00007910	WBGene00018789	WBGene00017802	WBGene00008780	WBGene00014208		WBGene00002344	WBGene00002079
WBGene00004208	WBGene00009921	WBGene00015499		WBGene00015124					WBGene00023196		WBGene00018297	WBGene00000205	WBGene00011225	WBGene00004371					WBGene00001000	WBGene00001509	WBGene00007286	WBGene00008013	WBGene00017774	WBGene00007930	WBGene00000701	WBGene00017803	WBGene00008784	WBGene00014238		WBGene00002363	WBGene00002083
WBGene00002245	WBGene00016816	WBGene00004143		WBGene00015128					WBGene00023146		WBGene00017250	WBGene00022794	WBGene00002891	WBGene00012341					WBGene00001001	WBGene00001510	WBGene00007287	WBGene00008018	WBGene00018863	WBGene00007932	WBGene00010055	WBGene00017814	WBGene00008789	WBGene00014801		WBGene00002368	WBGene00002130
WBGene00004804	WBGene00005014	WBGene00019715		WBGene00015153					WBGene00014507		WBGene00018713	WBGene00007628	WBGene00001095	WBGene00016836					WBGene00001002	WBGene00001511	WBGene00007290	WBGene00008019	WBGene00000498	WBGene00016398	WBGene00001076	WBGene00009143	WBGene00008805	WBGene00014809		WBGene00002583	WBGene00002136
WBGene00001016	WBGene00022280	WBGene00015809		WBGene00015158					WBGene00014566		WBGene00219286	WBGene00019719	WBGene00010682	WBGene00044077					WBGene00001005	WBGene00001513	WBGene00007297	WBGene00008040	WBGene00021929	WBGene00006113	WBGene00006519	WBGene00009144	WBGene00017466	WBGene00014943		WBGene00002632	WBGene00002143
WBGene00017800	WBGene00018072	WBGene00020171		WBGene00015184					WBGene00023195		WBGene00003075	WBGene00020113	WBGene00011828	WBGene00003622					WBGene00001006	WBGene00001514	WBGene00007303	WBGene00008051	WBGene00021465	WBGene00016413	WBGene00001929	WBGene00017815	WBGene00008822	WBGene00015035		WBGene00002637	WBGene00002144
WBGene00003622	WBGene00021841	WBGene00016195		WBGene00015200					WBGene00023154		WBGene00077692	WBGene00010624	WBGene00008646	WBGene00001016					WBGene00001007	WBGene00001517	WBGene00007332	WBGene00008063	WBGene00011746	WBGene00003443	WBGene00010061	WBGene00009149	WBGene00008823	WBGene00015044		WBGene00002694	WBGene00002148
WBGene00007784	WBGene00016944	WBGene00021784		WBGene00015238					WBGene00014634		WBGene00044107	WBGene00020705	WBGene00016212	WBGene00002245					WBGene00001008	WBGene00001520	WBGene00007348	WBGene00008074	WBGene00004473	WBGene00016416	WBGene00004321	WBGene00009160	WBGene00008824	WBGene00015046		WBGene00002696	WBGene00002152
WBGene00044077	WBGene00011914	WBGene00009994		WBGene00015320					WBGene00023133		WBGene00008649	WBGene00020441	WBGene00022054	WBGene00004208					WBGene00001016	WBGene00001522	WBGene00007365	WBGene00008077	WBGene00019766	WBGene00016430	WBGene00010081	WBGene00005012	WBGene00008825	WBGene00015076		WBGene00002717	WBGene00002153
WBGene00016836	WBGene00004163	WBGene00011788		WBGene00015350					WBGene00023173		WBGene00019727	WBGene00017889	WBGene00010755	WBGene00017967					WBGene00001017	WBGene00001527	WBGene00007390	WBGene00008079	WBGene00008346	WBGene00000173	WBGene00000966	WBGene00009178	WBGene00000562	WBGene00015089		WBGene00002783	WBGene00002162
WBGene00012341	WBGene00043057	WBGene00004217		WBGene00015404					WBGene00014528		WBGene00008712	WBGene00009145	WBGene00013040	WBGene00010259					WBGene00001018	WBGene00001558	WBGene00007391	WBGene00008089	WBGene00020823	WBGene00044024	WBGene00001933	WBGene00017851	WBGene00008844	WBGene00015098		WBGene00002804	WBGene00002169
WBGene00008948	WBGene00013967	WBGene00002244		WBGene00015429					WBGene00014628		WBGene00022072	WBGene00015540	WBGene00013137	WBGene00009065					WBGene00001019	WBGene00001563	WBGene00007405	WBGene00008092	WBGene00012964	WBGene00007948	WBGene00018900	WBGene00009185	WBGene00008838	WBGene00015106		WBGene00002845	WBGene00002180
WBGene00044638	WBGene00003164	WBGene00020549		WBGene00015430					WBGene00023138		WBGene00044741	WBGene00003922	WBGene00004477	WBGene00008361					WBGene00001020	WBGene00001564	WBGene00007417	WBGene00008101	WBGene00017952	WBGene00007949	WBGene00018901	WBGene00017866	WBGene00017490	WBGene00015165		WBGene00002850	WBGene00002183
WBGene00012551	WBGene00018635	WBGene00013219		WBGene00015451					WBGene00014553		WBGene00018731	WBGene00012652	WBGene00020966	WBGene00008006					WBGene00001021	WBGene00001566	WBGene00007433	WBGene00008106	WBGene00013611	WBGene00044121	WBGene00004044	WBGene00017868	WBGene00017498	WBGene00015223		WBGene00002855	WBGene00002185
WBGene00001029	WBGene00007513	WBGene00011912		WBGene00015454					WBGene00014551		WBGene00002262	WBGene00003130	WBGene00009193	WBGene00020263					WBGene00001022	WBGene00001571	WBGene00007445	WBGene00008111	WBGene00003177	WBGene00007954	WBGene00010123	WBGene00009193	WBGene00017499	WBGene00015225		WBGene00002879	WBGene00002186
WBGene00018124	WBGene00020866	WBGene00015538		WBGene00015466					WBGene00014635		WBGene00012113	WBGene00021347	WBGene00017676	WBGene00003060					WBGene00001023	WBGene00001572	WBGene00007486	WBGene00008114	WBGene00001872	WBGene00005436	WBGene00010128	WBGene00044035	WBGene00017500	WBGene00015247		WBGene00002889	WBGene00002191
WBGene00001228	WBGene00000420	WBGene00015461		WBGene00015485					WBGene00023212		WBGene00020148	WBGene00022092	WBGene00008950	WBGene00021681					WBGene00001025	WBGene00001574	WBGene00007513	WBGene00008125	WBGene00009270	WBGene00005435	WBGene00010133	WBGene00017869	WBGene00017501	WBGene00015295		WBGene00002891	WBGene00002192
WBGene00001167	WBGene00011016	WBGene00018891		WBGene00015488					WBGene00014619		WBGene00003375	WBGene00020717	WBGene00010609	WBGene00008878					WBGene00001026	WBGene00001578	WBGene00007528	WBGene00008127	WBGene00000502	WBGene00007961	WBGene00010135	WBGene00017881	WBGene00017484	WBGene00015306		WBGene00002957	WBGene00002193
WBGene00003947	WBGene00006568	WBGene00008533		WBGene00015492					WBGene00023185		WBGene00020651	WBGene00012643	WBGene00015025	WBGene00021810					WBGene00001027	WBGene00001579	WBGene00007529	WBGene00008137	WBGene00018366	WBGene00016455	WBGene00010137	WBGene00017902	WBGene00017489	WBGene00015412		WBGene00002977	WBGene00002196
WBGene00001168	WBGene00008288	WBGene00001414		WBGene00015505					WBGene00023132		WBGene00015337	WBGene00016392	WBGene00015467	WBGene00014243					WBGene00001028	WBGene00001580	WBGene00007532	WBGene00008139	WBGene00004274	WBGene00016457	WBGene00003521	WBGene00009239	WBGene00005527	WBGene00015449		WBGene00002980	WBGene00002198
WBGene00006626	WBGene00013958	WBGene00001028		WBGene00015534					WBGene00014477		WBGene00019901	WBGene00004919	WBGene00044025	WBGene00006941					WBGene00001029	WBGene00001581	WBGene00007547	WBGene00008141	WBGene00003218	WBGene00016459	WBGene00000677	WBGene00017922	WBGene00008882	WBGene00015497		WBGene00002981	WBGene00002201
WBGene00016601	WBGene00023427	WBGene00021004		WBGene00015552					WBGene00014626		WBGene00003889	WBGene00000236	WBGene00010302	WBGene00022059					WBGene00001030	WBGene00001589	WBGene00007550	WBGene00008153	WBGene00007784	WBGene00007977	WBGene00018934	WBGene00009250	WBGene00017504	WBGene00015500		WBGene00002985	WBGene00002202
WBGene00018161	WBGene00018954	WBGene00001946		WBGene00015569					WBGene00023165		WBGene00021048	WBGene00014058	WBGene00009149	WBGene00003410					WBGene00001031	WBGene00001590	WBGene00007556	WBGene00008154	WBGene00003079	WBGene00044120	WBGene00018946	WBGene00009257	WBGene00017508	WBGene00015515		WBGene00002986	WBGene00002204
WBGene00000931	WBGene00016606	WBGene00018599		WBGene00015576					WBGene00023136		WBGene00020550	WBGene00017759	WBGene00008498	WBGene00015418					WBGene00001032	WBGene00001596	WBGene00007573	WBGene00008155	WBGene00015807	WBGene00007973	WBGene00000935	WBGene00009271	WBGene00000387	WBGene00015557		WBGene00002992	WBGene00002206
WBGene00001513	WBGene00022719	WBGene00016888		WBGene00015577					WBGene00014584		WBGene00000614	WBGene00021829	WBGene00009492	WBGene00001563					WBGene00001033	WBGene00001597	WBGene00007580	WBGene00008185	WBGene00012802	WBGene00016464	WBGene00006924	WBGene00017937	WBGene00017532	WBGene00015558		WBGene00002994	WBGene00002208
WBGene00016961	WBGene00015508	WBGene00022742		WBGene00015590					WBGene00006334		WBGene00020713	WBGene00005648	WBGene00012559	WBGene00008555					WBGene00001034	WBGene00001598	WBGene00007589	WBGene00008186	WBGene00019132	WBGene00016466	WBGene00004470	WBGene00009278	WBGene00008891	WBGene00015559		WBGene00002998	WBGene00002212
WBGene00002079	WBGene00019678	WBGene00000467		WBGene00015601					WBGene00023177		WBGene00011535	WBGene00003952	WBGene00011688	WBGene00004076					WBGene00001035	WBGene00001600	WBGene00007592	WBGene00008191	WBGene00021853	WBGene00016480	WBGene00002100	WBGene00017955	WBGene00008901	WBGene00015570		WBGene00003002	WBGene00002214
WBGene00004371	WBGene00000846	WBGene00001007		WBGene00015614					WBGene00014514		WBGene00009087	WBGene00014036	WBGene00003830	WBGene00011980					WBGene00001037	WBGene00001601	WBGene00007606	WBGene00008192	WBGene00013659	WBGene00016471	WBGene00018978	WBGene00017962	WBGene00008904	WBGene00015582		WBGene00003009	WBGene00002215
WBGene00015927	WBGene00013405	WBGene00016583		WBGene00015638					WBGene00014501		WBGene00002011	WBGene00009287	WBGene00016062	WBGene00013095					WBGene00001038	WBGene00001613	WBGene00007643	WBGene00008205	WBGene00009203	WBGene00016472	WBGene00044305	WBGene00000902	WBGene00000461	WBGene00015592		WBGene00003010	WBGene00002219
WBGene00002276	WBGene00001929	WBGene00020030		WBGene00015639					WBGene00014602		WBGene00000670	WBGene00009444	WBGene00017746	WBGene00009285					WBGene00001039	WBGene00001617	WBGene00007651	WBGene00008214	WBGene00044746	WBGene00016473	WBGene00003184	WBGene00017964	WBGene00017538	WBGene00015598		WBGene00003012	WBGene00002221
WBGene00003827	WBGene00003868	WBGene00015173		WBGene00015647					WBGene00014475		WBGene00016783	WBGene00017062	WBGene00012207	WBGene00003905					WBGene00001040	WBGene00001624	WBGene00007666	WBGene00008222	WBGene00009300	WBGene00016475	WBGene00019007	WBGene00009308	WBGene00000664	WBGene00015630		WBGene00003020	WBGene00002223
WBGene00021058	WBGene00011828	WBGene00017079		WBGene00015651					WBGene00023116		WBGene00001392	WBGene00021351	WBGene00012138	WBGene00015677					WBGene00001041	WBGene00001628	WBGene00007667	WBGene00008230	WBGene00004492	WBGene00016477	WBGene00019002	WBGene00006064	WBGene00017546	WBGene00015634		WBGene00003021	WBGene00002225
WBGene00010781	WBGene00019357	WBGene00010132		WBGene00015701					WBGene00014604		WBGene00011003	WBGene00009952	WBGene00012718	WBGene00000383					WBGene00001042	WBGene00001629	WBGene00007668	WBGene00008235	WBGene00004444	WBGene00016478	WBGene00002083	WBGene00009304	WBGene00017548	WBGene00015672		WBGene00003022	WBGene00002226
WBGene00018426	WBGene00021535	WBGene00000418		WBGene00015775					WBGene00023135		WBGene00018027	WBGene00000371	WBGene00002136	WBGene00010676					WBGene00001043	WBGene00001630	WBGene00007696	WBGene00008243	WBGene00012992	WBGene00006550	WBGene00010194	WBGene00009313	WBGene00004242	WBGene00015692		WBGene00003025	WBGene00002227
WBGene00020234	WBGene00008275	WBGene00007501		WBGene00015797					WBGene00023222		WBGene00021975	WBGene00008409	WBGene00006729	WBGene00007703					WBGene00001044	WBGene00001631	WBGene00007707	WBGene00008252	WBGene00006648	WBGene00016488	WBGene00002034	WBGene00017978	WBGene00017556	WBGene00015694		WBGene00003026	WBGene00002228
WBGene00016158	WBGene00043948	WBGene00003184		WBGene00015819					WBGene00023112		WBGene00022615	WBGene00021128	WBGene00009174	WBGene00021411					WBGene00001045	WBGene00001632	WBGene00007709	WBGene00008254	WBGene00044745	WBGene00044683	WBGene00003438	WBGene00009324	WBGene00005815	WBGene00015698		WBGene00003030	WBGene00002229
WBGene00009159	WBGene00043743	WBGene00006590		WBGene00015849					WBGene00014352		WBGene00017938	WBGene00012465	WBGene00012244	WBGene00021282					WBGene00001046	WBGene00001633	WBGene00007711	WBGene00008255	WBGene00017674	WBGene00007986	WBGene00019040	WBGene00009321	WBGene00000406	WBGene00015753		WBGene00003034	WBGene00002231
WBGene00016562	WBGene00018071	WBGene00021512		WBGene00015868					WBGene00023008		WBGene00009205	WBGene00015916	WBGene00021346	WBGene00016326					WBGene00001047	WBGene00001636	WBGene00007750	WBGene00008258	WBGene00011391	WBGene00007987	WBGene00019054	WBGene00006056	WBGene00017590	WBGene00015765		WBGene00003036	WBGene00002238
WBGene00003926	WBGene00000249	WBGene00003224		WBGene00015888					WBGene00014374		WBGene00007243	WBGene00000041	WBGene00004412	WBGene00012982					WBGene00001048	WBGene00001638	WBGene00007757	WBGene00008259	WBGene00008151	WBGene00016497	WBGene00010273	WBGene00003464	WBGene00017584	WBGene00015786		WBGene00003037	WBGene00002240
WBGene00007445	WBGene00000777	WBGene00017769		WBGene00015895					WBGene00014395		WBGene00010065	WBGene00001233	WBGene00012206	WBGene00004510					WBGene00001049	WBGene00001645	WBGene00007771	WBGene00008272	WBGene00022244	WBGene00007995	WBGene00010277	WBGene00006049	WBGene00017586	WBGene00015795		WBGene00003040	WBGene00002241
WBGene00011605	WBGene00010264	WBGene00006579		WBGene00015912					WBGene00014441		WBGene00007890	WBGene00003953	WBGene00009322	WBGene00004166					WBGene00001050	WBGene00001646	WBGene00007772	WBGene00008278	WBGene00004498	WBGene00000457	WBGene00010278	WBGene00009331	WBGene00017587	WBGene00015817		WBGene00003041	WBGene00002244
WBGene00003928	WBGene00014066	WBGene00016139		WBGene00015928					WBGene00014346		WBGene00008027	WBGene00001371	WBGene00018371	WBGene00001571					WBGene00001054	WBGene00001649	WBGene00007773	WBGene00008299	WBGene00000147	WBGene00000859	WBGene00010296	WBGene00017991	WBGene00004750	WBGene00015828		WBGene00003043	WBGene00002245
WBGene00020994	WBGene00002046	WBGene00011538		WBGene00015955					WBGene00014355		WBGene00019750	WBGene00018290	WBGene00007917	WBGene00011604					WBGene00001055	WBGene00001651	WBGene00007774	WBGene00008312	WBGene00015579	WBGene00008001	WBGene00001857	WBGene00009344	WBGene00008951	WBGene00015836		WBGene00003044	WBGene00002249
WBGene00017435	WBGene00016586	WBGene00019275		WBGene00015982					WBGene00014364		WBGene00018645	WBGene00015125	WBGene00009262	WBGene00009365					WBGene00001056	WBGene00001660	WBGene00007775	WBGene00008313	WBGene00012361	WBGene00008002	WBGene00019094	WBGene00018001	WBGene00017594	WBGene00015889		WBGene00003045	WBGene00002250
WBGene00013610	WBGene00018831	WBGene00001686		WBGene00016029					WBGene00014575		WBGene00001730	WBGene00003950	WBGene00009078	WBGene00019712					WBGene00001057	WBGene00001661	WBGene00007786	WBGene00008332	WBGene00018099	WBGene00005690	WBGene00019129	WBGene00018004	WBGene00017598	WBGene00015918		WBGene00003047	WBGene00002251
WBGene00015486	WBGene00000887	WBGene00007016		WBGene00016070					WBGene00014606		WBGene00011124	WBGene00003815	WBGene00019081	WBGene00012769					WBGene00001058	WBGene00001663	WBGene00007836	WBGene00008333	WBGene00012693	C38C3.7	WBGene00019140	WBGene00017998	WBGene00017606	WBGene00015929		WBGene00003048	WBGene00002256
WBGene00002073	WBGene00000507	WBGene00000366		WBGene00016075					WBGene00023161		WBGene00017970	WBGene00020072	WBGene00006751	WBGene00012802					WBGene00001060	WBGene00001678	WBGene00007846	WBGene00008336	WBGene00006572	WBGene00007998	WBGene00019142	WBGene00045484	WBGene00008958	WBGene00015932		WBGene00003052	WBGene00002262
WBGene00015095	WBGene00017161	WBGene00001558		WBGene00016111					WBGene00023149		WBGene00006050	WBGene00006375	WBGene00006720	WBGene00020403					WBGene00001061	WBGene00001680	WBGene00007847	WBGene00008340	WBGene00022115	WBGene00008010	WBGene00000864	WBGene00005574	WBGene00008959	WBGene00015937		WBGene00003059	WBGene00002263
WBGene00017989	WBGene00009556	WBGene00009770		WBGene00016137					WBGene00014495		WBGene00000175	WBGene00010560	WBGene00013093	WBGene00007042					WBGene00001066	WBGene00001682	WBGene00007850	WBGene00008346	WBGene00004414	WBGene00008013	WBGene00019138	WBGene00009381	WBGene00006666	WBGene00015992		WBGene00003060	WBGene00002264
WBGene00007111	WBGene00016171	WBGene00019241		WBGene00016144					WBGene00014581		WBGene00044479	WBGene00021826	WBGene00018827	WBGene00016889					WBGene00001067	WBGene00001685	WBGene00007855	WBGene00008347	WBGene00002046	WBGene00008016	WBGene00045268	WBGene00000033	WBGene00017629	WBGene00016010		WBGene00003062	WBGene00002275
WBGene00021613	WBGene00016494	WBGene00004333		WBGene00016150					WBGene00014567		WBGene00011035	WBGene00013724	WBGene00013709	WBGene00008710					WBGene00001070	WBGene00001686	WBGene00007860	WBGene00008348	WBGene00004179	WBGene00008023	WBGene00010351	WBGene00018031	WBGene00017631	WBGene00016013		WBGene00003063	WBGene00002276
WBGene00010685	WBGene00007731	WBGene00017349		WBGene00016163					WBGene00006330		WBGene00015574	WBGene00002010	WBGene00016145	WBGene00020684					WBGene00001071	WBGene00001688	WBGene00007878	WBGene00008365	WBGene00008664	WBGene00008024	WBGene00010353	WBGene00009401	WBGene00008969	WBGene00016054		WBGene00003064	WBGene00002297
WBGene00012276	WBGene00020481	WBGene00008800		WBGene00016165					WBGene00014559		WBGene00022194	WBGene00004437	WBGene00043060	WBGene00004095					WBGene00001072	WBGene00001694	WBGene00007900	WBGene00008381	WBGene00009119	WBGene00001252	WBGene00010354	WBGene00009402	WBGene00005649	WBGene00016097		WBGene00003073	WBGene00002324
WBGene00001225	WBGene00044690	WBGene00017301		WBGene00016177					WBGene00014579		WBGene00010968	WBGene00019678	WBGene00008345	WBGene00017261					WBGene00001073	WBGene00001699	WBGene00007902	WBGene00008383	WBGene00022775	WBGene00016527	WBGene00019153	WBGene00009390	WBGene00005414	WBGene00016147		WBGene00003074	WBGene00002335
WBGene00007975	WBGene00015228	WBGene00010732		WBGene00016183					WBGene00014630		WBGene00010513	WBGene00021604	WBGene00011815	WBGene00009587					WBGene00001074	WBGene00001713	WBGene00007904	WBGene00008423	WBGene00010889	WBGene00016531	WBGene00019160	WBGene00009395	WBGene00017648	WBGene00016169		WBGene00003076	WBGene00002344
WBGene00008081	WBGene00016623	WBGene00000517		WBGene00016216					WBGene00023197		WBGene00020083	WBGene00000765	WBGene00009101	WBGene00010013					WBGene00001076	WBGene00001719	WBGene00007906	WBGene00008424	WBGene00018659	WBGene00016536	WBGene00000758	WBGene00009430	WBGene00008996	WBGene00016172		WBGene00003077	WBGene00002363
WBGene00000376	WBGene00017801	WBGene00006698		WBGene00016229					WBGene00014565		WBGene00006705	WBGene00007194	WBGene00008411	WBGene00011323					WBGene00001077	WBGene00001725	WBGene00007915	WBGene00008433	WBGene00013983	WBGene00016537	WBGene00019164	WBGene00009413	WBGene00017651	WBGene00016236		WBGene00003080	WBGene00002368
WBGene00022369	WBGene00016124	WBGene00020896		WBGene00016235					WBGene00014638		WBGene00000282	WBGene00011411	WBGene00004027	WBGene00006943					WBGene00001078	WBGene00001730	WBGene00007939	WBGene00008435	WBGene00020819	WBGene00008026	WBGene00010372	WBGene00009416	WBGene00009004	WBGene00016251		WBGene00003082	WBGene00002583
WBGene00021292	WBGene00019163	WBGene00004388		WBGene00016264					WBGene00023117		WBGene00008777	WBGene00018123	WBGene00019792	WBGene00007463					WBGene00001080	WBGene00001736	WBGene00007943	WBGene00008450	WBGene00005006	WBGene00008028	WBGene00019203	WBGene00018054	WBGene00003620	WBGene00016252		WBGene00003083	WBGene00002637
WBGene00011720	WBGene00138720	WBGene00019629		WBGene00016273					WBGene00014611		WBGene00011894	WBGene00010231	WBGene00000426	WBGene00003794					WBGene00001081	WBGene00001740	WBGene00007955	WBGene00008453	WBGene00010783	WBGene00008030	WBGene00000079	WBGene00006938	WBGene00009006	WBGene00016286		WBGene00003085	WBGene00002694
WBGene00004244	WBGene00021327	WBGene00006373		WBGene00016299					WBGene00189967		WBGene00022028	WBGene00006044	WBGene00022862	WBGene00022603					WBGene00001082	WBGene00001743	WBGene00007956	WBGene00008460	WBGene00016739	WBGene00016541	WBGene00019213	WBGene00009457	WBGene00009007	WBGene00016344		WBGene00003086	WBGene00002696
WBGene00021644	WBGene00022118	WBGene00020389		WBGene00016307					WBGene00023151		WBGene00003588	WBGene00004702	WBGene00018156	WBGene00004179					WBGene00001085	WBGene00001744	WBGene00007966	WBGene00008487	WBGene00004435	WBGene00016542	WBGene00019232	WBGene00009458	WBGene00017674	WBGene00016345		WBGene00003119	WBGene00002717
WBGene00003041	WBGene00003405	WBGene00012650		WBGene00016319					WBGene00023125		WBGene00045024	WBGene00004493	WBGene00013424	WBGene00018512					WBGene00001086	WBGene00001747	WBGene00007976	WBGene00008497	WBGene00010458	WBGene00005090	WBGene00019234	WBGene00009459	WBGene00017676	WBGene00016356		WBGene00003123	WBGene00002783
WBGene00015687	WBGene00018009	WBGene00008729		WBGene00016321					WBGene00014489		WBGene00021976	WBGene00017830	WBGene00017776	WBGene00000274					WBGene00001087	WBGene00001748	WBGene00007979	WBGene00008498	W02G9.10	WBGene00044124	WBGene00019235	WBGene00023490	WBGene00003410	WBGene00016361		WBGene00003129	WBGene00002804
WBGene00015331	WBGene00014221	WBGene00022722		WBGene00016346					WBGene00014510		WBGene00021236	WBGene00008173	WBGene00008266	WBGene00006988					WBGene00001088	WBGene00001749	WBGene00007993	WBGene00008508	WBGene00012276	WBGene00044125	WBGene00000867	WBGene00018081	WBGene00009026	WBGene00016398		WBGene00003130	WBGene00002845
WBGene00000369	WBGene00006520	WBGene00013877		WBGene00016378					WBGene00023207		WBGene00012670	WBGene00010139	WBGene00011480	WBGene00001049					WBGene00001089	WBGene00001752	WBGene00008006	WBGene00008515	WBGene00009078	WBGene00016544	WBGene00044737	WBGene00018082	WBGene00001770	WBGene00016416		WBGene00003132	WBGene00002850
WBGene00017162	WBGene00009944	WBGene00002985		WBGene00016469					WBGene00014556		WBGene00044011	WBGene00017084	WBGene00009881	WBGene00007030					WBGene00001090	WBGene00001754	WBGene00008035	WBGene00008521	WBGene00001749	WBGene00016545	WBGene00004424	WBGene00018083	WBGene00017691	WBGene00016424		WBGene00003133	WBGene00002855
WBGene00009477	WBGene00011280	WBGene00004373		WBGene00016485					WBGene00023180		WBGene00014148	WBGene00015186	WBGene00011375	WBGene00006440					WBGene00001091	WBGene00001760	WBGene00008078	WBGene00008529	WBGene00016062	WBGene00016546	WBGene00010440	WBGene00009470	WBGene00009035	WBGene00016444		WBGene00003134	WBGene00002879
WBGene00002998	WBGene00018391	WBGene00019807		WBGene00016486					WBGene00023153		WBGene00004144	WBGene00013214	WBGene00022883	WBGene00003559					WBGene00001092	WBGene00001761	WBGene00008080	WBGene00008530	WBGene00003082	WBGene00016548	WBGene00044578	WBGene00009471	WBGene00000459	WBGene00016460		WBGene00003136	WBGene00002889
WBGene00003153	WBGene00022850	WBGene00020172		WBGene00016489					WBGene00014588		WBGene00016350	WBGene00022401	WBGene00021093	WBGene00006405					WBGene00001093	WBGene00001768	WBGene00008085	WBGene00008541	WBGene00044188	WBGene00016549	WBGene00010447	WBGene00009473	WBGene00001643	WBGene00016462		WBGene00003142	WBGene00002891
WBGene00012472	WBGene00009078	WBGene00008418		WBGene00016512					WBGene00023170		WBGene00004168	WBGene00017733	WBGene00003164	WBGene00006571					WBGene00001094	WBGene00001784	WBGene00008094	WBGene00008547	WBGene00019658	WBGene00008042	WBGene00006562	WBGene00018098	WBGene00017712	WBGene00016478		WBGene00003144	WBGene00002957
WBGene00018812	WBGene00008774	WBGene00008685		WBGene00016540					WBGene00014563		WBGene00015355	WBGene00004014	WBGene00016171	WBGene00003034					WBGene00001095	WBGene00001787	WBGene00008118	WBGene00008548	WBGene00017074	WBGene00008044	WBGene00044679	WBGene00006525	WBGene00017708	WBGene00016491		WBGene00003148	WBGene00002980
WBGene00004880	WBGene00021827	WBGene00019771		WBGene00016550					WBGene00023134		WBGene00017009	WBGene00021392	WBGene00013998	WBGene00006383					WBGene00001099	WBGene00001790	WBGene00008121	WBGene00008556	WBGene00014115	WBGene00006654	WBGene00019296	WBGene00009489	WBGene00001854	WBGene00016512		WBGene00003150	WBGene00002981
WBGene00006996	WBGene00003081	WBGene00001332		WBGene00016558					WBGene00014594		WBGene00001752	WBGene00010896	WBGene00013730	WBGene00001085					WBGene00001101	WBGene00001791	WBGene00008157	WBGene00008568	WBGene00001933	WBGene00008050	WBGene00019297	WBGene00005685	WBGene00002125	WBGene00016540		WBGene00003153	WBGene00002982
WBGene00004460	WBGene00044438	WBGene00017816		WBGene00016589					WBGene00023194		WBGene00000616	WBGene00012697	WBGene00020858	WBGene00004508					WBGene00001102	WBGene00001794	WBGene00008165	WBGene00008570	WBGene00004698	C41C4.12	WBGene00019302	WBGene00009492	WBGene00002224	WBGene00016580		WBGene00003154	WBGene00002985
WBGene00004873	WBGene00022425	WBGene00011940		WBGene00016622					WBGene00014591		WBGene00021441	WBGene00004387	WBGene00008774	WBGene00019766					WBGene00001105	WBGene00001805	WBGene00008195	WBGene00008581	WBGene00021073	WBGene00006832	WBGene00019300	WBGene00018124	WBGene00017721	WBGene00016581		WBGene00003155	WBGene00002986
WBGene00003406	WBGene00044431	WBGene00008645		WBGene00016639					WBGene00023155		WBGene00011134	WBGene00016790	WBGene00011109	WBGene00002889					WBGene00001110	WBGene00001808	WBGene00008198	WBGene00008590	WBGene00077453	WBGene00008055	WBGene00050975	WBGene00018125	WBGene00000121	WBGene00016659		WBGene00003156	WBGene00002994
WBGene00003834	WBGene00017825	WBGene00013441		WBGene00016661					WBGene00014526		WBGene00009624	WBGene00009189	WBGene00013680	WBGene00019087					WBGene00001112	WBGene00001812	WBGene00008204	WBGene00008610	WBGene00012109	WBGene00005537	WBGene00010512	WBGene00018119	WBGene00017733	WBGene00016670		WBGene00003157	WBGene00002996
WBGene00015102	WBGene00021026	WBGene00021930		WBGene00016674					WBGene00023214		WBGene00017748	WBGene00002061	WBGene00044345	WBGene00004343					WBGene00001113	WBGene00001813	WBGene00008206	WBGene00008623	WBGene00002998	WBGene00005760	WBGene00010516	WBGene00018120	WBGene00045291	WBGene00016698		WBGene00003158	WBGene00002997
WBGene00000763	WBGene00020425	WBGene00006567		WBGene00016758					WBGene00023190		WBGene00016914	WBGene00007786	WBGene00003086	WBGene00004239					WBGene00001115	WBGene00001814	WBGene00008207	WBGene00008649	WBGene00000417	WBGene00005762	WBGene00019316	WBGene00018121	WBGene00009086	WBGene00016701		WBGene00003159	WBGene00002998
WBGene00002169	WBGene00018904	WBGene00010941		WBGene00016799					WBGene00023147		WBGene00013988	WBGene00021088	WBGene00012804	WBGene00016444					WBGene00001116	WBGene00001816	WBGene00008210	WBGene00008650	WBGene00020297	WBGene00008056	WBGene00019311	WBGene00003426	WBGene00009089	WBGene00016797		WBGene00003160	WBGene00003002
WBGene00004302	WBGene00004272	WBGene00015347		WBGene00016823					WBGene00023218		WBGene00008284	WBGene00003949	WBGene00008318	WBGene00008921					WBGene00001118	WBGene00001819	WBGene00008218	WBGene00008651	WBGene00003783	WBGene00005761	WBGene00006740	WBGene00018122	WBGene00017742	WBGene00016800		WBGene00003161	WBGene00003009
WBGene00000377	WBGene00019504	WBGene00013021		WBGene00016871					WBGene00023192		WBGene00007873	WBGene00002064	WBGene00012128	WBGene00004775					WBGene00001119	WBGene00001827	WBGene00008219	WBGene00008657	WBGene00021035	WBGene00008063	WBGene00001454	WBGene00018123	WBGene00017755	WBGene00016825		WBGene00003162	WBGene00003010
WBGene00004783	WBGene00018290	WBGene00012245		WBGene00016885					WBGene00023206		WBGene00007708	WBGene00003925	WBGene00017269	WBGene00009460					WBGene00001122	WBGene00001829	WBGene00008283	WBGene00008658	WBGene00003955	WBGene00077525	WBGene00019381	WBGene00018134	WBGene00017757	WBGene00016834		WBGene00003164	WBGene00003012
WBGene00011037	WBGene00020113	WBGene00016653		WBGene00016931					WBGene00023204		WBGene00019518	WBGene00001234	WBGene00004427	WBGene00009035					WBGene00001130	WBGene00001831	WBGene00008343	WBGene00008659	WBGene00185048	WBGene00016578	WBGene00044312	WBGene00018135	WBGene00017758	WBGene00016842		WBGene00003172	WBGene00003014
WBGene00013019	WBGene00016054	WBGene00012828		WBGene00016937					WBGene00014533		WBGene00002267	WBGene00004386	WBGene00007464	WBGene00013189					WBGene00001131	WBGene00001832	WBGene00008402	WBGene00008660	WBGene00011944	WBGene00016597	WBGene00010579	WBGene00009501	WBGene00009092	WBGene00016875		WBGene00003177	WBGene00003020
WBGene00010353	WBGene00021649	WBGene00000933		WBGene00016987					WBGene00014479		WBGene00008707	WBGene00021112	WBGene00004380	WBGene00010351					WBGene00001132	WBGene00001833	WBGene00008419	WBGene00008661	WBGene00016622	WBGene00016598	WBGene00010581	WBGene00009502	WBGene00017766	WBGene00016877		WBGene00003183	WBGene00003022
WBGene00013994	WBGene00005077	WBGene00010093		WBGene00016997					WBGene00023188		WBGene00012965	WBGene00012964	WBGene00009708	WBGene00000226					WBGene00001134	WBGene00001835	WBGene00008427	WBGene00008662	WBGene00017981	WBGene00006069	WBGene00010584	WBGene00002055	WBGene00017767	WBGene00016889		WBGene00003184	WBGene00003026
WBGene00013549	WBGene00009878	WBGene00003047		WBGene00017007					WBGene00023217		WBGene00044421	WBGene00000502	WBGene00013139	WBGene00011146					WBGene00001136	WBGene00001836	WBGene00008430	WBGene00008681	WBGene00010140	WBGene00006251	WBGene00019430	WBGene00003176	WBGene00009104	WBGene00016892		WBGene00003186	WBGene00003030
WBGene00019118	WBGene00022470	WBGene00044072		WBGene00017069					WBGene00014585		WBGene00019382	WBGene00017916	WBGene00000160	WBGene00019877					WBGene00001137	WBGene00001838	WBGene00008439	WBGene00008687	WBGene00045192	WBGene00006926	WBGene00005920	WBGene00044005	WBGene00009107	WBGene00016947		WBGene00003196	WBGene00003034
WBGene00086551	WBGene00016341	WBGene00004488		WBGene00017071					WBGene00023123		WBGene00017991	WBGene00009563	WBGene00018270	WBGene00017951					WBGene00001145	WBGene00001840	WBGene00008440	WBGene00008714	WBGene00022029	WBGene00002067	WBGene00044478	WBGene00018142	WBGene00017782	WBGene00016953		WBGene00003209	WBGene00003035
WBGene00000939	WBGene00011281	WBGene00021938		WBGene00017082					WBGene00023144		WBGene00000657	WBGene00004888	WBGene00017811	WBGene00011729					WBGene00001148	WBGene00001843	WBGene00008443	WBGene00008724	WBGene00003081	WBGene00008068	WBGene00001901	WBGene00018143	WBGene00017784	WBGene00016993		WBGene00003210	WBGene00003036
WBGene00001087	WBGene00012465	WBGene00010015		WBGene00017100					WBGene00014554		WBGene00001391	WBGene00019537	WBGene00010178	WBGene00017031					WBGene00001149	WBGene00001852	WBGene00008444	WBGene00008725	WBGene00011859	WBGene00005418	WBGene00001902	WBGene00018158	WBGene00017787	WBGene00017071		WBGene00003214	WBGene00003037
WBGene00022149	WBGene00019005	WBGene00009163		WBGene00017106					WBGene00023176		WBGene00044080	WBGene00004297	WBGene00003144	WBGene00022203					WBGene00001150	WBGene00001853	WBGene00008447	WBGene00008734	WBGene00008005	WBGene00008069	WBGene00001891	WBGene00001773	WBGene00017788	WBGene00017072		WBGene00003218	WBGene00003041
WBGene00022148	WBGene00016956	WBGene00009289		WBGene00017142					WBGene00014537		WBGene00077699	WBGene00011292	WBGene00009685	WBGene00007009					WBGene00001152	WBGene00001854	WBGene00008464	WBGene00008743	WBGene00004975	WBGene00008071	WBGene00010608	WBGene00009513	WBGene00000396	WBGene00017106		WBGene00003220	WBGene00003044
WBGene00006768	WBGene00004752	WBGene00011734		WBGene00017160					WBGene00014491		WBGene00000133	WBGene00015689	WBGene00020781	WBGene00020284					WBGene00001153	WBGene00001855	WBGene00008526	WBGene00008772	WBGene00004417	WBGene00008077	WBGene00010618	WBGene00018168	WBGene00009118	WBGene00017114		WBGene00003221	WBGene00003045
WBGene00002957	WBGene00010227	WBGene00008968		WBGene00017177					WBGene00014480		WBGene00017684	WBGene00013532	WBGene00002696	WBGene00000499					WBGene00001155	WBGene00001856	WBGene00008534	WBGene00008782	WBGene00017132	WBGene00008072	WBGene00044987	WBGene00018163	WBGene00009135	WBGene00017128		WBGene00003222	WBGene00003047
WBGene00016236	WBGene00005023	WBGene00001061		WBGene00017182					WBGene00014598		WBGene00000031	WBGene00004338	WBGene00020411	WBGene00016405					WBGene00001156	WBGene00001862	WBGene00008536	WBGene00008788	WBGene00012652	WBGene00008074	WBGene00010628	WBGene00018178	WBGene00009137	WBGene00017146		WBGene00003224	WBGene00003048
WBGene00008061	WBGene00006443	WBGene00002144		WBGene00017259					WBGene00014636		WBGene00000749	WBGene00006512	WBGene00000987	WBGene00003002					WBGene00001158	WBGene00001863	WBGene00008537	WBGene00008801	WBGene00013026	WBGene00001959	WBGene00006890	WBGene00009548	WBGene00009138	WBGene00017179		WBGene00003228	WBGene00003052
WBGene00006924	WBGene00000098	WBGene00003831		WBGene00017264					WBGene00014608		WBGene00045411	WBGene00013109	WBGene00000585	WBGene00000227					WBGene00001160	WBGene00001864	WBGene00008546	WBGene00008802	WBGene00015504	WBGene00001618	WBGene00003467	WBGene00009550	WBGene00017801	WBGene00017213		WBGene00003229	WBGene00003059
WBGene00022021	WBGene00020093	WBGene00003036		WBGene00017286					WBGene00014596		WBGene00206484	WBGene00003148	WBGene00021419	WBGene00009368					WBGene00001161	WBGene00001865	WBGene00008549	WBGene00008804	WBGene00015083	WBGene00016636	WBGene00003449	WBGene00009561	WBGene00001437	WBGene00017215		WBGene00003230	WBGene00003060
WBGene00002335	WBGene00006515	WBGene00010908		WBGene00017291					WBGene00014564		WBGene00000535	WBGene00003826	WBGene00002204	WBGene00003789					WBGene00001162	WBGene00001867	WBGene00008571	WBGene00008811	WBGene00015232	WBGene00005904	WBGene00019509	WBGene00018196	WBGene00017816	WBGene00017265		WBGene00003231	WBGene00003061
WBGene00009084	WBGene00014004	WBGene00015017		WBGene00017298					WBGene00014497		WBGene00012634	WBGene00004422	WBGene00016944	WBGene00011240					WBGene00001163	WBGene00001869	WBGene00008578	WBGene00008821	WBGene00011601	WBGene00016638	WBGene00019515	WBGene00005321	WBGene00002073	WBGene00017287		WBGene00003236	WBGene00003062
WBGene00007587	WBGene00016905	WBGene00010794		WBGene00017310					WBGene00023175		WBGene00045146	WBGene00003923	WBGene00015970	WBGene00001833					WBGene00001164	WBGene00001872	WBGene00008585	WBGene00008832	WBGene00004440	WBGene00016627	WBGene00000641	WBGene00005798	WBGene00009147	WBGene00017288		WBGene00003241	WBGene00003064
WBGene00006414	WBGene00010096	WBGene00017166		WBGene00017344					WBGene00023139		WBGene00022706	WBGene00004891	WBGene00008397	WBGene00004374					WBGene00001165	WBGene00001874	WBGene00008586	WBGene00008854	WBGene00011560	WBGene00008079	WBGene00019540	WBGene00009573	WBGene00001606	WBGene00017332		WBGene00003247	WBGene00003065
WBGene00021905	WBGene00044131	WBGene00003964		WBGene00017357					WBGene00014624		WBGene00000626	WBGene00022851	WBGene00000814	WBGene00000508					WBGene00001166	WBGene00001883	WBGene00008587	WBGene00008862	WBGene00013208	WBGene00044133	WBGene00010661	WBGene00018232	WBGene00009156	WBGene00017336		WBGene00003253	WBGene00003066
WBGene00006352	WBGene00008769	WBGene00020839		WBGene00017395					WBGene00023162		WBGene00021121	WBGene00006528	WBGene00003639	WBGene00015504					WBGene00001167	WBGene00001885	WBGene00008588	WBGene00008863	WBGene00007303	WBGene00008084	WBGene00002002	WBGene00009592	WBGene00006229	WBGene00017387		WBGene00003258	WBGene00003073
WBGene00001031	WBGene00018230	WBGene00013311		WBGene00017405					WBGene00014486		WBGene00044280	WBGene00022765	WBGene00022832	WBGene00007028					WBGene00001169	WBGene00001887	WBGene00008601	WBGene00008868	WBGene00015095	WBGene00008086	WBGene00010680	WBGene00006535	WBGene00017818	WBGene00017390		WBGene00003367	WBGene00003074
WBGene00006704	WBGene00007020	WBGene00022855		WBGene00017419					WBGene00023215		WBGene00010084	WBGene00017356	WBGene00006911	WBGene00022257					WBGene00001172	WBGene00001898	WBGene00008606	WBGene00008870	WBGene00021240	WBGene00008088	WBGene00003434	WBGene00009581	WBGene00000488	WBGene00017482		WBGene00003372	WBGene00003076
WBGene00012156	WBGene00016824	WBGene00008857		WBGene00017422					WBGene00023168		WBGene00000734	WBGene00004914	WBGene00013419	WBGene00013591					WBGene00001173	WBGene00001899	WBGene00008644	WBGene00008874	WBGene00001942	WBGene00001981	WBGene00010681	WBGene00009605	WBGene00017825	WBGene00017484		WBGene00003389	WBGene00003077
WBGene00017163	WBGene00012977	WBGene00004462		WBGene00017423					WBGene00014494		WBGene00045399	WBGene00003390	WBGene00008363	WBGene00004782					WBGene00001175	WBGene00001909	WBGene00008648	WBGene00008899	WBGene00012351	WBGene00005870	WBGene00010683	WBGene00018253	WBGene00017828	WBGene00017498		WBGene00003390	WBGene00003078
WBGene00011155	WBGene00012943	WBGene00011806		WBGene00017452					WBGene00023184		WBGene00236808	WBGene00002059	WBGene00002070	WBGene00020035					WBGene00001177	WBGene00001911	WBGene00008666	WBGene00008913	WBGene00001580	WBGene00005865	WBGene00044778	WBGene00018275	WBGene00017837	WBGene00017501		WBGene00003391	WBGene00003079
WBGene00007761	WBGene00001815	WBGene00011376		WBGene00017453					WBGene00014476		WBGene00004139	WBGene00001088	WBGene00011914	WBGene00020652					WBGene00001178	WBGene00001918	WBGene00008684	WBGene00008929	WBGene00010036	WBGene00005864	WBGene00019574	WBGene00009616	WBGene00017843	WBGene00017555		WBGene00003392	WBGene00003080
WBGene00016178	WBGene00016392	WBGene00021936		WBGene00017507					WBGene00014538		WBGene00017756	WBGene00000474	WBGene00008780	WBGene00002368					WBGene00001179	WBGene00001919	WBGene00008686	WBGene00008930	WBGene00019630	WBGene00005886	WBGene00019599	WBGene00009619	WBGene00017854	WBGene00017621		WBGene00003393	WBGene00003081
WBGene00013580	WBGene00022704	WBGene00021563		WBGene00017515					WBGene00014530		WBGene00009377	WBGene00000064	WBGene00007918	WBGene00003133					WBGene00001182	WBGene00001920	WBGene00008691	WBGene00008935	WBGene00022117	WBGene00008092	K09H11.10	WBGene00018297	WBGene00005003	WBGene00017641		WBGene00003395	WBGene00003082
WBGene00011051	WBGene00021828	WBGene00007696		WBGene00017556					WBGene00023118		WBGene00007264	WBGene00017738	WBGene00003882	WBGene00003210					WBGene00001186	WBGene00001921	WBGene00008694	WBGene00008949	WBGene00020434	WBGene00008095	WBGene00019600	WBGene00018301	WBGene00009186	WBGene00017647		WBGene00003397	WBGene00003083
WBGene00000868	WBGene00008345	WBGene00001510		WBGene00017571					WBGene00023219		WBGene00000752	WBGene00004468	WBGene00011133	WBGene00018900					WBGene00001187	WBGene00001929	WBGene00008695	WBGene00008950	WBGene00004445	WBGene00008097	WBGene00019604	WBGene00018315	WBGene00009188	WBGene00017672		WBGene00003401	WBGene00003085
WBGene00008934	WBGene00235291	WBGene00000378		WBGene00017606					WBGene00014616		WBGene00017246	WBGene00001503	WBGene00004181	WBGene00044789					WBGene00001189	WBGene00001930	WBGene00008710	WBGene00008955	WBGene00004449	WBGene00008098	WBGene00019598	WBGene00018318	WBGene00003939	WBGene00017673		WBGene00003405	WBGene00003086
WBGene00003393	WBGene00004268	WBGene00006613		WBGene00017627							WBGene00195209	WBGene00009966	WBGene00077732	WBGene00018898					WBGene00001193	WBGene00001931	WBGene00008733	WBGene00008994	WBGene00022335	WBGene00008102	WBGene00019606	WBGene00018336	WBGene00017879	WBGene00017714		WBGene00003406	WBGene00003119
WBGene00019162	WBGene00018509	WBGene00006957		WBGene00017629							WBGene00018164	WBGene00008151	WBGene00010828	WBGene00007788					WBGene00001194	WBGene00001933	WBGene00008745	WBGene00009001	WBGene00012188	WBGene00008105	WBGene00019608	WBGene00018347	WBGene00009199	WBGene00017743		WBGene00003410	WBGene00003123
WBGene00016603	WBGene00021295	WBGene00020223		WBGene00017644							WBGene00012833	WBGene00021248	WBGene00011975	WBGene00004187					WBGene00001208	WBGene00001934	WBGene00008747	WBGene00009005	WBGene00003077	WBGene00008106	WBGene00001715	WBGene00009628	WBGene00017894	WBGene00017756		WBGene00003413	WBGene00003129
WBGene00001566	WBGene00019726	WBGene00020683		WBGene00017681							WBGene00007344	WBGene00004305	WBGene00000408	WBGene00007966					WBGene00001209	WBGene00001935	WBGene00008749	WBGene00009016	WBGene00185088	WBGene00045379	WBGene00044515	WBGene00009641	WBGene00017886	WBGene00017769		WBGene00003415	WBGene00003130
WBGene00001352	WBGene00011731	WBGene00007971		WBGene00017698							WBGene00001433	WBGene00000804	WBGene00022310	WBGene00012360					WBGene00001211	WBGene00001937	WBGene00008774	WBGene00009028	WBGene00010042	WBGene00016665	WBGene00010745	WBGene00009643	WBGene00017898	WBGene00017774		WBGene00003417	WBGene00003132
WBGene00022119	WBGene00011687	WBGene00008682		WBGene00017725							WBGene00003756	WBGene00000122	WBGene00008441	WBGene00014151					WBGene00001214	WBGene00001938	WBGene00008780	WBGene00009031	WBGene00012479	WBGene00016681	WBGene00010746	WBGene00018359	WBGene00009202	WBGene00017802		WBGene00003418	WBGene00003133
WBGene00003596	WBGene00016964	WBGene00001080		WBGene00017728							WBGene00003741	WBGene00015941	WBGene00021471	WBGene00007789					WBGene00001215	WBGene00001939	WBGene00008789	WBGene00009039	WBGene00004454	WBGene00044409	WBGene00001262	WBGene00018360	WBGene00009212	WBGene00017899		WBGene00003421	WBGene00003134
WBGene00003901	WBGene00018894	WBGene00007012		WBGene00017729							WBGene00013516	WBGene00012692	WBGene00019821	WBGene00001829					WBGene00001224	WBGene00001942	WBGene00008805	WBGene00009042	WBGene00004446	WBGene00050919	WBGene00010741	WBGene00009646	WBGene00044188	WBGene00017951		WBGene00003422	WBGene00003136
WBGene00020601	WBGene00011036	WBGene00021832		WBGene00017751							WBGene00008449	WBGene00013435	WBGene00006596	WBGene00010621					WBGene00001225	WBGene00001945	WBGene00008806	WBGene00009048	WBGene00009124	WBGene00016675	WBGene00019638	WBGene00018393	WBGene00009233	WBGene00017981		WBGene00003472	WBGene00003144
WBGene00003790	WBGene00009262	WBGene00015501		WBGene00017767							WBGene00013477	WBGene00004915	WBGene00020823	WBGene00011333					WBGene00001226	WBGene00001946	WBGene00008819	WBGene00009049	WBGene00010002	WBGene00016685	WBGene00010761	WBGene00005013	WBGene00009234	WBGene00017991		WBGene00003475	WBGene00003148
WBGene00000410	WBGene00044341	WBGene00000099		WBGene00017777							WBGene00017659	WBGene00019402	WBGene00010194	WBGene00009113					WBGene00001227	WBGene00001955	WBGene00008822	WBGene00009054	WBGene00004775	WBGene00016692	WBGene00010768	WBGene00001414	WBGene00003838	WBGene00018127		WBGene00003476	WBGene00003150
WBGene00002033	WBGene00013268	WBGene00021715		WBGene00017782							WBGene00012213	WBGene00019900	WBGene00000102	WBGene00004952					WBGene00001228	WBGene00001963	WBGene00008823	WBGene00009057	WBGene00006974	WBGene00016693	WBGene00019683	WBGene00009670	WBGene00017925	WBGene00018134		WBGene00003478	WBGene00003153
WBGene00004188	WBGene00017165	WBGene00016800		WBGene00017828							WBGene00019839	WBGene00015811	WBGene00016382	WBGene00004737					WBGene00001229	WBGene00001971	WBGene00008824	WBGene00009075	Y55F3BR.7	WBGene00016695	WBGene00019689	WBGene00009677	WBGene00009247	WBGene00018135		WBGene00003479	WBGene00003154
WBGene00000265	WBGene00044987	WBGene00010420		WBGene00017837							WBGene00019734	WBGene00022336	WBGene00007277	WBGene00000962					WBGene00001230	WBGene00001972	WBGene00008825	WBGene00009079	WBGene00004241	WBGene00016697	WBGene00019693	WBGene00018410	WBGene00000897	WBGene00018163		WBGene00003499	WBGene00003155
WBGene00003220	WBGene00008118	WBGene00021476		WBGene00017870							WBGene00016164	WBGene00019505	WBGene00019086	WBGene00013156					WBGene00001231	WBGene00001973	WBGene00008838	WBGene00009106	WBGene00004431	WBGene00016686	WBGene00003750	WBGene00009680	WBGene00002035	WBGene00018195		WBGene00003504	WBGene00003156
WBGene00000386	WBGene00012966	WBGene00002148		WBGene00017885							WBGene00013393	WBGene00018762	WBGene00015978	WBGene00014208					WBGene00001232	WBGene00001976	WBGene00008844	WBGene00009115	WBGene00001808	WBGene00016688	WBGene00019712	WBGene00009681	WBGene00005022	WBGene00018202		WBGene00003507	WBGene00003157
WBGene00015698	WBGene00011253	WBGene00000496		WBGene00017887							WBGene00000013	WBGene00008688	WBGene00017037	WBGene00019600					WBGene00001233	WBGene00001977	WBGene00008876	WBGene00009129	WBGene00014022	WBGene00016691	WBGene00000474	WBGene00009682	WBGene00006667	WBGene00018232		WBGene00003508	WBGene00003158
WBGene00007882	WBGene00006460	WBGene00010283		WBGene00017890							WBGene00022417	WBGene00021715	WBGene00013739	WBGene00002229					WBGene00001234	WBGene00001983	WBGene00008880	WBGene00009142	WBGene00185089	WBGene00008113	WBGene00002225	WBGene00009683	WBGene00017931	WBGene00018235		WBGene00003559	WBGene00003159
WBGene00001511	WBGene00009223	WBGene00012973		WBGene00017977							WBGene00013366	WBGene00004462	WBGene00021366	WBGene00000123					WBGene00001235	WBGene00001985	WBGene00008882	WBGene00009143	WBGene00002994	WBGene00008114	WBGene00010811	WBGene00009684	WBGene00000980	WBGene00018317		WBGene00003576	WBGene00003160
WBGene00006379	WBGene00021552	WBGene00012528		WBGene00017979							WBGene00001444	WBGene00011734	WBGene00000145	WBGene00002225					WBGene00001236	WBGene00001986	WBGene00008904	WBGene00009149	WBGene00020858	WBGene00005319	WBGene00019714	WBGene00009685	WBGene00009263	WBGene00018403		WBGene00003581	WBGene00003161
WBGene00000231	WBGene00007969	WBGene00003186		WBGene00018005							WBGene00021614	WBGene00009289	WBGene00018776	WBGene00002228					WBGene00001239	WBGene00001993	WBGene00008921	WBGene00009158	WBGene00000474	WBGene00016709	WBGene00019730	WBGene00018418	WBGene00009272	WBGene00018465		WBGene00003584	WBGene00003162
WBGene00003020	WBGene00006481	WBGene00021733		WBGene00018011							WBGene00015857	WBGene00010015	WBGene00000098	WBGene00002226					WBGene00001240	WBGene00001994	WBGene00008924	WBGene00009165	WBGene00020098	WBGene00016712	WBGene00019732	WBGene00009689	WBGene00009274	WBGene00018548		WBGene00003586	WBGene00003164
WBGene00009122	WBGene00002143	WBGene00009082		WBGene00018016							WBGene00016505	WBGene00016653	WBGene00000771	WBGene00009374					WBGene00001241	WBGene00001996	WBGene00008925	WBGene00009178	WBGene00012112	WBGene00016713	WBGene00003689	WBGene00009695	WBGene00006781	WBGene00018563		WBGene00003587	WBGene00003177
WBGene00021155	WBGene00022590	WBGene00007184		WBGene00018075							WBGene00023408	WBGene00017301	WBGene00012930	WBGene00007624					WBGene00001242	WBGene00001997	WBGene00008939	WBGene00009182	WBGene00013348	WBGene00044571	WBGene00019763	WBGene00009705	WBGene00017939	WBGene00018566		WBGene00003588	WBGene00003183
WBGene00009050	WBGene00015160	WBGene00010317		WBGene00018085							WBGene00020566	WBGene00001686	WBGene00020425	WBGene00022069					WBGene00001243	WBGene00001998	WBGene00008940	WBGene00009185	WBGene00019246	WBGene00016719	WBGene00019774	WBGene00009708	WBGene00000185	WBGene00018575		WBGene00003592	WBGene00003184
WBGene00002000	WBGene00007621	WBGene00008688		WBGene00018202							WBGene00011484	WBGene00019275	WBGene00009654	WBGene00002036					WBGene00001244	WBGene00001999	WBGene00008951	WBGene00009190	WBGene00015920	WBGene00016720	WBGene00001949	WBGene00009714	WBGene00009280	WBGene00018580		WBGene00003594	WBGene00003186
WBGene00002080	WBGene00086566	WBGene00045433		WBGene00018223							WBGene00009896	WBGene00001946	WBGene00011808	WBGene00017482					WBGene00001245	WBGene00002000	WBGene00008959	WBGene00009193	WBGene00008452	WBGene00016730	WBGene00010912	WBGene00018471	WBGene00009286	WBGene00018601		WBGene00003596	WBGene00003196
WBGene00003123	WBGene00000970	WBGene00011032		WBGene00018229							WBGene00009809	WBGene00015461	WBGene00004768	WBGene00002219					WBGene00001246	WBGene00002001	WBGene00008971	WBGene00009217	WBGene00019678	WBGene00016731	WBGene00010916	WBGene00018472	WBGene00009287	WBGene00018702		WBGene00003598	WBGene00003210
WBGene00002001	WBGene00010721	WBGene00019199		WBGene00018238							WBGene00002111	WBGene00011788	WBGene00017158	WBGene00045305					WBGene00001247	WBGene00002005	WBGene00008999	WBGene00009218	WBGene00019608	WBGene00005493	WBGene00044253	WBGene00009738	WBGene00004340	WBGene00018713		WBGene00003622	WBGene00003214
WBGene00012767	WBGene00006732	WBGene00007386		WBGene00018304							WBGene00020218	WBGene00015809	WBGene00015555	WBGene00016983					WBGene00001248	WBGene00002007	WBGene00009006	WBGene00009232	WBGene00008456	WBGene00005494	WBGene00010926	WBGene00009753	WBGene00017954	WBGene00018754		WBGene00003639	WBGene00003218
WBGene00004203	WBGene00006503	WBGene00004298		WBGene00018309							WBGene00045490	WBGene00004703	WBGene00019481	WBGene00015735					WBGene00001249	WBGene00002010	WBGene00009007	WBGene00009238	WBGene00001973	WBGene00008129	WBGene00044655	WBGene00009754	WBGene00009298	WBGene00018760		WBGene00003656	WBGene00003220
WBGene00008767	WBGene00011908	WBGene00019893		WBGene00018322							WBGene00001702	WBGene00015297	WBGene00007403	WBGene00007064					WBGene00001250	WBGene00002015	WBGene00009009	WBGene00009239	WBGene00021269	WBGene00005491	WBGene00001898	WBGene00009755	WBGene00017961	WBGene00018783		WBGene00003676	WBGene00003221
WBGene00008387	WBGene00017929	WBGene00016151		WBGene00018383							WBGene00015514	WBGene00003989	WBGene00000869	WBGene00017828					WBGene00001251	WBGene00002016	WBGene00009023	WBGene00009247	WBGene00003160	WBGene00008124	WBGene00010942	WBGene00009759	WBGene00009300	WBGene00018865		WBGene00003776	WBGene00003222
WBGene00007027	WBGene00021932	WBGene00018316		WBGene00018390							WBGene00002110	WBGene00019543	WBGene00015766	WBGene00004029					WBGene00001253	WBGene00002017	WBGene00009025	WBGene00009250	WBGene00011559	WBGene00008138	WBGene00002199	WBGene00001691	WBGene00009301	WBGene00018903		WBGene00003777	WBGene00003224
WBGene00022775	WBGene00002129	WBGene00015296		WBGene00018433							WBGene00009328	WBGene00010638	WBGene00011814	WBGene00016074					WBGene00001258	WBGene00002018	WBGene00009027	WBGene00009269	WBGene00007355	WBGene00008153	WBGene00010896	WBGene00000747	WBGene00009302	WBGene00018926		WBGene00003783	WBGene00003225
WBGene00000567	WBGene00019823	WBGene00009012		WBGene00018439							WBGene00001736	WBGene00006707	WBGene00012678	WBGene00017751					WBGene00001259	WBGene00002019	WBGene00009035	WBGene00009271	WBGene00018613	WBGene00008154	WBGene00002056	WBGene00009789	WBGene00009305	WBGene00018943		WBGene00003785	WBGene00003228
WBGene00004684	WBGene00011528	WBGene00000276		WBGene00018455							WBGene00018937	WBGene00011884	WBGene00004766	WBGene00020632					WBGene00001262	WBGene00002020	WBGene00009064	WBGene00009293	WBGene00019141	WBGene00008156	WBGene00010885	WBGene00009790	WBGene00003159	WBGene00018946		WBGene00003787	WBGene00003229
WBGene00020894	WBGene00010194	WBGene00015920		WBGene00018456							WBGene00019236	WBGene00004916	WBGene00022849	WBGene00012536					WBGene00001263	WBGene00002021	WBGene00009071	WBGene00009308	WBGene00004452	WBGene00005242	WBGene00019784	WBGene00018497	WBGene00017985	WBGene00018971		WBGene00003788	WBGene00003230
WBGene00018950	WBGene00003086	WBGene00009920		WBGene00018468							WBGene00009422	WBGene00022099	WBGene00000148	WBGene00009027					WBGene00001281	WBGene00002023	WBGene00009086	WBGene00009313	WBGene00021376	WBGene00008146	WBGene00010904	WBGene00018500	WBGene00017986	WBGene00018976		WBGene00003789	WBGene00003231
WBGene00010405	WBGene00007499	WBGene00013445		WBGene00018496							WBGene00017297	WBGene00020166	WBGene00018613	WBGene00007176					WBGene00001284	WBGene00002024	WBGene00009113	WBGene00009314	WBGene00022864	WBGene00008157	WBGene00000534	WBGene00003511	WBGene00009329	WBGene00018980		WBGene00003790	WBGene00003236
WBGene00020423	WBGene00012807	WBGene00003177		WBGene00018537							WBGene00007149	WBGene00021845	WBGene00006700	WBGene00012445					WBGene00001303	WBGene00002025	WBGene00009121	WBGene00009321	WBGene00008164	WBGene00008160	WBGene00019811	WBGene00009800	WBGene00009330	WBGene00019008		WBGene00003791	WBGene00003241
WBGene00015743	WBGene00000408	WBGene00001997		WBGene00018577							WBGene00019184	WBGene00016607	WBGene00018474	WBGene00000178					WBGene00001309	WBGene00002026	WBGene00009132	WBGene00009324	WBGene00022399	WBGene00008162	WBGene00045190	WBGene00018525	WBGene00001303	WBGene00019012		WBGene00003792	WBGene00003246
WBGene00002083	WBGene00000199	WBGene00004312		WBGene00018579							WBGene00019284	WBGene00184990	WBGene00020404	WBGene00001406					WBGene00001320	WBGene00002027	WBGene00009133	WBGene00009344	WBGene00012640	WBGene00003671	WBGene00019833	WBGene00018526	WBGene00017990	WBGene00019013		WBGene00003793	WBGene00003253
WBGene00000271	WBGene00013139	WBGene00004277		WBGene00018615							WBGene00017082	WBGene00001230	WBGene00021952	WBGene00001488					WBGene00001324	WBGene00002032	WBGene00009135	WBGene00009354	WBGene00021900	WBGene00008175	WBGene00010988	WBGene00018528	WBGene00017992	WBGene00019020		WBGene00003794	WBGene00003258
WBGene00022046	WBGene00010846	WBGene00011636		WBGene00018634							WBGene00017499	WBGene00020190	WBGene00019503	WBGene00012125					WBGene00001325	WBGene00002033	WBGene00009137	WBGene00009377	WBGene00015487	WBGene00016742	WBGene00011003	WBGene00018529	WBGene00007026	WBGene00019021		WBGene00003795	WBGene00003367
WBGene00022235	WBGene00011299	WBGene00016837		WBGene00018667							WBGene00000753	WBGene00003162	WBGene00012319	WBGene00008311					WBGene00001328	WBGene00002034	WBGene00009162	WBGene00009390	WBGene00013248	WBGene00016744	WBGene00005117	WBGene00018530	WBGene00018011	WBGene00019072		WBGene00003796	WBGene00003372
WBGene00001497	WBGene00004125	WBGene00005022		WBGene00018711							WBGene00013406	WBGene00019008	WBGene00006785	WBGene00003902					WBGene00001329	WBGene00002036	WBGene00009163	WBGene00009401	WBGene00013324	WBGene00008178	WBGene00019894	WBGene00018531	WBGene00009361	WBGene00019081		WBGene00003797	WBGene00003389
WBGene00003918	WBGene00004271	WBGene00004744		WBGene00018761							WBGene00010545	WBGene00003062	WBGene00000143	WBGene00013358					WBGene00001331	WBGene00002038	WBGene00009177	WBGene00009402	WBGene00000817	WBGene00016753	WBGene00011038	WBGene00006057	WBGene00009362	WBGene00019086		WBGene00003798	WBGene00003390
WBGene00006529	WBGene00010308	WBGene00012030		WBGene00018767							WBGene00021161	WBGene00021486	WBGene00021456	WBGene00016614					WBGene00001332	WBGene00002040	WBGene00009186	WBGene00009403	WBGene00001016	WBGene00006689	WBGene00011041	WBGene00018548	WBGene00018016	WBGene00019101		WBGene00003799	WBGene00003391
WBGene00001635	WBGene00017993	WBGene00018762		WBGene00018768							WBGene00013029	WBGene00009996	WBGene00003868	WBGene00006882					WBGene00001333	WBGene00002041	WBGene00009188	WBGene00009408	WBGene00008062	WBGene00008186	WBGene00011061	WBGene00018560	WBGene00000914	WBGene00019113		WBGene00003800	WBGene00003392
WBGene00017686	WBGene00043156	WBGene00012522		WBGene00018773							WBGene00013459	WBGene00003829	WBGene00009829	WBGene00007928					WBGene00001334	WBGene00002042	WBGene00009201	WBGene00009411	WBGene00011634	WBGene00008187	WBGene00011063	WBGene00018563	WBGene00045457	WBGene00019150		WBGene00003801	WBGene00003393
WBGene00022350	WBGene00006931	WBGene00007554		WBGene00018804							WBGene00023485	WBGene00007355	WBGene00021541	WBGene00010116					WBGene00001335	WBGene00002043	WBGene00009223	WBGene00009412	WBGene00022211	WBGene00008190	WBGene00011066	WBGene00018566	WBGene00009366	WBGene00019151		WBGene00003802	WBGene00003395
WBGene00004466	WBGene00012460	WBGene00006940		WBGene00018813								WBGene00010303	WBGene00010720	WBGene00020754					WBGene00001336	WBGene00002044	WBGene00009233	WBGene00009413	WBGene00016073	WBGene00008201	WBGene00019931	WBGene00018572	WBGene00009367	WBGene00019165		WBGene00003803	WBGene00003396
WBGene00020184	WBGene00008413	WBGene00014023		WBGene00018837								WBGene00022599	WBGene00021022	WBGene00003045					WBGene00001337	WBGene00002046	WBGene00009234	WBGene00009416	WBGene00011740	WBGene00008202	WBGene00019930	WBGene00018575	WBGene00009370	WBGene00019169		WBGene00003804	WBGene00003401
WBGene00008404	WBGene00001324	WBGene00010557		WBGene00018850								WBGene00007616	WBGene00016238	WBGene00004259					WBGene00001338	WBGene00002050	WBGene00009260	WBGene00009434	WBGene00001832	WBGene00008203	WBGene00011102	WBGene00018580	WBGene00009372	WBGene00019178		WBGene00003805	WBGene00003403
WBGene00015525	WBGene00006387	WBGene00014075		WBGene00018851								WBGene00013150	WBGene00016167	WBGene00016646					WBGene00001340	WBGene00002052	WBGene00009280	WBGene00009439	WBGene00001935	WBGene00016767	WBGene00011141	WBGene00004969	F34D10.7	WBGene00019208		WBGene00003806	WBGene00003405
WBGene00001683	WBGene00011967	WBGene00000838		WBGene00018862								WBGene00011270	WBGene00012298	WBGene00017071					WBGene00001352	WBGene00002053	WBGene00009286	WBGene00009442	WBGene00022452	WBGene00016770	WBGene00019947	WBGene00009835	WBGene00018021	WBGene00019216		WBGene00003815	WBGene00003406
WBGene00003962	WBGene00015187	WBGene00021906		WBGene00018878								WBGene00000473	WBGene00009452	WBGene00013164					WBGene00001358	WBGene00002054	WBGene00009287	WBGene00009446	WBGene00015463	WBGene00016778	WBGene00011155	WBGene00004965	WBGene00009404	WBGene00019248		WBGene00003818	WBGene00003410
WBGene00001974	WBGene00009341	WBGene00003228		WBGene00018909								WBGene00021270	WBGene00007791	WBGene00012016					WBGene00001365	WBGene00002055	WBGene00009300	WBGene00009449	WBGene00009993	WBGene00016772	R09B3.7	F48F5.1	WBGene00002177	WBGene00019257		WBGene00003821	WBGene00003413
WBGene00020098	WBGene00011543	WBGene00003805		WBGene00018928								WBGene00001683	WBGene00018872	WBGene00004890					WBGene00001366	WBGene00002056	WBGene00009301	WBGene00009457	WBGene00008546	WBGene00016773	WBGene00019978	WBGene00009884	WBGene00018037	WBGene00019376		WBGene00003825	WBGene00003415
WBGene00003241	WBGene00022182	WBGene00009924		WBGene00018990								WBGene00004466	WBGene00004425	WBGene00019408					WBGene00001368	WBGene00002057	WBGene00009302	WBGene00009458	WBGene00008379	WBGene00016776	WBGene00000557	WBGene00009867	WBGene00018042	WBGene00019455		WBGene00003826	WBGene00003417
WBGene00006489	WBGene00013132	WBGene00013677		WBGene00019004								WBGene00022046	WBGene00017137	WBGene00020957					WBGene00001371	WBGene00002058	WBGene00009337	WBGene00009459	WBGene00016740	WBGene00008210	WBGene00001749	WBGene00018640	WBGene00009426	WBGene00019459		WBGene00003827	WBGene00003418
WBGene00020168	WBGene00015938	WBGene00019505		WBGene00019044								WBGene00002083	WBGene00000994	WBGene00010070					WBGene00001372	WBGene00002061	WBGene00009365	WBGene00009463	WBGene00011994	WBGene00008212	WBGene00011188	WBGene00009889	WBGene00009429	WBGene00019472		WBGene00003829	WBGene00003421
WBGene00001580	WBGene00017053	WBGene00022458		WBGene00019082								WBGene00010405	WBGene00000846	WBGene00022158					WBGene00001385	WBGene00002064	WBGene00009372	WBGene00009465	WBGene00007277	WBGene00016788	WBGene00011201	WBGene00009893	WBGene00000412	WBGene00019482		WBGene00003830	WBGene00003422
WBGene00001865	WBGene00009118	WBGene00014218		WBGene00019119								WBGene00003123	WBGene00009188	WBGene00011066					WBGene00001386	WBGene00002065	WBGene00009427	WBGene00009466	WBGene00009576	WBGene00016782	WBGene00011208	WBGene00006719	WBGene00001786	WBGene00019568		WBGene00003831	WBGene00003424
WBGene00004274	WBGene00012830	WBGene00022378		WBGene00019122								WBGene00007882	WBGene00022035	WBGene00012034					WBGene00001390	WBGene00002066	WBGene00009448	WBGene00009467	WBGene00002045	WBGene00016783	WBGene00011222	WBGene00018675	WBGene00018059	WBGene00019586		WBGene00003834	WBGene00003425
WBGene00004953	WBGene00015208	WBGene00020346		WBGene00019125								WBGene00019162	WBGene00012345	WBGene00021846					WBGene00001392	WBGene00002067	WBGene00009450	WBGene00009470	WBGene00004175	WBGene00016785	WBGene00011247	WBGene00004127	WBGene00000145	WBGene00019600		WBGene00003835	WBGene00003426
WBGene00009661	WBGene00077643	WBGene00022336		WBGene00019132								WBGene00011155	WBGene00011191	WBGene00008320					WBGene00001393	WBGene00002068	WBGene00009461	WBGene00009471	WBGene00018427	WBGene00001535	WBGene00020016	WBGene00018697	WBGene00001903	WBGene00019642		WBGene00003836	WBGene00003429
WBGene00018783	WBGene00015658	WBGene00013188		WBGene00019133								WBGene00001031	WBGene00004367	WBGene00020408					WBGene00001394	WBGene00002071	WBGene00009499	WBGene00009473	WBGene00016148	WBGene00016798	WBGene00020022	WBGene00002051	WBGene00004769	WBGene00019655		WBGene00003851	WBGene00003431
WBGene00021534	WBGene00015191	WBGene00007413		WBGene00019138								WBGene00003406	WBGene00021007	WBGene00008352					WBGene00001395	WBGene00002072	WBGene00009508	WBGene00009489	WBGene00019651	WBGene00008217	WBGene00020036	WBGene00006948	WBGene00018078	WBGene00019730		WBGene00003858	WBGene00003432
WBGene00021270	WBGene00013739	WBGene00012578		WBGene00019139								WBGene00015687	WBGene00013447	WBGene00043056					WBGene00001396	WBGene00002074	WBGene00009534	WBGene00009491	WBGene00000787	WBGene00008223	WBGene00020049	WBGene00018706	WBGene00009448	WBGene00019731		WBGene00003864	WBGene00003434
WBGene00000473	WBGene00020286	WBGene00016803		WBGene00019142								WBGene00012276	WBGene00019997	WBGene00019871					WBGene00001397	WBGene00002075	WBGene00009544	WBGene00009492	WBGene00003805	WBGene00008222	WBGene00014826	WBGene00009938	WBGene00009455	WBGene00019766		WBGene00003865	WBGene00003435
WBGene00004502	WBGene00020953	WBGene00007646		WBGene00019167								WBGene00003928	WBGene00004895	WBGene00016396					WBGene00001398	WBGene00002077	WBGene00009551	WBGene00009501	WBGene00013109	WBGene00006232	WBGene00003446	WBGene00009942	WBGene00000611	WBGene00019783		WBGene00003868	WBGene00003438
WBGene00000079	WBGene00016750	WBGene00020412		WBGene00019194								WBGene00007445	WBGene00016624	WBGene00012134					WBGene00001399	WBGene00002078	WBGene00009552	WBGene00009502	WBGene00044318	WBGene00016800	WBGene00020098	WBGene00009948	WBGene00003668	WBGene00019785		WBGene00003870	WBGene00003444
WBGene00013808	WBGene00006889	WBGene00013719		WBGene00019198								WBGene00003926	WBGene00007977	WBGene00009632					WBGene00001401	WBGene00002080	WBGene00009553	WBGene00009504	WBGene00044651	WBGene00016807	WBGene00020103	WBGene00009949	WBGene00000610	WBGene00019812		WBGene00003882	WBGene00003446
WBGene00011270	WBGene00016399	WBGene00020696		WBGene00019208								WBGene00016961	WBGene00019787	WBGene00021840					WBGene00001402	WBGene00002081	WBGene00009556	WBGene00009511	WBGene00016411	WBGene00016833	WBGene00020126	WBGene00018730	WBGene00009469	WBGene00019858		WBGene00003898	WBGene00003448
WBGene00000155	WBGene00010905	WBGene00015147		WBGene00019240								WBGene00016601	WBGene00010882	WBGene00050975					WBGene00001404	WBGene00002083	WBGene00009574	WBGene00009513	WBGene00001229	WBGene00016834	WBGene00005113	WBGene00018737	WBGene00009478	WBGene00019877		WBGene00003901	WBGene00003449
WBGene00009306	WBGene00004034	WBGene00009498		WBGene00019266								WBGene00007307	WBGene00003022	WBGene00019733					WBGene00001405	WBGene00002100	WBGene00009606	WBGene00009514	WBGene00010304	WBGene00016826	WBGene00011274	WBGene00009956	WBGene00001426	WBGene00019894		WBGene00003902	WBGene00003450
WBGene00003825	WBGene00018835	WBGene00003422		WBGene00019267								WBGene00017317	WBGene00000417	WBGene00015642					WBGene00001406	WBGene00002131	WBGene00009627	WBGene00009521	WBGene00007576	WBGene00016828	WBGene00011282	WBGene00009959	WBGene00009499	WBGene00019901		WBGene00003904	WBGene00003452
WBGene00001514	WBGene00013253	WBGene00015811		WBGene00019302								WBGene00008683	WBGene00001043	WBGene00022386					WBGene00001410	WBGene00002134	WBGene00009632	WBGene00009526	WBGene00007580	WBGene00016832	WBGene00001693	WBGene00009962	WBGene00018108	WBGene00019911		WBGene00003905	WBGene00003457
WBGene00019124	WBGene00018420	WBGene00018483		WBGene00019303								WBGene00019767	WBGene00013144	WBGene00013695					WBGene00001411	WBGene00002135	WBGene00009635	WBGene00009532	WBGene00007573	WBGene00016821	WBGene00011325	WBGene00018745	WBGene00018109	WBGene00019912		WBGene00003912	WBGene00003458
WBGene00001102	WBGene00015194	WBGene00020762		WBGene00019316								WBGene00001862	WBGene00000010	WBGene00018878					WBGene00001412	WBGene00002136	WBGene00009648	WBGene00009548	WBGene00013862	WBGene00016823	WBGene00011320	WBGene00018760	WBGene00018106	WBGene00019991		WBGene00003914	WBGene00003463
WBGene00012762	WBGene00010002	WBGene00009103		WBGene00019365								WBGene00002879	WBGene00013307	WBGene00006436					WBGene00001413	WBGene00002137	WBGene00009651	WBGene00009549	WBGene00008503	WBGene00016824	WBGene00004485	WBGene00009982	WBGene00018114	WBGene00019997		WBGene00003916	WBGene00003464
WBGene00020719	WBGene00002002	WBGene00016258		WBGene00019370								WBGene00004461	WBGene00015156	WBGene00015988					WBGene00001414	WBGene00002138	WBGene00009656	WBGene00009550	WBGene00007617	WBGene00044549	WBGene00020146	WBGene00004962	WBGene00018137	WBGene00020003		WBGene00003917	WBGene00003465
WBGene00003134	WBGene00009452	WBGene00016148		WBGene00019372								WBGene00001427	WBGene00004479	WBGene00019904					WBGene00001423	WBGene00002139	WBGene00009659	WBGene00009572	WBGene00044077	WBGene00016820	WBGene00020154	WBGene00000622	WBGene00018140	WBGene00020053		WBGene00003918	WBGene00003466
WBGene00011320	WBGene00016987	WBGene00011945		WBGene00019381								WBGene00016981	WBGene00001743	WBGene00015115					WBGene00001424	WBGene00002143	WBGene00009661	WBGene00009581	WBGene00004064	WBGene00016835	WBGene00020153	WBGene00018773	WBGene00018150	WBGene00020080		WBGene00003919	WBGene00003467
WBGene00013460	WBGene00013768	WBGene00007602		WBGene00019400								WBGene00001999	WBGene00018999	WBGene00012948					WBGene00001425	WBGene00002147	WBGene00009662	WBGene00009582	WBGene00001840	WBGene00000013	WBGene00011345	WBGene00018766	WBGene00009508	WBGene00020098		WBGene00003920	WBGene00003468
WBGene00003788	WBGene00017999	WBGene00021902		WBGene00019417								WBGene00015329	WBGene00000416	WBGene00008644					WBGene00001426	WBGene00002152	WBGene00009701	WBGene00009590	WBGene00008848	WBGene00016838	WBGene00020156	WBGene00018783	WBGene00009511	WBGene00020105		WBGene00003921	WBGene00003469
WBGene00012562	WBGene00016421	WBGene00007029		WBGene00019420								WBGene00010478	WBGene00016415	WBGene00006769					WBGene00001427	WBGene00002153	WBGene00009717	WBGene00009592	WBGene00001686	WBGene00008229	WBGene00011369	WBGene00010034	WBGene00009518	WBGene00020116		WBGene00003922	WBGene00003470
WBGene00021945	WBGene00004248	WBGene00009098		WBGene00019434								WBGene00010479	WBGene00004494	WBGene00003593					WBGene00001428	WBGene00002162	WBGene00009726	WBGene00009605	WBGene00010195	WBGene00008230	WBGene00011376	WBGene00010014	WBGene00018164	WBGene00020117		WBGene00003923	WBGene00003472
WBGene00013606	WBGene00011600	WBGene00012497		WBGene00019467								WBGene00003948	WBGene00009435	WBGene00006814					WBGene00001430	WBGene00002163	WBGene00009730	WBGene00009609	WBGene00012565	WBGene00008231	WBGene00000967	WBGene00018792	WBGene00018176	WBGene00020118		WBGene00003924	WBGene00003475
WBGene00013150	WBGene00021538	WBGene00011835		WBGene00019491								WBGene00003920	WBGene00019692	WBGene00015306					WBGene00001431	WBGene00002169	WBGene00009793	WBGene00009611	WBGene00021928	WBGene00008234	WBGene00020164	WBGene00006058	WBGene00001664	WBGene00020140		WBGene00003925	WBGene00003476
WBGene00010631	WBGene00019778	WBGene00021545		WBGene00019513								WBGene00007617	WBGene00011449	WBGene00020393					WBGene00001433	WBGene00002174	WBGene00009801	WBGene00009613	WBGene00004248	WBGene00016842	WBGene00020182	WBGene00010035	WBGene00003395	WBGene00020153		WBGene00003926	WBGene00003478
WBGene00003592	WBGene00012203	WBGene00019900		WBGene00019535								WBGene00002005	WBGene00019322	WBGene00008348					WBGene00001435	WBGene00002176	WBGene00009820	WBGene00009629	WBGene00018961	WBGene00016847	WBGene00011391	WBGene00002065	WBGene00000484	WBGene00020168		WBGene00003927	WBGene00003479
WBGene00008183	WBGene00005021	WBGene00019402		WBGene00019568								WBGene00007762	WBGene00004414	WBGene00013198					WBGene00001436	WBGene00002180	WBGene00009823	WBGene00009630	WBGene00044258	WBGene00016856	WBGene00020191	WBGene00000615	WBGene00018189	WBGene00020223		WBGene00003928	WBGene00003482
WBGene00013679	WBGene00002068	WBGene00004915		WBGene00019569								WBGene00004465	WBGene00004186	WBGene00010177					WBGene00001438	WBGene00002182	WBGene00009825	WBGene00009641	WBGene00018475	WBGene00016861	WBGene00020193	WBGene00010046	WBGene00009551	WBGene00020289		WBGene00003930	WBGene00003499
WBGene00012714	WBGene00021766	WBGene00001336		WBGene00019578								WBGene00004504	WBGene00022853	WBGene00004087					WBGene00001439	WBGene00002183	WBGene00009834	WBGene00009643	WBGene00044666	WBGene00016853	WBGene00020200	WBGene00003606	WBGene00009553	WBGene00020329		WBGene00003947	WBGene00003504
WBGene00004705	WBGene00000090	WBGene00013435		WBGene00019594								WBGene00013168	WBGene00017179	WBGene00013919					WBGene00001441	WBGene00002184	WBGene00009851	WBGene00009644	WBGene00009352	WBGene00016855	WBGene00011435	WBGene00018809	WBGene00009559	WBGene00020353		WBGene00003948	WBGene00003507
WBGene00003157	WBGene00020099	WBGene00019801		WBGene00019611								WBGene00016173	WBGene00003476	WBGene00000566					WBGene00001442	WBGene00002185	WBGene00009862	WBGene00009646	WBGene00004342	WBGene00006271	WBGene00044367	WBGene00010072	WBGene00006349	WBGene00020356		WBGene00003949	WBGene00003508
WBGene00009254	WBGene00011279	WBGene00012692		WBGene00019705								WBGene00001431	WBGene00020843	WBGene00001678					WBGene00001443	WBGene00002187	WBGene00009899	WBGene00009657	WBGene00007464	WBGene00008244	WBGene00020238	WBGene00010073	WBGene00009557	WBGene00020386		WBGene00003950	WBGene00003510
WBGene00001747	WBGene00013538	WBGene00008580		WBGene00019723								WBGene00018341	WBGene00006773	WBGene00007313					WBGene00001449	WBGene00002190	WBGene00009915	WBGene00009666	WBGene00044322	WBGene00008240	WBGene00011479	WBGene00010065	WBGene00009558	WBGene00020403		WBGene00003951	WBGene00003559
WBGene00001596	WBGene00003476	WBGene00004760		WBGene00019726								WBGene00001599	WBGene00008876	WBGene00011932					WBGene00001453	WBGene00002191	WBGene00009921	WBGene00009670	WBGene00011804	WBGene00008241	WBGene00004985	WBGene00044633	WBGene00018191	WBGene00020435		WBGene00003952	WBGene00003562
WBGene00012395	WBGene00020092	WBGene00008428		WBGene00019729								WBGene00021014	WBGene00012565	WBGene00004884					WBGene00001457	WBGene00002196	WBGene00009923	WBGene00009680	WBGene00012715	WBGene00008247	WBGene00011489	WBGene00018839	WBGene00018194	WBGene00020463		WBGene00003953	WBGene00003576
WBGene00000479	WBGene00021677	WBGene00014124		WBGene00019735								WBGene00021097	WBGene00006492	WBGene00014118					WBGene00001470	WBGene00002201	WBGene00009930	WBGene00009681	WBGene00018954	WBGene00016869	WBGene00000405	WBGene00018840	WBGene00018203	WBGene00020464		WBGene00003955	WBGene00003581
WBGene00195093	WBGene00008646	WBGene00015941		WBGene00019768								WBGene00002025	WBGene00011216	WBGene00000070					WBGene00001479	WBGene00002202	WBGene00009939	WBGene00009682	WBGene00001985	WBGene00016870	WBGene00011533	WBGene00018841	WBGene00000409	WBGene00020472		WBGene00003961	WBGene00003582
WBGene00001589	WBGene00023409	WBGene00003804		WBGene00019777								WBGene00002008	WBGene00016907	WBGene00016351					WBGene00001480	WBGene00002203	WBGene00009951	WBGene00009683	WBGene00019013	WBGene00016865	WBGene00011540	WBGene00010082	WBGene00003953	WBGene00020531		WBGene00003962	WBGene00003583
WBGene00022462	WBGene00001661	WBGene00004881		WBGene00019786								WBGene00001423	WBGene00019151	WBGene00003021					WBGene00001481	WBGene00002210	WBGene00009953	WBGene00009684	WBGene00003829	WBGene00004818	WBGene00011542	WBGene00018861	WBGene00018226	WBGene00020652		WBGene00003964	WBGene00003584
WBGene00007118	WBGene00012658	WBGene00000122		WBGene00019814								WBGene00012484	WBGene00009286	WBGene00011639					WBGene00001482	WBGene00002214	WBGene00009975	WBGene00009685	WBGene00015191	WBGene00004815	WBGene00000868	WBGene00045060	WBGene00001828	WBGene00020674		WBGene00003982	WBGene00003586
WBGene00006437	WBGene00007780	WBGene00021735		WBGene00019816								WBGene00006536	WBGene00020347	WBGene00002055					WBGene00001483	WBGene00002215	WBGene00009976	WBGene00009693	WBGene00010621	WBGene00004814	WBGene00011558	WBGene00010091	WBGene00009588	WBGene00020707		WBGene00003989	WBGene00003587
WBGene00006977	WBGene00020411	WBGene00017125		WBGene00019820								WBGene00000115	WBGene00015567	WBGene00022562					WBGene00001484	WBGene00002216	WBGene00009977	WBGene00009695	WBGene00000933	WBGene00016880	WBGene00045249	WBGene00010092	WBGene00018238	WBGene00020741		WBGene00003992	WBGene00003588
WBGene00017642	WBGene00012858	WBGene00004408		WBGene00019858								WBGene00021192	WBGene00021538	WBGene00012195					WBGene00001485	WBGene00002219	WBGene00009978	WBGene00009702	WBGene00016792	WBGene00016881	WBGene00011574	WBGene00018879	WBGene00044916	WBGene00020774		WBGene00003993	WBGene00003589
WBGene00015754	WBGene00022880	WBGene00008430		WBGene00019871								WBGene00003951	WBGene00007105	WBGene00003373					WBGene00001486	WBGene00002223	WBGene00010000	WBGene00009704	WBGene00009173	WBGene00016885	WBGene00011560	WBGene00010114	WBGene00009576	WBGene00020825		WBGene00003994	WBGene00003592
WBGene00010367	WBGene00009441	WBGene00004180		WBGene00019872								WBGene00001598	WBGene00022428	WBGene00000246					WBGene00001487	WBGene00002229	WBGene00010006	WBGene00009705	WBGene00018679	WBGene00016886	WBGene00020311	WBGene00018885	WBGene00003076	WBGene00020841		WBGene00004014	WBGene00003594
WBGene00001679	WBGene00000426	WBGene00013094		WBGene00019881								WBGene00022214	WBGene00011532	WBGene00017437					WBGene00001488	WBGene00002230	WBGene00010011	WBGene00009708	WBGene00021486	WBGene00016887	WBGene00020315	WBGene00018886	WBGene00006230	WBGene00020855		WBGene00004015	WBGene00003596
WBGene00014114	WBGene00000202	WBGene00044321		WBGene00019892								WBGene00022884	WBGene00012929	WBGene00000518					WBGene00001489	WBGene00002231	WBGene00010028	WBGene00009714	WBGene00004479	WBGene00008259	WBGene00020324	WBGene00010118	WBGene00009606	WBGene00020861		WBGene00004016	WBGene00003598
WBGene00007616	WBGene00013196	WBGene00004185		WBGene00019899								WBGene00022875	WBGene00022089	WBGene00016540					WBGene00001490	WBGene00002238	WBGene00010036	WBGene00009738	WBGene00004495	WBGene00008268	WBGene00011600	WBGene00018895	WBGene00009598	WBGene00020890		WBGene00004027	WBGene00003622
WBGene00020111	WBGene00020480	WBGene00011648		WBGene00019903								WBGene00020285	WBGene00015011	WBGene00013559					WBGene00001491	WBGene00002239	WBGene00010037	WBGene00009749	WBGene00022852	C53A5.14	WBGene00011601	WBGene00010123	WBGene00003510	WBGene00020914		WBGene00004028	WBGene00003639
WBGene00013443	WBGene00022092	WBGene00000804		WBGene00019905								WBGene00000620	WBGene00004060	WBGene00011717					WBGene00001492	WBGene00002240	WBGene00010051	WBGene00009752	WBGene00000863	WBGene00007049	WBGene00011599	WBGene00010124	WBGene00018245	WBGene00020966		WBGene00004031	WBGene00003656
WBGene00020763	WBGene00020553	WBGene00011273		WBGene00019909								WBGene00015165	WBGene00018638	WBGene00010850					WBGene00001494	WBGene00002241	WBGene00010066	WBGene00009753	WBGene00023450	WBGene00008271	WBGene00004989	WBGene00004901	WBGene00018264	WBGene00020977		WBGene00004032	WBGene00003676
WBGene00010807	WBGene00021539	WBGene00011601		WBGene00019938								WBGene00000688	WBGene00007171	WBGene00020919					WBGene00001496	WBGene00002248	WBGene00010075	WBGene00009754	WBGene00004475	WBGene00008282	WBGene00000111	WBGene00010136	WBGene00018269	WBGene00020991		WBGene00004034	WBGene00003735
WBGene00022599	WBGene00000506	WBGene00022678		WBGene00019959								WBGene00050893	WBGene00010510	WBGene00018229					WBGene00001497	WBGene00002249	WBGene00010096	WBGene00009755	WBGene00022045	WBGene00008291	WBGene00004486	WBGene00018926	WBGene00018272	WBGene00021007		WBGene00004039	WBGene00003742
WBGene00004756	WBGene00016244	WBGene00000883		WBGene00019994								WBGene00012180	WBGene00011068	WBGene00017138					WBGene00001498	WBGene00002250	WBGene00010115	WBGene00009758	WBGene00016444	WBGene00008293	WBGene00020350	WBGene00018930	WBGene00009610	WBGene00021010		WBGene00004040	WBGene00003777
WBGene00000935	WBGene00003064	WBGene00003783		WBGene00020018								WBGene00044275	WBGene00018964	WBGene00044420					WBGene00001499	WBGene00002251	WBGene00010149	WBGene00009759	WBGene00002036	WBGene00003098	WBGene00011610	WBGene00018965	WBGene00018295	WBGene00021014		WBGene00004042	WBGene00003783
WBGene00013343	WBGene00007707	WBGene00004101		WBGene00020100								WBGene00003430	WBGene00018954	WBGene00001795					WBGene00001501	WBGene00002253	WBGene00010185	WBGene00009775	WBGene00004298	WBGene00008294	WBGene00020366	WBGene00018969	WBGene00009622	WBGene00021015		WBGene00004043	WBGene00003785
WBGene00004241	WBGene00000200	WBGene00001972		WBGene00020146								WBGene00017485	WBGene00010875	WBGene00004892					WBGene00001502	WBGene00002254	WBGene00010199	WBGene00009781	WBGene00001365	WBGene00016914	WBGene00003474	WBGene00010147	WBGene00018302	WBGene00021025		WBGene00004044	WBGene00003787
WBGene00010677	WBGene00044393	WBGene00004305		WBGene00020183								WBGene00045209	WBGene00013593	WBGene00001240					WBGene00001503	WBGene00002256	WBGene00010234	WBGene00009782	WBGene00003224	WBGene00044787	WBGene00011642	WBGene00044474	WBGene00018343	WBGene00021027		WBGene00004046	WBGene00003788
WBGene00020628	WBGene00044067	WBGene00001793		WBGene00020212								WBGene00016845	WBGene00014219	WBGene00019273					WBGene00001505	WBGene00002257	WBGene00010248	WBGene00009790	WBGene00018813	WBGene00008297	WBGene00011678	WBGene00044475	WBGene00003546	WBGene00021028		WBGene00004047	WBGene00003789
WBGene00016142	WBGene00018151	WBGene00016318		WBGene00020235								WBGene00011103	WBGene00021749	WBGene00009220					WBGene00001508	WBGene00002258	WBGene00010259	WBGene00009813	WBGene00018302	WBGene00008298	WBGene00001876	WBGene00010155	WBGene00018328	WBGene00021034		WBGene00004049	WBGene00003790
WBGene00010629	WBGene00008648	WBGene00016460		WBGene00020273								WBGene00043187	WBGene00020316	WBGene00006498					WBGene00001509	WBGene00002259	WBGene00010263	WBGene00009831	WBGene00010141	WBGene00008299	WBGene00001875	WBGene00018980	WBGene00018330	WBGene00021041		WBGene00004050	WBGene00003791
WBGene00010363	WBGene00018872	WBGene00008919		WBGene00020290								WBGene00001905	WBGene00044069	WBGene00004316					WBGene00001510	WBGene00002262	WBGene00010272	WBGene00009846	WBGene00000915	WBGene00005249	WBGene00011687	WBGene00000493	WBGene00018337	WBGene00021081		WBGene00004051	WBGene00003792
WBGene00014012	WBGene00012652	WBGene00016356		WBGene00020295								WBGene00017488	WBGene00012167	WBGene00004207					WBGene00001511	WBGene00002263	WBGene00010288	WBGene00009864	WBGene00014012	WBGene00008302	WBGene00011688	WBGene00018993	WBGene00009636	WBGene00021114		WBGene00004060	WBGene00003793
WBGene00003955	WBGene00011412	WBGene00021248		WBGene00020306								WBGene00020599	WBGene00013256	WBGene00018516					WBGene00001513	WBGene00002264	WBGene00010332	WBGene00009867	WBGene00021014	WBGene00008303	WBGene00011689	WBGene00018994	WBGene00018355	WBGene00021117		WBGene00004063	WBGene00003794
WBGene00000834	WBGene00008232	WBGene00000156		WBGene00020313								WBGene00003462	WBGene00008743	WBGene00006763					WBGene00001514	WBGene00002267	WBGene00010351	WBGene00009884	WBGene00021056	WBGene00016916	WBGene00004374	WBGene00001245	WBGene00004979	WBGene00021121		WBGene00004064	WBGene00003795
WBGene00010303	WBGene00020399	WBGene00013267		WBGene00020345								WBGene00044274	WBGene00017003	WBGene00019617					WBGene00001515	WBGene00002269	WBGene00010353	WBGene00009886	WBGene00021841	WBGene00008306	WBGene00011715	WBGene00010184	WBGene00018366	WBGene00021135		WBGene00004068	WBGene00003796
WBGene00010409	WBGene00012992	WBGene00022466		WBGene00020398								WBGene00014042	WBGene00009784	WBGene00012236					WBGene00001516	WBGene00002271	WBGene00010354	WBGene00009888	WBGene00007971	WBGene00005522	WBGene00020461	WBGene00010181	WBGene00018370	WBGene00021156		WBGene00004075	WBGene00003797
WBGene00016014	WBGene00019842	WBGene00001372		WBGene00020407								WBGene00077764	WBGene00235383	WBGene00021146					WBGene00001517	WBGene00002272	WBGene00010397	WBGene00009893	WBGene00002034	WBGene00005474	WBGene00020467	WBGene00010188	WBGene00003619	WBGene00021171		WBGene00004076	WBGene00003798
WBGene00006933	WBGene00012927	WBGene00013670		WBGene00020450								WBGene00219383	WBGene00195085	WBGene00006796					WBGene00001520	WBGene00002273	WBGene00010408	WBGene00009925	WBGene00002996	WBGene00008319	WBGene00001601	WBGene00044199	WBGene00018386	WBGene00021183		WBGene00004077	WBGene00003799
WBGene00016194	WBGene00000163	WBGene00010556		WBGene00020451								WBGene00018669	WBGene00008082	WBGene00000812					WBGene00001522	WBGene00002274	WBGene00010416	WBGene00009938	WBGene00013880	WBGene00008312	WBGene00004902	WBGene00000729	WBGene00009650	WBGene00021198		WBGene00004078	WBGene00003800
WBGene00007355	WBGene00005019	WBGene00017064		WBGene00020457								WBGene00001912	WBGene00018072	WBGene00000409					WBGene00001526	WBGene00002276	WBGene00010444	WBGene00009941	WBGene00011143	WBGene00008313	WBGene00020475	WBGene00018999	WBGene00018391	WBGene00021214		WBGene00004085	WBGene00003801
WBGene00010419	WBGene00010081	WBGene00010890		WBGene00020473								WBGene00000621	WBGene00000565	WBGene00017606					WBGene00001527	WBGene00002297	WBGene00010471	WBGene00009948	WBGene00021714	WBGene00008321	WBGene00020485	WBGene00004133	WBGene00009662	WBGene00021263		WBGene00004086	WBGene00003802
WBGene00008887	WBGene00021944	WBGene00008995		WBGene00020486								WBGene00007544	WBGene00003576	WBGene00004318					WBGene00001529	WBGene00002324	WBGene00010472	WBGene00009959	WBGene00001606	WBGene00008328	WBGene00020487	WBGene00003554	WBGene00009656	WBGene00021265		WBGene00004087	WBGene00003803
WBGene00003598	WBGene00000094	WBGene00008151		WBGene00020496								WBGene00001943	WBGene00000146	WBGene00010199					WBGene00001536	WBGene00002335	WBGene00010492	WBGene00009962	WBGene00021133	WBGene00006275	WBGene00003465	WBGene00005356	WBGene00009659	WBGene00021277		WBGene00004088	WBGene00003804
WBGene00004040	WBGene00175030	WBGene00003229		WBGene00020527								WBGene00044175	WBGene00018698	WBGene00000543					WBGene00001538	WBGene00002344	WBGene00010493	WBGene00010012	WBGene00013538	WBGene00006090	WBGene00011752	WBGene00019015	WBGene00009661	WBGene00021282		WBGene00004089	WBGene00003805
WBGene00002202	WBGene00003921	WBGene00009966		WBGene00020540								WBGene00045208	WBGene00020092	WBGene00206376					WBGene00001544	WBGene00002348	WBGene00010498	WBGene00010014	WBGene00003676	WBGene00008325	WBGene00000716	WBGene00003879	WBGene00004786	WBGene00021287		WBGene00004090	WBGene00003806
WBGene00012111	WBGene00012998	WBGene00001092		WBGene00020564								WBGene00044271	WBGene00015746	WBGene00006432					WBGene00001558	WBGene00002363	WBGene00010502	WBGene00010035	WBGene00008232	WBGene00008336	WBGene00011801	WBGene00019020	WBGene00004125	WBGene00021288		WBGene00004093	WBGene00003815
WBGene00006537	WBGene00022463	WBGene00015591		WBGene00020598								WBGene00012591	WBGene00013431	WBGene00007372					WBGene00001561	WBGene00002583	WBGene00010504	WBGene00010040	WBGene00012678	WBGene00016941	WBGene00020551	WBGene00019021	WBGene00018409	WBGene00021313		WBGene00004094	WBGene00003818
WBGene00001568	WBGene00018370	WBGene00007087		WBGene00020630								WBGene00012840	WBGene00006460	WBGene00000541					WBGene00001563	WBGene00002637	WBGene00010519	WBGene00010046	WBGene00012192	WBGene00016946	WBGene00020587	WBGene00003438	WBGene00018422	WBGene00021339		WBGene00004095	WBGene00003821
WBGene00000466	WBGene00016157	WBGene00007436		WBGene00020642								WBGene00044273	WBGene00004116	WBGene00001559					WBGene00001564	WBGene00002694	WBGene00010537	WBGene00010059	WBGene00012244	WBGene00000483	WBGene00020588	WBGene00003093	WBGene00018427	WBGene00021343		WBGene00004101	WBGene00003825
WBGene00015943	WBGene00017062	WBGene00001653		WBGene00020666								WBGene00044340	WBGene00018585	WBGene00018710					WBGene00001565	WBGene00002696	WBGene00010542	WBGene00010064	WBGene00001683	WBGene00016949	WBGene00020592	WBGene00010239	WBGene00018431	WBGene00021353		WBGene00004105	WBGene00003826
WBGene00004946	WBGene00001151	WBGene00016073		WBGene00020669								WBGene00008967	WBGene00022351	WBGene00008133					WBGene00001566	WBGene00002717	WBGene00010550	WBGene00010072	WBGene00009745	WBGene00016950	T20C7.2	WBGene00010241	WBGene00006902	WBGene00021358		WBGene00004109	WBGene00003827
WBGene00004726	WBGene00011248	WBGene00000411		WBGene00020673								WBGene00003766	WBGene00007150	WBGene00013216					WBGene00001569	WBGene00002845	WBGene00010552	WBGene00010091	WBGene00006311	WBGene00016954	WBGene00020620	WBGene00010243	WBGene00009701	WBGene00021362		WBGene00004110	WBGene00003829
WBGene00012386	WBGene00008132	WBGene00006359		WBGene00020744								WBGene00021086	WBGene00015815	WBGene00008622					WBGene00001571	WBGene00002850	WBGene00010553	WBGene00010092	WBGene00007787	WBGene00016956	WBGene00011899	WBGene00010245	WBGene00044659	WBGene00021439		WBGene00004116	WBGene00003830
WBGene00012109	WBGene00006040	WBGene00010048		WBGene00020754								WBGene00017305	WBGene00006607	WBGene00021565					WBGene00001572	WBGene00002855	WBGene00010555	WBGene00010114	WBGene00004489	WBGene00043065	WBGene00011898	WBGene00010246	WBGene00004354	WBGene00021461		WBGene00004117	WBGene00003831
WBGene00020107	WBGene00020296	WBGene00003835		WBGene00020756								WBGene00012604	WBGene00016606	WBGene00219425					WBGene00001574	WBGene00002957	WBGene00010565	WBGene00010122	WBGene00008361	WBGene00044501	WBGene00045177	WBGene00077696	WBGene00004353	WBGene00021464		WBGene00004125	WBGene00003834
WBGene00004323	WBGene00016989	WBGene00000379		WBGene00020767								WBGene00007543	WBGene00019824	WBGene00000018					WBGene00001577	WBGene00002978	WBGene00010568	WBGene00010136	WBGene00018806	WBGene00001726	WBGene00020662	WBGene00077697	WBGene00018446	WBGene00021465		WBGene00004128	WBGene00003835
WBGene00010847	WBGene00019353	WBGene00002251		WBGene00020770								WBGene00013647	WBGene00022121	WBGene00004831					WBGene00001578	WBGene00002979	WBGene00010572	WBGene00010147	WBGene00016166	WBGene00000302	WBGene00003083	WBGene00010254	WBGene00018447	WBGene00021471		WBGene00004132	WBGene00003836
WBGene00010042	WBGene00011776	WBGene00001503		WBGene00020778								WBGene00009398	WBGene00020466	WBGene00009224					WBGene00001579	WBGene00002981	WBGene00010606	WBGene00010152	WBGene00020164	WBGene00005057	T22B2.7	WBGene00000678	WBGene00018433	WBGene00021472		WBGene00004136	WBGene00003851
WBGene00012188	WBGene00011502	WBGene00004468		WBGene00020797								WBGene00044338	WBGene00019457	WBGene00019167					WBGene00001580	WBGene00002988	WBGene00010609	WBGene00010155	WBGene00004441	WBGene00016963	WBGene00020672	WBGene00010265	WBGene00018436	WBGene00021491		WBGene00004138	WBGene00003858
WBGene00019295	WBGene00012187	WBGene00020269		WBGene00020829								WBGene00016403	WBGene00022425	WBGene00002213					WBGene00001581	WBGene00002989	WBGene00010621	WBGene00010167	WBGene00010478	WBGene00016976	WBGene00011925	WBGene00010282	WBGene00018437	WBGene00021492		WBGene00004140	WBGene00003864
WBGene00004322	WBGene00013265	WBGene00006739		WBGene00020832								WBGene00016058	WBGene00018160	WBGene00008317					WBGene00001582	WBGene00002990	WBGene00010637	WBGene00010175	WBGene00012205	WBGene00016973	WBGene00020684	WBGene00000953	WBGene00018438	WBGene00021555		WBGene00004143	WBGene00003865
WBGene00016115	WBGene00007145	WBGene00001443		WBGene00020852								WBGene00044235	WBGene00020709	WBGene00004037					WBGene00001583	WBGene00002996	WBGene00010664	WBGene00010181	WBGene00004702	WBGene00016980	WBGene00020691	WBGene00010289	WBGene00018439	WBGene00021579		WBGene00004147	WBGene00003868
WBGene00013557	WBGene00010616	WBGene00013434		WBGene00020902								WBGene00021786	WBGene00021507	WBGene00013334					WBGene00001585	WBGene00002998	WBGene00010665	WBGene00010184	WBGene00013604	WBGene00044542	WBGene00011938	WBGene00010300	WBGene00018448	WBGene00021633		WBGene00004152	WBGene00003870
WBGene00007333	WBGene00004275	WBGene00017738		WBGene00020930								WBGene00017388	WBGene00020298	WBGene00017826					WBGene00001589	WBGene00003001	WBGene00010666	WBGene00010209	WBGene00015974	WBGene00016991	WBGene00000017	WBGene00019081	WBGene00018459	WBGene00021654		WBGene00004161	WBGene00003882
WBGene00013223	WBGene00019824	WBGene00016701		WBGene00020952								WBGene00017209	WBGene00006968	WBGene00006831					WBGene00001590	WBGene00003002	WBGene00010667	WBGene00010212	WBGene00013213	WBGene00017009	WBGene00020710	WBGene00019084	WBGene00018460	WBGene00021667		WBGene00004163	WBGene00003898
WBGene00021281	WBGene00011482	WBGene00018294		WBGene00020955								WBGene00021085	WBGene00006958	WBGene00018216					WBGene00001595	WBGene00003003	WBGene00010687	WBGene00010214	WBGene00044069	WBGene00045048	WBGene00020711	WBGene00019086	WBGene00018461	WBGene00021676		WBGene00004166	WBGene00003901
WBGene00003829	WBGene00012361	WBGene00016182		WBGene00020988								WBGene00000744	WBGene00018137	WBGene00008775					WBGene00001596	WBGene00003007	WBGene00010690	WBGene00010241	WBGene00011513	WBGene00000629	WBGene00011942	WBGene00019096	WBGene00018455	WBGene00021698		WBGene00004167	WBGene00003902
WBGene00007100	WBGene00000533	WBGene00014018		WBGene00021001								WBGene00021083	WBGene00022233	WBGene00000793					WBGene00001597	WBGene00003009	WBGene00010700	WBGene00010245	WBGene00020348	WBGene00017006	WBGene00011950	WBGene00010319	WBGene00000271	WBGene00021703		WBGene00004178	WBGene00003904
WBGene00016002	WBGene00010778	WBGene00007195		WBGene00021027								WBGene00021084	WBGene00001983	WBGene00001086					WBGene00001598	WBGene00003014	WBGene00010702	WBGene00010246	WBGene00009113	WBGene00017013	WBGene00011968	WBGene00010309	WBGene00009726	WBGene00021772		WBGene00004179	WBGene00003905
WBGene00000158	WBGene00007144	WBGene00012393		WBGene00021037								WBGene00044337	WBGene00004296	WBGene00018051					WBGene00001599	WBGene00003015	WBGene00010725	WBGene00010247	WBGene00021401	WBGene00017014	WBGene00020755	WBGene00010323	WBGene00001882	WBGene00021799		WBGene00004180	WBGene00003912
WBGene00012894	WBGene00015670	WBGene00001597		WBGene00021039								WBGene00009251	WBGene00001998	WBGene00015161					WBGene00001600	WBGene00003020	WBGene00010726	WBGene00010254	WBGene00008533	WBGene00017019	WBGene00020764	WBGene00010324	WBGene00001880	WBGene00021809		WBGene00004181	WBGene00003914
WBGene00009996	WBGene00000995	WBGene00002206		WBGene00021047								WBGene00015458	WBGene00012665	WBGene00006926					WBGene00001601	WBGene00003021	WBGene00010759	WBGene00010265	WBGene00044720	WBGene00017024	WBGene00020757	WBGene00003742	WBGene00001913	WBGene00021819		WBGene00004185	WBGene00003916
WBGene00022792	WBGene00077771	WBGene00000390		WBGene00021051								WBGene00017303	WBGene00011887	WBGene00017885					WBGene00001602	WBGene00003025	WBGene00010780	WBGene00010289	WBGene00012795	WBGene00008354	WBGene00011986	WBGene00010327	WBGene00001879	WBGene00021848		WBGene00004186	WBGene00003918
WBGene00021486	WBGene00001020	WBGene00018090		WBGene00021055								WBGene00010041	WBGene00004339	WBGene00018073					WBGene00001603	WBGene00003034	WBGene00010784	WBGene00010300	WBGene00010061	WBGene00008355	WBGene00023492	WBGene00006897	WBGene00018479	WBGene00021858		WBGene00004187	WBGene00003919
WBGene00001023	WBGene00001869	WBGene00002191		WBGene00021068								WBGene00020237	WBGene00003921	WBGene00020489					WBGene00001604	WBGene00003035	WBGene00010803	WBGene00010306	WBGene00021055	WBGene00008356	WBGene00020774	WBGene00006644	WBGene00009731	WBGene00021874		WBGene00004188	WBGene00003920
WBGene00021311	WBGene00017735	WBGene00007023		WBGene00021095								WBGene00003771	WBGene00004389	WBGene00003238					WBGene00001605	WBGene00003038	WBGene00010806	WBGene00010309	WBGene00016561	WBGene00008357	WBGene00011997	WBGene00019148	WBGene00006612	WBGene00021919		WBGene00004189	WBGene00003921
WBGene00019822	WBGene00015513	WBGene00002344		WBGene00021096								WBGene00044339	WBGene00004754	WBGene00006462					WBGene00001606	WBGene00003041	WBGene00010836	WBGene00010323	WBGene00011589	WBGene00008358	WBGene00020782	WBGene00019150	WBGene00003172	WBGene00021968		WBGene00004190	WBGene00003922
WBGene00003062	WBGene00012157	WBGene00004736		WBGene00021193								WBGene00044357	WBGene00015266	WBGene00006493					WBGene00001607	WBGene00003045	WBGene00010911	WBGene00010324	WBGene00003034	WBGene00008359	WBGene00012026	WBGene00019151	WBGene00009781	WBGene00021969		WBGene00004199	WBGene00003923
WBGene00017313	WBGene00008765	WBGene00006708		WBGene00021201								WBGene00011313	WBGene00009681	WBGene00014076					WBGene00001609	WBGene00003047	WBGene00010935	WBGene00010327	WBGene00016443	WBGene00008360	WBGene00012020	WBGene00019156	WBGene00000146	WBGene00022026		WBGene00004201	WBGene00003924
WBGene00003415	WBGene00018321	WBGene00017928		WBGene00021202								WBGene00007537	WBGene00000464	WBGene00019913					WBGene00001613	WBGene00003052	WBGene00010975	WBGene00010362	WBGene00004459	WBGene00008369	WBGene00020809	WBGene00019154	WBGene00009793	WBGene00022032		WBGene00004203	WBGene00003925
WBGene00004015	WBGene00003417	WBGene00011647		WBGene00021246								WBGene00007356	WBGene00021639	WBGene00006224					WBGene00001617	WBGene00003059	WBGene00010981	WBGene00010366	WBGene00011063	WBGene00008378	WBGene00020811	WBGene00010366	WBGene00004802	WBGene00022079		WBGene00004204	WBGene00003926
WBGene00009069	WBGene00013880	WBGene00013177		WBGene00021264								WBGene00044174	WBGene00005009	WBGene00020340					WBGene00001620	WBGene00003060	WBGene00010984	WBGene00010370	WBGene00010730	WBGene00017034	WBGene00000496	WBGene00010368	WBGene00018518	WBGene00022085		WBGene00004206	WBGene00003927
WBGene00016117	WBGene00008412	WBGene00015330		WBGene00021274								WBGene00019870	WBGene00017161	WBGene00016896					WBGene00001621	WBGene00003061	WBGene00011010	WBGene00010371	WBGene00007101	WBGene00017035	WBGene00004781	WBGene00019165	WBGene00009799	WBGene00022086		WBGene00004208	WBGene00003928
WBGene00003797	WBGene00007476	WBGene00017760		WBGene00021302								WBGene00009090	WBGene00012995	WBGene00006928					WBGene00001622	WBGene00003062	WBGene00011011	WBGene00010373	WBGene00021270	WBGene00045508	WBGene00044469	WBGene00019169	WBGene00018539	WBGene00022090		WBGene00004209	WBGene00003930
WBGene00019008	WBGene00001632	WBGene00001827		WBGene00021307								WBGene00015392	WBGene00003136	WBGene00017891					WBGene00001624	WBGene00003063	WBGene00011012	WBGene00010377	WBGene00012356	WBGene00050879	WBGene00005324	WBGene00010371	WBGene00018561	WBGene00022093		WBGene00004214	WBGene00003947
WBGene00017273	WBGene00021749	WBGene00015308		WBGene00021308								WBGene00004173	WBGene00021985	WBGene00022647					WBGene00001627	WBGene00003064	WBGene00011036	WBGene00010378	WBGene00007299	WBGene00044080	WBGene00006044	WBGene00010373	WBGene00018577	WBGene00022100		WBGene00004217	WBGene00003948
WBGene00022453	WBGene00006735	WBGene00007135		WBGene00021319								WBGene00023477	WBGene00000871	WBGene00011860					WBGene00001628	WBGene00003065	WBGene00011038	WBGene00010381	WBGene00015747	WBGene00045355	WBGene00020840	WBGene00010375	WBGene00018578	WBGene00022106		WBGene00004239	WBGene00003949
WBGene00019075	WBGene00012888	WBGene00018921		WBGene00021332								WBGene00011266	WBGene00003475	WBGene00022367					WBGene00001629	WBGene00003066	WBGene00011050	WBGene00010422	WBGene00022603	WBGene00045405	WBGene00003705	WBGene00019183	WBGene00009834	WBGene00022108		WBGene00004241	WBGene00003950
WBGene00008532	WBGene00018632	WBGene00000064		WBGene00021345								WBGene00021904	WBGene00008331	WBGene00003967					WBGene00001630	WBGene00003067	WBGene00011054	WBGene00010440	WBGene00014066	WBGene00008389	WBGene00077519	WBGene00019184	WBGene00001668	WBGene00022130		WBGene00004242	WBGene00003951
WBGene00004501	WBGene00009346	WBGene00019129		WBGene00021353								WBGene00002259	WBGene00009173	WBGene00008750					WBGene00001631	WBGene00003068	WBGene00011056	WBGene00010447	WBGene00008003	WBGene00008393	WBGene00012085	WBGene00010378	WBGene00006393	WBGene00022143		WBGene00004243	WBGene00003952
WBGene00016113	WBGene00008164	WBGene00000264		WBGene00021355								WBGene00000758	WBGene00008362	WBGene00003727					WBGene00001632	WBGene00003071	WBGene00011060	WBGene00010451	WBGene00015591	WBGene00008394	WBGene00012094	WBGene00010381	WBGene00018613	WBGene00022145		WBGene00004244	WBGene00003953
WBGene00003787	WBGene00022672	WBGene00015975		WBGene00021369								WBGene00012799	WBGene00004282	WBGene00019435					WBGene00001633	WBGene00003073	WBGene00011063	WBGene00010453	WBGene00015014	WBGene00008396	WBGene00012104	WBGene00019190	WBGene00009851	WBGene00022155		WBGene00004248	WBGene00003955
WBGene00011612	WBGene00001162	WBGene00018864		WBGene00021374								WBGene00001756	WBGene00008502	WBGene00015704					WBGene00001636	WBGene00003074	WBGene00011067	WBGene00010457	WBGene00007012	WBGene00017041	WBGene00020875	WBGene00019214	WBGene00018615	WBGene00022313		WBGene00004254	WBGene00003961
WBGene00006382	WBGene00016676	WBGene00004254		WBGene00021387								WBGene00012382	WBGene00013339	WBGene00020177					WBGene00001637	WBGene00003077	WBGene00011068	WBGene00010460	WBGene00021074	D2007.3	WBGene00012110	WBGene00019216	WBGene00009854	WBGene00022515		WBGene00004258	WBGene00003962
WBGene00001137	WBGene00022669	WBGene00013096		WBGene00021391								WBGene00022156	WBGene00009124	WBGene00004875					WBGene00001638	WBGene00003078	WBGene00011106	WBGene00010466	WBGene00004496	WBGene00017050	WBGene00012111	WBGene00019224	WBGene00009861	WBGene00022523		WBGene00004259	WBGene00003964
WBGene00003162	WBGene00021544	WBGene00001161		WBGene00021402								WBGene00044272	WBGene00010730	WBGene00001026					WBGene00001639	WBGene00003079	WBGene00011139	WBGene00010474	WBGene00004494	WBGene00017052	WBGene00045183	WBGene00019229	WBGene00009862	WBGene00022528		WBGene00004266	WBGene00003975
WBGene00008380	WBGene00008266	WBGene00003656		WBGene00021415								WBGene00016180	WBGene00004340	WBGene00001116					WBGene00001645	WBGene00003080	WBGene00011147	WBGene00010485	WBGene00003406	WBGene00000688	WBGene00012122	WBGene00019236	WBGene00009878	WBGene00022531		WBGene00004268	WBGene00003982
WBGene00004378	WBGene00013550	WBGene00004416		WBGene00021416								WBGene00019090	WBGene00021754	WBGene00003407					WBGene00001646	WBGene00003081	WBGene00011152	WBGene00010486	WBGene00003059	WBGene00005583	WBGene00012130	WBGene00010417	WBGene00018626	WBGene00022545		WBGene00004269	WBGene00003989
WBGene00017607	WBGene00013544	WBGene00022087		WBGene00021417								WBGene00003767	WBGene00017672	WBGene00007529					WBGene00001647	WBGene00003082	WBGene00011153	WBGene00010487	WBGene00003063	WBGene00005589	WBGene00012140	WBGene00005884	WBGene00009897	WBGene00022546		WBGene00004270	WBGene00003992
WBGene00019544	WBGene00003078	WBGene00019246		WBGene00021428								WBGene00019021	WBGene00017279	WBGene00006636					WBGene00001648	WBGene00003083	WBGene00011189	WBGene00010491	WBGene00003418	WBGene00017061	WBGene00012146	WBGene00019255	WBGene00004377	WBGene00022572		WBGene00004271	WBGene00003993
WBGene00017855	WBGene00007760	WBGene00010663		WBGene00021447								WBGene00009637	WBGene00013243	WBGene00004038					WBGene00001649	WBGene00003085	WBGene00011206	WBGene00010510	WBGene00014203	WBGene00006645	WBGene00045097	WBGene00019257	WBGene00018635	WBGene00022634		WBGene00004272	WBGene00003994
WBGene00020190	WBGene00010193	WBGene00012496		WBGene00021458								WBGene00003765	WBGene00022463	WBGene00008370					WBGene00001650	WBGene00003087	WBGene00011216	WBGene00010524	WBGene00020273	WBGene00017068	WBGene00020910	WBGene00019260	WBGene00018648	WBGene00022650		WBGene00004273	WBGene00004014
WBGene00019711	WBGene00020499	WBGene00012928		WBGene00021461								WBGene00004118	WBGene00016331	WBGene00016721					WBGene00001651	WBGene00003089	WBGene00011219	WBGene00010525	WBGene00022351	WBGene00044953	WBGene00020917	WBGene00010423	WBGene00003087	WBGene00022709		WBGene00004274	WBGene00004015
WBGene00003150	WBGene00015745	WBGene00022037		WBGene00021464								WBGene00010196	WBGene00014014	WBGene00007583					WBGene00001653	WBGene00003090	WBGene00011221	WBGene00010538	WBGene00004340	WBGene00005299	WBGene00003576	WBGene00019272	WBGene00009918	WBGene00022753		WBGene00004277	WBGene00004016
WBGene00013436	WBGene00016021	WBGene00012243		WBGene00021469								WBGene00044644	WBGene00001869	WBGene00001411					WBGene00001660	WBGene00003091	WBGene00011232	WBGene00010543	WBGene00015557	WBGene00017083	WBGene00044749	WBGene00004976	WBGene00002117	WBGene00022834		WBGene00004279	WBGene00004027
WBGene00009744	WBGene00018793	WBGene00003413		WBGene00021482								WBGene00010491	WBGene00017274	WBGene00019884					WBGene00001661	WBGene00003093	WBGene00011235	WBGene00010544	WBGene00003884	WBGene00004005	WBGene00004156	WBGene00010460	WBGene00018678	WBGene00022843		WBGene00004282	WBGene00004028
WBGene00022360	WBGene00016443	WBGene00004506		WBGene00021483								WBGene00009640	WBGene00006793	WBGene00015569					WBGene00001663	WBGene00003096	WBGene00011250	WBGene00010563	WBGene00017812	WBGene00008451	WBGene00003230	WBGene00010485	WBGene00018679	WBGene00022888		WBGene00004283	WBGene00004031
WBGene00010425	WBGene00006963	WBGene00001258		WBGene00021487								WBGene00015623	WBGene00000761	WBGene00015590					WBGene00001666	WBGene00003097	WBGene00011259	WBGene00010573	WBGene00020376	WBGene00001463	WBGene00044026	WBGene00010486	WBGene00018680	WBGene00023407		WBGene00004284	WBGene00004032
WBGene00003821	WBGene00010284	WBGene00000413		WBGene00021505								WBGene00015457	WBGene00007581	WBGene00003055					WBGene00001669	WBGene00003119	WBGene00011272	WBGene00010574	WBGene00017549	WBGene00001732	WBGene00020937	WBGene00010487	WBGene00018667	WBGene00023490		WBGene00004296	WBGene00004034
WBGene00012342	WBGene00000184	WBGene00017699		WBGene00021509								WBGene00043147	WBGene00009508	WBGene00015684					WBGene00001677	WBGene00003123	WBGene00011275	WBGene00010584	WBGene00020717	WBGene00017095	WBGene00020938	WBGene00003089	WBGene00018671	WBGene00023515		WBGene00004297	WBGene00004040
WBGene00004781	WBGene00013482	WBGene00008920		WBGene00021515								WBGene00044316	WBGene00044008	WBGene00004348					WBGene00001678	WBGene00003129	WBGene00011279	WBGene00010587	WBGene00013605	WBGene00005937	W02H5.1	WBGene00010510	WBGene00009930	WBGene00043067		WBGene00004298	WBGene00004042
WBGene00017888	WBGene00006039	WBGene00021901		WBGene00021531								WBGene00016153	WBGene00006795	WBGene00012365					WBGene00001679	WBGene00003130	WBGene00011283	WBGene00010596	WBGene00000275	WBGene00005938	WBGene00020961	WBGene00001700	WBGene00009932	WBGene00043992		WBGene00004302	WBGene00004043
WBGene00011142	WBGene00013232	WBGene00007385		WBGene00021637								WBGene00008359	WBGene00022762	WBGene00006759					WBGene00001680	WBGene00003132	WBGene00011292	WBGene00010610	WBGene00016412	WBGene00008460	WBGene00003228	K02F6.2	WBGene00004351	WBGene00043998		WBGene00004303	WBGene00004046
WBGene00004128	WBGene00016439	WBGene00009308		WBGene00021645								WBGene00015010	WBGene00022488	WBGene00008078					WBGene00001682	WBGene00003133	WBGene00011299	WBGene00010611	WBGene00003158	WBGene00017104	WBGene00003955	WBGene00019337	WBGene00001569	WBGene00044005		WBGene00004304	WBGene00004047
WBGene00001230	WBGene00020782	WBGene00000474		WBGene00021653								WBGene00016594	WBGene00021287	WBGene00007090					WBGene00001683	WBGene00003134	WBGene00011312	WBGene00010612	WBGene00006647	WBGene00005415	WBGene00020989	WBGene00019338	WBGene00018688	WBGene00044073		WBGene00004305	WBGene00004049
WBGene00000542	WBGene00010915	WBGene00001088		WBGene00021654								WBGene00006052	WBGene00008508	WBGene00000936					WBGene00001685	WBGene00003136	WBGene00011320	WBGene00010617	WBGene00016602	WBGene00017107	WBGene00021011	WBGene00006268	WBGene00018689	WBGene00044077		WBGene00004306	WBGene00004050
WBGene00007645	WBGene00006711	WBGene00003818		WBGene00021655								WBGene00044206	WBGene00011662	WBGene00017957					WBGene00001686	WBGene00003142	WBGene00011326	WBGene00010623	WBGene00007616	WBGene00006207	WBGene00001814	WBGene00006270	WBGene00004078	WBGene00044138		WBGene00004307	WBGene00004051
WBGene00002275	WBGene00021061	WBGene00012868		WBGene00021656								WBGene00020243	WBGene00006387	WBGene00019237					WBGene00001688	WBGene00003144	WBGene00011342	WBGene00010633	WBGene00017007	WBGene00017112	WBGene00012251	WBGene00003535	WBGene00001534	WBGene00044177		WBGene00004312	WBGene00004053
WBGene00017827	WBGene00019503	WBGene00002059		WBGene00021658								WBGene00010987	WBGene00004723	WBGene00000022					WBGene00001689	WBGene00003148	WBGene00011350	WBGene00010634	WBGene00020028	WBGene00017113	WBGene00021031	WBGene00000044	WBGene00004745	WBGene00044202		WBGene00004313	WBGene00004060
WBGene00004204	WBGene00021082	WBGene00003390		WBGene00021678								WBGene00003763	WBGene00004759	WBGene00011955					WBGene00001692	WBGene00003153	WBGene00011352	WBGene00010636	WBGene00020687	WBGene00008477	WBGene00012276	WBGene00001603	WBGene00018707	WBGene00044207		WBGene00004314	WBGene00004063
WBGene00009993	WBGene00016624	WBGene00007235		WBGene00021726								WBGene00016733	WBGene00013529	WBGene00000832					WBGene00001694	WBGene00003160	WBGene00011361	WBGene00010643	WBGene00009937	WBGene00008479	WBGene00012277	WBGene00010547	WBGene00009939	WBGene00044212		WBGene00004315	WBGene00004064
WBGene00020091	WBGene00011117	WBGene00012097		WBGene00021727								WBGene00007440	WBGene00013204	WBGene00001345					WBGene00001699	WBGene00003161	WBGene00011366	WBGene00010646	WBGene00015658	WBGene00003679	WBGene00001692	WBGene00010543	WBGene00018714	WBGene00044242		WBGene00004318	WBGene00004068
WBGene00018482	WBGene00022124	WBGene00009553		WBGene00021739								WBGene00009221	WBGene00021856	WBGene00011755					WBGene00001708	WBGene00003162	WBGene00011376	WBGene00010648	WBGene00044412	WBGene00008472	WBGene00001702	WBGene00019372	WBGene00018719	WBGene00044347		WBGene00004319	WBGene00004075
WBGene00001584	WBGene00008140	WBGene00011300		WBGene00021747								WBGene00001908	WBGene00009771	WBGene00001515					WBGene00001709	WBGene00003163	WBGene00011388	WBGene00010650	WBGene00022367	WBGene00008473	WBGene00005822	WBGene00006665	WBGene00018723	WBGene00044400		WBGene00004320	WBGene00004076
WBGene00009112	WBGene00015156	WBGene00009772		WBGene00021750								WBGene00017127	WBGene00003803	WBGene00023519					WBGene00001713	WBGene00003170	WBGene00011393	WBGene00010651	WBGene00007870	WBGene00008474	WBGene00004248	WBGene00019376	WBGene00018727	WBGene00044457		WBGene00004322	WBGene00004077
WBGene00014095	WBGene00044325	WBGene00003916		WBGene00021790								WBGene00003768	WBGene00013001	WBGene00006784					WBGene00001719	WBGene00003177	WBGene00011399	WBGene00010672	WBGene00007712	WBGene00008475	WBGene00021066	WBGene00044312	WBGene00018735	WBGene00044471		WBGene00004323	WBGene00004078
WBGene00007500	WBGene00022857	WBGene00009079		WBGene00021799								WBGene00015947	WBGene00000519	WBGene00006803					WBGene00001725	WBGene00003178	WBGene00011418	WBGene00010678	WBGene00006888	WBGene00017117	WBGene00000785	WBGene00019384	WBGene00018740	WBGene00044472		WBGene00004324	WBGene00004084
WBGene00013075	WBGene00004337	WBGene00011951		WBGene00021817								WBGene00018303	WBGene00018420	WBGene00016781					WBGene00001730	WBGene00003182	WBGene00011431	WBGene00010679	WBGene00010709	WBGene00008484	WBGene00021080	WBGene00004764	WBGene00018743	WBGene00044479		WBGene00004326	WBGene00004085
WBGene00018305	WBGene00015125	WBGene00004105		WBGene00021819								WBGene00000682	WBGene00018782	WBGene00011531					WBGene00001736	WBGene00003186	WBGene00011434	WBGene00010682	WBGene00018698	WBGene00005136	WBGene00021083	WBGene00010563	WBGene00009971	WBGene00044616		WBGene00004332	WBGene00004086
WBGene00000532	WBGene00008409	WBGene00004914		WBGene00021853								WBGene00007232	WBGene00004471	WBGene00000367					WBGene00001740	WBGene00003196	WBGene00011440	WBGene00010692	WBGene00004374	WBGene00017128	WBGene00021087	WBGene00010573	WBGene00006684	WBGene00044676		WBGene00004333	WBGene00004088
WBGene00020742	WBGene00004886	WBGene00020115		WBGene00021863								WBGene00008358	WBGene00011664	WBGene00007640					WBGene00001743	WBGene00003210	WBGene00011441	WBGene00010701	WBGene00004425	WBGene00017139	WBGene00021088	WBGene00010574	WBGene00018746	WBGene00044737		WBGene00004336	WBGene00004090
WBGene00008990	WBGene00010304	WBGene00006755		WBGene00021877								WBGene00164969	WBGene00021789	WBGene00000218					WBGene00001744	WBGene00003214	WBGene00011442	WBGene00010712	WBGene00015346	WBGene00017140	WBGene00021098	WBGene00019404	WBGene00003797	WBGene00044760		WBGene00004337	WBGene00004091
WBGene00184990	WBGene00020705	WBGene00006944		WBGene00021887								WBGene00019880	WBGene00020932	WBGene00021237					WBGene00001745	WBGene00003218	WBGene00011444	WBGene00010719	WBGene00011501	WBGene00017133	WBGene00012373	WBGene00006159	WBGene00009987	WBGene00044772		WBGene00004338	WBGene00004093
WBGene00007329	WBGene00011859	WBGene00013209		WBGene00021893								WBGene00007541	WBGene00012031	WBGene00019467					WBGene00001746	WBGene00003220	WBGene00011464	WBGene00010727	WBGene00022488	WBGene00017135	WBGene00012374	WBGene00010589	WBGene00009988	WBGene00044789		WBGene00004339	WBGene00004094
WBGene00000109	WBGene00010911	WBGene00010806		WBGene00021898								WBGene00003762	WBGene00022672	WBGene00003970					WBGene00001747	WBGene00003221	WBGene00011489	WBGene00010728	WBGene00013349	WBGene00017152	WBGene00021138	WBGene00019405	WBGene00004328	WBGene00044897		WBGene00004340	WBGene00004095
WBGene00015083	WBGene00017549	WBGene00002250		WBGene00021913								WBGene00002018	WBGene00020461	WBGene00009370					WBGene00001748	WBGene00003222	WBGene00011497	WBGene00010734	WBGene00020915	WBGene00001506	WBGene00022411	WBGene00003469	WBGene00009999	WBGene00044901		WBGene00004341	WBGene00004101
WBGene00016607	WBGene00013354	WBGene00017768		WBGene00021927								WBGene00001731	WBGene00009944	WBGene00012701					WBGene00001749	WBGene00003234	WBGene00011501	WBGene00010743	WBGene00021112	WBGene00044545	WBGene00013633	WBGene00019406	WBGene00010000	WBGene00044922		WBGene00004342	WBGene00004105
WBGene00021276	WBGene00013697	WBGene00014205		WBGene00021941								WBGene00194674	WBGene00010306	WBGene00011209					WBGene00001752	WBGene00003235	WBGene00011505	WBGene00010755	WBGene00077500	WBGene00008487	WBGene00004816	WBGene00003456	WBGene00010002	WBGene00044976		WBGene00004343	WBGene00004109
WBGene00021845	WBGene00016156	WBGene00020819		WBGene00021970								WBGene00013898	WBGene00013002	WBGene00008401					WBGene00001753	WBGene00003236	WBGene00011509	WBGene00010756	WBGene00012187	WBGene00008490	WBGene00001604	WBGene00019410	WBGene00018772	WBGene00044998		WBGene00004355	WBGene00004110
WBGene00020102	WBGene00006038	WBGene00008733		WBGene00021976								WBGene00044472	WBGene00009064	WBGene00000215					WBGene00001754	WBGene00003241	WBGene00011543	WBGene00010763	WBGene00000874	WBGene00008492	Y105E8A.15	WBGene00019425	WBGene00003229	WBGene00045162		WBGene00004357	WBGene00004111
WBGene00016702	WBGene00020036	WBGene00012105		WBGene00021987								WBGene00044487	WBGene00045434	WBGene00001637					WBGene00001755	WBGene00003242	WBGene00011559	WBGene00010770	WBGene00008534	WBGene00008493	WBGene00013716	WBGene00019430	WBGene00018777	WBGene00045401		WBGene00004367	WBGene00004116
WBGene00020629	WBGene00018160	WBGene00017356		WBGene00022016								WBGene00016360	WBGene00018635	WBGene00021895					WBGene00001758	WBGene00003243	WBGene00011589	WBGene00010779	WBGene00014221	WBGene00008507	WBGene00013726	WBGene00019431	WBGene00010004	WBGene00045416		WBGene00004371	WBGene00004117
WBGene00013260	WBGene00014228	WBGene00008514		WBGene00022020								WBGene00009957	WBGene00007093	WBGene00016121					WBGene00001760	WBGene00003247	WBGene00011614	WBGene00010786	WBGene00017729	WBGene00008508	Y110A2AM.4	WBGene00077450	WBGene00000803	WBGene00045457		WBGene00004373	WBGene00004125
WBGene00017085	WBGene00010875	WBGene00006733		WBGene00022030								WBGene00007855	WBGene00011600	WBGene00044144					WBGene00001761	WBGene00003258	WBGene00011615	WBGene00010796	WBGene00015011	WBGene00017170	WBGene00022452	WBGene00010602	WBGene00000164	WBGene00045468		WBGene00004374	WBGene00004128
WBGene00001037	WBGene00022273	WBGene00009937		WBGene00022039								WBGene00194692	WBGene00002196	WBGene00044188					WBGene00001763	WBGene00003367	WBGene00011625	WBGene00010804	WBGene00009329	WBGene00017173	WBGene00022462	WBGene00019459	WBGene00000195	WBGene00050913		WBGene00004378	WBGene00004131
WBGene00016650	WBGene00005024	WBGene00022765		WBGene00022054								WBGene00009091	WBGene00016980	WBGene00020490					WBGene00001764	WBGene00003369	WBGene00011633	WBGene00010813	WBGene00011435	WBGene00017175	WBGene00045212	WBGene00010611	WBGene00006816	WBGene00050917		WBGene00004380	WBGene00004132
WBGene00019943	WBGene00004381	WBGene00006439		WBGene00022063								WBGene00001903	WBGene00000247	WBGene00019737					WBGene00001768	WBGene00003370	WBGene00011642	WBGene00010825	WBGene00006466	WBGene00008524	WBGene00013727	WBGene00010612	WBGene00000262	WBGene00077629		WBGene00004381	WBGene00004136
WBGene00009267	WBGene00003475	WBGene00016412		WBGene00022067								WBGene00012123	WBGene00006593	WBGene00018909					WBGene00001774	WBGene00003371	WBGene00011645	WBGene00010829	WBGene00015150	WBGene00008527	WBGene00013728	WBGene00010623	WBGene00010036	WBGene00077652		WBGene00004382	WBGene00004138
WBGene00010626	WBGene00018698	WBGene00004984		WBGene00022100								WBGene00006589	WBGene00022830	WBGene00006604					WBGene00001775	WBGene00003372	WBGene00011664	WBGene00010834	WBGene00022371	WBGene00006960	WBGene00013729	WBGene00019461	WBGene00004241	WBGene00164968		WBGene00004383	WBGene00004143
WBGene00015468	WBGene00017282	WBGene00013350		WBGene00022110								WBGene00004156	WBGene00012110	WBGene00009825					WBGene00001784	WBGene00003374	WBGene00011680	WBGene00010869	WBGene00020089	WBGene00017179	WBGene00012431	WBGene00019501	WBGene00004821	WBGene00185089		WBGene00004385	WBGene00004147
WBGene00018769	WBGene00011435	WBGene00006449		WBGene00022131								WBGene00000016	WBGene00013997	WBGene00043050					WBGene00001787	WBGene00003375	WBGene00011688	WBGene00010874	WBGene00004044	WBGene00017181	WBGene00012439	WBGene00003467	WBGene00018806	WBGene00189961		WBGene00004386	WBGene00004152
WBGene00000465	WBGene00007826	WBGene00003009		WBGene00022176								WBGene00008357	WBGene00001060	WBGene00010266					WBGene00001790	WBGene00003385	WBGene00011691	WBGene00010876	WBGene00008688	WBGene00017182	WBGene00021192	WBGene00006050	WBGene00018808	WBGene00194661		WBGene00004387	WBGene00004163
WBGene00004031	WBGene00008918	WBGene00003037		WBGene00022177								WBGene00001735	WBGene00008720	WBGene00001395					WBGene00001791	WBGene00003387	WBGene00011696	WBGene00010883	WBGene00009287	WBGene00017183	WBGene00003655	WBGene00003425	WBGene00018813	WBGene00194695		WBGene00004388	WBGene00004167
WBGene00007686	WBGene00018923	WBGene00013160		WBGene00022178								WBGene00003764	WBGene00006648	WBGene00006874					WBGene00001793	WBGene00003388	WBGene00011706	WBGene00010887	WBGene00009176	WBGene00008535	WBGene00001977	WBGene00003449	WBGene00010051	WBGene00194731		WBGene00004389	WBGene00004175
WBGene00011071	WBGene00022759	WBGene00022800		WBGene00022198								WBGene00009384	WBGene00020094	WBGene00020322					WBGene00001794	WBGene00003389	WBGene00011729	WBGene00010888	WBGene00004919	WBGene00008536	WBGene00021200	WBGene00002206	WBGene00001076	WBGene00194783		WBGene00004390	WBGene00004178
WBGene00020166	WBGene00013529	WBGene00011758		WBGene00022205								WBGene00017667	WBGene00011016	WBGene00019495					WBGene00001795	WBGene00003390	WBGene00011738	WBGene00010894	WBGene00018482	WBGene00008537	WBGene00021201	WBGene00010633	WBGene00018823	WBGene00194985		WBGene00004391	WBGene00004179
WBGene00001660	WBGene00020376	WBGene00011939		WBGene00022207								WBGene00010633	WBGene00020968	WBGene00019830					WBGene00001805	WBGene00003391	WBGene00011739	WBGene00010895	WBGene00022138	WBGene00008540	WBGene00012481	WBGene00010634	WBGene00010071	WBGene00206464		WBGene00004392	WBGene00004180
WBGene00006856	WBGene00007105	WBGene00006528		WBGene00022209								WBGene00019194	WBGene00003405	WBGene00012356					WBGene00001808	WBGene00003392	WBGene00011741	WBGene00010902	WBGene00021925	WBGene00006166	WBGene00012483	WBGene00010636	WBGene00003219	WBGene00206474		WBGene00004403	WBGene00004181
WBGene00012887	WBGene00022534	WBGene00011260		WBGene00022211								WBGene00001904	WBGene00001194	WBGene00018582					WBGene00001811	WBGene00003393	WBGene00011742	WBGene00010906	WBGene00003044	WBGene00008552	WBGene00021236	WBGene00006039	WBGene00010066	WBGene00219275		WBGene00004405	WBGene00004185
WBGene00005010	WBGene00014015	WBGene00004266		WBGene00022215								WBGene00044389	WBGene00022464	WBGene00006975					WBGene00001812	WBGene00003400	WBGene00011760	WBGene00010915	WBGene00007493	WBGene00017191	WBGene00021262	WBGene00019506	WBGene00018845	WBGene00219316		WBGene00004408	WBGene00004186
WBGene00022099	WBGene00012997	WBGene00010892		WBGene00022219								WBGene00007246	WBGene00018015	WBGene00018520					WBGene00001813	WBGene00003401	WBGene00011809	WBGene00010918	WBGene00011350	WBGene00017188	WBGene00000801	WBGene00019512	WBGene00018863	WBGene00219609		WBGene00004409	WBGene00004187
WBGene00007709	WBGene00006491	WBGene00007514		WBGene00022225								WBGene00016627	WBGene00020558	WBGene00011719					WBGene00001814	WBGene00003404	WBGene00011820	WBGene00010920	WBGene00009092	WBGene00017203	WBGene00021289	WBGene00019520	WBGene00001186	WBGene00219949		WBGene00004411	WBGene00004188
WBGene00016271	WBGene00022776	WBGene00002238		WBGene00022237								WBGene00002016	WBGene00000201	WBGene00022812					WBGene00001815	WBGene00003405	WBGene00011849	WBGene00010933	WBGene00002075	WBGene00005107	WBGene00021290	WBGene00010650	WBGene00010086	WBGene00220168		WBGene00004414	WBGene00004189
WBGene00004704	WBGene00011513	WBGene00002583		WBGene00022274								WBGene00014245	WBGene00007922	WBGene00004762					WBGene00001816	WBGene00003406	WBGene00011864	WBGene00010943	WBGene00008639	WBGene00008553	WBGene00012507	WBGene00010651	WBGene00010093	WBGene00235295		WBGene00004415	WBGene00004190
WBGene00014165	WBGene00012479	WBGene00016741		WBGene00022275								WBGene00009097	WBGene00011312	WBGene00021080					WBGene00001817	WBGene00003408	WBGene00011898	WBGene00010949	WBGene00012237	WBGene00045067	WBGene00012514	WBGene00000641	WBGene00018878	WBGene00235356		WBGene00004416	WBGene00004201
WBGene00004916	WBGene00000148	WBGene00018998		WBGene00022277								WBGene00016658	WBGene00011962	WBGene00002179					WBGene00001819	WBGene00003414	WBGene00011908	WBGene00010963	WBGene00020993	WBGene00017207	WBGene00012518	WBGene00019529	WBGene00018906	WBGene00235383		WBGene00004417	WBGene00004203
WBGene00009974	WBGene00003882	WBGene00018008		WBGene00022279								WBGene00007869	WBGene00009276	WBGene00015188					WBGene00001824	WBGene00003417	WBGene00011915	WBGene00010980	WBGene00003994	WBGene00017208	WBGene00001785	WBGene00019530	WBGene00004044			WBGene00004418	WBGene00004204
WBGene00019399	WBGene00009551	WBGene00006542		WBGene00022290								WBGene00017390	WBGene00006808	WBGene00000221					WBGene00001827	WBGene00003418	WBGene00011920	WBGene00010989	WBGene00020782	WBGene00017209	WBGene00021303	WBGene00019531	WBGene00010131			WBGene00004420	WBGene00004205
WBGene00011884	WBGene00044326	WBGene00018901		WBGene00022297								WBGene00044724	WBGene00019429	WBGene00015485					WBGene00001829	WBGene00003420	WBGene00011924	WBGene00010991	WBGene00009772	WBGene00017211	WBGene00021335	WBGene00044618	WBGene00001579			WBGene00004421	WBGene00004206
WBGene00010053	WBGene00003584	WBGene00012458		WBGene00022307								WBGene00044016	WBGene00022108	WBGene00007746					WBGene00001830	WBGene00003421	WBGene00011956	WBGene00010992	WBGene00014083	WBGene00017213	WBGene00012551	WBGene00010661	WBGene00010143			WBGene00004422	WBGene00004208
WBGene00006707	WBGene00017547	WBGene00015734		WBGene00022334								WBGene00017506	WBGene00004469	WBGene00006927					WBGene00001831	WBGene00003422	WBGene00011981	WBGene00011001	WBGene00019221	WBGene00017214	WBGene00012552	WBGene00045036	WBGene00018909			WBGene00004424	WBGene00004209
WBGene00004303	WBGene00000892	WBGene00021395		WBGene00022349								WBGene00019501	WBGene00000423	WBGene00018562					WBGene00001832	WBGene00003423	WBGene00011986	WBGene00011008	WBGene00022128	WBGene00006005	WBGene00021378	WBGene00010673	WBGene00018920			WBGene00004426	WBGene00004214
WBGene00020209	WBGene00020064	WBGene00011122		WBGene00022353								WBGene00002255	WBGene00020447	WBGene00022139					WBGene00001833	WBGene00003472	WBGene00011988	WBGene00011026	WBGene00006497	WBGene00017228	WBGene00021379	WBGene00010679	WBGene00018913			WBGene00004427	WBGene00004217
WBGene00017605	WBGene00005662	WBGene00001002		WBGene00022354								WBGene00019332	WBGene00021367	WBGene00012139					WBGene00001834	WBGene00003474	WBGene00011990	WBGene00011027	WBGene00015590	WBGene00017229	WBGene00044810	WBGene00003434	WBGene00010142			WBGene00004428	WBGene00004239
WBGene00012651	WBGene00011348	WBGene00020031		WBGene00022366								WBGene00018729	WBGene00013388	WBGene00007528					WBGene00001835	WBGene00003475	WBGene00011993	WBGene00011030	WBGene00004448	WBGene00017230	WBGene00021347	WBGene00010682	WBGene00018928			WBGene00004429	WBGene00004241
WBGene00006516	WBGene00007564	WBGene00000880		WBGene00022377								WBGene00008310	WBGene00001561	WBGene00021983					WBGene00001836	WBGene00003495	WBGene00012019	WBGene00011039	WBGene00000508	WBGene00017231	WBGene00021348	WBGene00010708	WBGene00004350			WBGene00004430	WBGene00004242
WBGene00022269	WBGene00008991	WBGene00015021		WBGene00022420								WBGene00001907	WBGene00003073	WBGene00021502					WBGene00001837	WBGene00003497	WBGene00012020	WBGene00011053	WBGene00020868	WBGene00005617	WBGene00012564	WBGene00010712	WBGene00018957			WBGene00004431	WBGene00004243
WBGene00018064	WBGene00003451	WBGene00020840		WBGene00022432								WBGene00004987	WBGene00015235	WBGene00019994					WBGene00001838	WBGene00003499	WBGene00012021	WBGene00011059	WBGene00006402	WBGene00017232	WBGene00012608	K09C6.1	WBGene00018960			WBGene00004433	WBGene00004244
WBGene00004214	WBGene00015204	WBGene00018794		WBGene00022438								WBGene00020025	WBGene00018680	WBGene00015206					WBGene00001839	WBGene00003504	WBGene00012058	WBGene00011088	WBGene00004190	WBGene00005897	WBGene00006920	WBGene00019556	WBGene00018961			WBGene00004435	WBGene00004248
WBGene00013688	WBGene00007912	WBGene00016200		WBGene00022441								WBGene00016659	WBGene00010233	WBGene00001147					WBGene00001840	WBGene00003507	WBGene00012074	WBGene00011093	WBGene00001862	WBGene00017233	WBGene00006912	WBGene00019561	WBGene00018964			WBGene00004437	WBGene00004254
WBGene00010638	WBGene00011408	WBGene00020822		WBGene00022446								WBGene00010763	WBGene00016154	WBGene00017701					WBGene00001843	WBGene00003508	WBGene00012100	WBGene00011105	WBGene00000875	WBGene00017221	WBGene00021419	WBGene00019562	WBGene00018971			WBGene00004439	WBGene00004258
WBGene00018963	WBGene00006713	WBGene00001978		WBGene00022459								WBGene00011286	WBGene00007270	WBGene00012337					WBGene00001844	WBGene00003514	WBGene00012103	WBGene00011114	WBGene00006613	WBGene00017222	WBGene00021427	WBGene00019568	WBGene00001400			WBGene00004440	WBGene00004259
WBGene00019543	WBGene00017746	WBGene00019157		WBGene00022508								WBGene00001767	WBGene00001412	WBGene00018734					WBGene00001851	WBGene00003515	WBGene00012104	WBGene00011120	WBGene00019441	WBGene00017225	WBGene00000974	WBGene00010719	WBGene00018987			WBGene00004441	WBGene00004266
WBGene00001609	WBGene00007435	WBGene00000381		WBGene00022512								WBGene00008040	WBGene00011311	WBGene00018587					WBGene00001852	WBGene00003516	WBGene00012106	WBGene00011124	WBGene00004217	WBGene00004790	WBGene00012656	WBGene00010722	WBGene00018991			WBGene00004446	WBGene00004268
WBGene00003401	WBGene00009173	WBGene00021685		WBGene00022543								WBGene00000034	WBGene00016291	WBGene00004148					WBGene00001853	WBGene00003517	WBGene00012136	WBGene00011129	WBGene00002083	WBGene00008565	WBGene00012642	WBGene00010723	WBGene00018992			WBGene00004448	WBGene00004269
WBGene00015091	WBGene00011807	WBGene00022851		WBGene00022564								WBGene00003769	WBGene00006385	WBGene00011076					WBGene00001854	WBGene00003528	WBGene00012148	WBGene00011132	WBGene00015073	WBGene00045468	WBGene00012662	WBGene00019586	WBGene00003977			WBGene00004449	WBGene00004271
WBGene00010044	WBGene00009145	WBGene00019836		WBGene00022579								WBGene00004174	WBGene00007054	WBGene00009264					WBGene00001855	WBGene00003530	WBGene00012167	WBGene00011133	WBGene00021554	WBGene00017243	WBGene00000214	WBGene00019587	WBGene00010158			WBGene00004452	WBGene00004272
WBGene00004800	WBGene00003079	WBGene00020687		WBGene00022592								WBGene00021627	WBGene00010038	WBGene00009172					WBGene00001856	WBGene00003552	WBGene00012182	WBGene00011134	WBGene00019723	WBGene00017253	WBGene00001044	WBGene00010728	WBGene00010172			WBGene00004456	WBGene00004273
WBGene00013771	WBGene00018007	WBGene00006703		WBGene00022608								WBGene00020886	WBGene00007189	WBGene00022629					WBGene00001862	WBGene00003558	WBGene00012194	WBGene00011171	WBGene00007100	WBGene00017254	WBGene00012715	WBGene00045387	WBGene00010163			WBGene00004458	WBGene00004274
WBGene00004411	WBGene00019630	WBGene00018017		WBGene00022670								WBGene00044182	WBGene00011985	WBGene00003779					WBGene00001863	WBGene00003559	WBGene00012241	WBGene00011172	WBGene00011641	WBGene00017247	WBGene00004164	WBGene00019616	WBGene00010170			WBGene00004459	WBGene00004277
WBGene00006794	WBGene00018270	WBGene00004391		WBGene00022682								WBGene00022653	WBGene00016313	WBGene00000212					WBGene00001864	WBGene00003564	WBGene00012247	WBGene00011173	WBGene00022034	WBGene00017248	WBGene00002047	WBGene00019619	WBGene00010185			WBGene00004460	WBGene00004279
WBGene00009372	WBGene00020084	WBGene00019219		WBGene00022697								WBGene00008360	WBGene00022077	WBGene00000036					WBGene00001865	WBGene00003566	WBGene00012258	WBGene00011174	WBGene00019543	WBGene00017249	WBGene00003156	WBGene00019626	WBGene00003650			WBGene00004461	WBGene00004282
WBGene00007050	WBGene00010305	WBGene00001337		WBGene00022721								WBGene00013884	WBGene00013530	WBGene00007647					WBGene00001867	WBGene00003567	WBGene00012293	WBGene00011176	WBGene00021692	WBGene00005442	WBGene00000498	WBGene00010745	WBGene00019014			WBGene00004462	WBGene00004283
WBGene00006514	WBGene00001648	WBGene00014232		WBGene00022726								WBGene00009895	WBGene00008505	WBGene00010925					WBGene00001869	WBGene00003571	WBGene00012299	WBGene00011178	WBGene00011985	WBGene00008574	WBGene00021499	WBGene00001614	WBGene00010195			WBGene00004463	WBGene00004284
WBGene00000498	WBGene00004965	WBGene00004891		WBGene00022749								WBGene00185097	WBGene00017646	WBGene00003477					WBGene00001872	WBGene00003572	WBGene00012301	WBGene00011190	WBGene00016124	WBGene00005330	WBGene00012777	WBGene00010738	WBGene00010199			WBGene00004464	WBGene00004286
WBGene00000802	WBGene00018408	WBGene00011239		WBGene00022812								WBGene00007251	WBGene00010920	WBGene00021662					WBGene00001874	WBGene00003576	WBGene00012324	WBGene00011191	WBGene00009511	WBGene00006649	WBGene00012778	WBGene00010760	WBGene00010206			WBGene00004465	WBGene00004296
WBGene00017004	WBGene00012678	WBGene00006442		WBGene00022834								WBGene00012383	WBGene00006829	WBGene00022659					WBGene00001883	WBGene00003577	WBGene00012326	WBGene00011200	WBGene00014801	WBGene00017263	WBGene00021532	WBGene00019642	WBGene00010212			WBGene00004466	WBGene00004297
WBGene00017237	WBGene00016128	WBGene00006392		WBGene00022848								WBGene00020049	WBGene00009499	WBGene00004829					WBGene00001885	WBGene00003578	WBGene00012343	WBGene00011202	WBGene00019008	WBGene00000373	WBGene00021533	WBGene00005655	WBGene00010227			WBGene00004467	WBGene00004298
WBGene00018586	WBGene00007718	WBGene00012094		WBGene00022890								WBGene00044746	WBGene00007168	WBGene00018392					WBGene00001887	WBGene00003580	WBGene00012352	WBGene00011203	WBGene00003923	WBGene00017264	WBGene00021536	WBGene00019644	WBGene00010229			WBGene00004468	WBGene00004302
WBGene00020437	WBGene00014083	WBGene00003923		WBGene00023284								WBGene00011949	WBGene00018339	WBGene00002239					WBGene00001898	WBGene00003581	WBGene00012369	WBGene00011214	WBGene00010608	WBGene00017271	WBGene00012781	WBGene00010779	WBGene00010230			WBGene00004471	WBGene00004303
WBGene00021074	WBGene00044305	WBGene00017749		WBGene00023404								WBGene00008392	WBGene00016524	WBGene00012019					WBGene00001899	WBGene00003584	WBGene00012405	WBGene00011215	WBGene00004338	WBGene00008581	WBGene00012789	WBGene00019667	WBGene00003547			WBGene00004472	WBGene00004304
WBGene00009385	WBGene00006791	WBGene00004422		WBGene00023421								WBGene00023493	WBGene00008417	WBGene00022372					WBGene00001906	WBGene00003586	WBGene00012436	WBGene00011217	WBGene00008665	WBGene00008594	WBGene00000866	WBGene00044896	WBGene00010234			WBGene00004473	WBGene00004305
WBGene00011324	WBGene00044758	WBGene00022703		WBGene00023451								WBGene00014039	WBGene00012756	WBGene00016423					WBGene00001909	WBGene00003587	WBGene00012469	WBGene00011236	WBGene00017548	WBGene00008595	WBGene00003763	WBGene00000659	WBGene00019042			WBGene00004476	WBGene00004306
WBGene00006577	WBGene00018132	WBGene00009584		WBGene00023497								WBGene00009639	WBGene00015484	WBGene00001135					WBGene00001911	WBGene00003588	WBGene00012471	WBGene00011241	WBGene00008413	WBGene00008596	WBGene00012835	WBGene00044616	WBGene00019045			WBGene00004477	WBGene00004307
WBGene00018152	WBGene00019126	WBGene00020068		WBGene00023498								WBGene00003879	WBGene00000839	WBGene00017036					WBGene00001918	WBGene00003592	WBGene00012481	WBGene00011252	WBGene00012651	WBGene00008597	WBGene00012839	WBGene00010804	WBGene00019035			WBGene00004481	WBGene00004308
WBGene00003989	WBGene00021960	WBGene00001746		WBGene00043279								WBGene00235293	WBGene00018636	WBGene00017758					WBGene00001919	WBGene00003593	WBGene00012484	WBGene00011260	WBGene00011039	WBGene00008598	WBGene00003764	WBGene00019717	WBGene00019037			WBGene00004483	WBGene00004312
WBGene00021853	WBGene00000187	WBGene00001224		WBGene00043534								WBGene00008356	WBGene00001812	WBGene00010918					WBGene00001920	WBGene00003594	WBGene00012492	WBGene00011269	WBGene00020499	WBGene00045245	WBGene00012849	WBGene00010829	WBGene00003734			WBGene00004485	WBGene00004314
WBGene00004324	WBGene00018609	WBGene00017217		WBGene00043952								WBGene00017498	WBGene00009366	WBGene00004026					WBGene00001921	WBGene00003596	WBGene00012498	WBGene00011290	WBGene00012657	WBGene00001468	WBGene00021547	WBGene00010830	WBGene00019054			WBGene00004487	WBGene00004315
WBGene00015297	WBGene00008459	WBGene00010664		WBGene00043988								WBGene00006585	WBGene00003418	WBGene00011407					WBGene00001922	WBGene00003600	WBGene00012512	WBGene00011291	WBGene00012106	WBGene00017278	WBGene00004239	WBGene00010831	WBGene00010299			WBGene00004488	WBGene00004318
WBGene00045419	WBGene00013000	WBGene00015249		WBGene00043989								WBGene00013078	WBGene00015176	WBGene00003980					WBGene00001929	WBGene00003612	WBGene00012546	WBGene00011294	WBGene00003953	WBGene00017279	WBGene00012869	WBGene00019741	WBGene00010294			WBGene00004489	WBGene00004319
WBGene00008429	WBGene00010736	WBGene00015915		WBGene00043990								WBGene00011019	WBGene00020103	WBGene00012122					WBGene00001930	WBGene00003620	WBGene00012560	WBGene00011295	WBGene00022126	WBGene00008615	WBGene00044256	WBGene00019746	WBGene00010295			WBGene00004491	WBGene00004320
WBGene00015104	WBGene00010900	WBGene00022473		WBGene00043992								WBGene00009634	WBGene00016060	WBGene00004202					WBGene00001931	WBGene00003624	WBGene00012650	WBGene00011297	WBGene00004420	WBGene00008617	WBGene00012862	WBGene00000928	WBGene00010305			WBGene00004492	WBGene00004322
WBGene00014123	WBGene00017245	WBGene00017802		WBGene00044045								WBGene00000701	WBGene00015481	WBGene00003472					WBGene00001932	WBGene00003625	WBGene00012672	WBGene00011315	WBGene00044493	WBGene00008618	WBGene00021565	WBGene00010834	WBGene00019100			WBGene00004493	WBGene00004323
WBGene00022253	WBGene00007561	WBGene00019747		WBGene00044154								WBGene00011753	WBGene00021536	WBGene00001627					WBGene00001933	WBGene00003628	WBGene00012675	WBGene00011322	WBGene00016713	WBGene00008619	WBGene00021555	WBGene00019769	WBGene00006977			WBGene00004494	WBGene00004324
WBGene00004703	WBGene00007915	WBGene00010325		WBGene00044227								WBGene00000700	WBGene00013792	WBGene00013985					WBGene00001934	WBGene00003635	WBGene00012715	WBGene00011336	WBGene00019894	WBGene00008621	WBGene00021560	WBGene00019773	WBGene00010325			WBGene00004495	WBGene00004333
WBGene00012209	WBGene00011634	WBGene00003826		WBGene00044281								WBGene00012118	WBGene00006540	WBGene00011182					WBGene00001935	WBGene00003637	WBGene00012716	WBGene00011351	WBGene00016277	WBGene00017281	WBGene00021630	WBGene00019774	WBGene00006402			WBGene00004501	WBGene00004336
WBGene00015207	WBGene00000205	WBGene00004824		WBGene00044386								WBGene00003752	WBGene00012576	WBGene00016585					WBGene00001936	WBGene00003638	WBGene00012723	WBGene00011357	WBGene00000156	WBGene00017291	WBGene00002143	WBGene00010869	WBGene00019123			WBGene00004502	WBGene00004337
WBGene00021660	WBGene00012128	WBGene00009666		WBGene00044413								WBGene00021979	WBGene00007972	WBGene00017582					WBGene00001937	WBGene00003640	WBGene00012789	WBGene00011369	WBGene00016014	WBGene00008623	WBGene00002144	WBGene00010871	WBGene00010342			WBGene00004503	WBGene00004338
WBGene00015499	WBGene00016793	WBGene00003148		WBGene00044414								WBGene00004810	WBGene00001027	WBGene00020496					WBGene00001938	WBGene00003645	WBGene00012790	WBGene00011378	WBGene00016381	WBGene00008625	WBGene00021649	WBGene00010874	WBGene00006364			WBGene00004504	WBGene00004339
WBGene00004143	WBGene00009305	WBGene00016249		WBGene00044420								WBGene00017541	WBGene00007186	WBGene00004135					WBGene00001939	WBGene00003651	WBGene00012795	WBGene00011379	WBGene00001526	WBGene00008630	WBGene00012955	WBGene00010876	WBGene00001486			WBGene00004505	WBGene00004340
WBGene00019715	WBGene00014234	WBGene00017931		WBGene00044436								WBGene00002015	WBGene00001160	WBGene00001994					WBGene00001940	WBGene00003654	WBGene00012802	WBGene00011380	WBGene00008991	WBGene00006027	WBGene00012985	WBGene00010915	WBGene00019130			WBGene00004506	WBGene00004341
WBGene00015809	WBGene00007400	WBGene00020462		WBGene00044482								WBGene00015756	WBGene00001834	WBGene00001244					WBGene00001941	WBGene00003658	WBGene00012813	WBGene00011401	WBGene00010364	WBGene00008627	WBGene00001461	WBGene00010920	WBGene00019132			WBGene00004508	WBGene00004343
WBGene00020171	WBGene00008131	WBGene00000833		WBGene00044504								WBGene00021918	WBGene00009451	WBGene00012675					WBGene00001942	WBGene00003659	WBGene00012825	WBGene00011405	WBGene00003801	WBGene00017305	WBGene00001768	WBGene00010933	WBGene00019133			WBGene00004510	WBGene00004355
WBGene00016195	WBGene00010094	WBGene00001498		WBGene00044522								WBGene00002020	WBGene00014115	WBGene00021329					WBGene00001944	WBGene00003676	WBGene00012850	WBGene00011414	WBGene00016741	WBGene00017306	WBGene00000819	WBGene00010895	WBGene00019139			WBGene00004679	WBGene00004357
WBGene00021784	WBGene00006386	WBGene00014096		WBGene00044560								WBGene00011906	WBGene00003858	WBGene00011738					WBGene00001945	WBGene00003677	WBGene00012879	WBGene00011438	WBGene00019432	WBGene00006160	WBGene00021662	WBGene00010898	WBGene00010351			WBGene00004680	WBGene00004360
WBGene00009994	WBGene00018159	WBGene00021868		WBGene00044586								WBGene00016420	WBGene00015023	WBGene00016495					WBGene00001946	WBGene00003678	WBGene00012900	WBGene00011452	WBGene00019578	WBGene00006162	WBGene00021663	WBGene00010900	WBGene00010354			WBGene00004681	WBGene00004361
WBGene00011788	WBGene00004152	WBGene00007412		WBGene00044608								WBGene00022582	WBGene00000840	WBGene00003400					WBGene00001947	WBGene00003681	WBGene00012935	WBGene00011466	WBGene00021467	WBGene00008638	Y48G1BL.6	WBGene00006071	WBGene00010365			WBGene00004684	WBGene00004367
WBGene00004217	WBGene00006566	WBGene00013109		WBGene00044637								WBGene00000370	WBGene00011481	WBGene00006364					WBGene00001949	WBGene00003687	WBGene00012943	WBGene00011467	WBGene00044466	WBGene00008633	Y48G1BM.5	WBGene00000246	WBGene00019153			WBGene00004698	WBGene00004371
WBGene00002244	WBGene00044423	WBGene00008338		WBGene00044639								WBGene00019489	WBGene00000865	WBGene00012018					WBGene00001950	WBGene00003691	WBGene00012958	WBGene00011469	WBGene00015640	WBGene00008634	WBGene00021671	WBGene00010883	WBGene00000758			WBGene00004699	WBGene00004373
WBGene00020549	WBGene00013127	WBGene00009352		WBGene00044641								WBGene00002017	WBGene00001813	WBGene00009288					WBGene00001955	WBGene00003694	WBGene00012981	WBGene00011472	WBGene00013041	WBGene00006161	WBGene00000165	WBGene00019783	WBGene00019181			WBGene00004700	WBGene00004374
WBGene00013219	WBGene00022489	WBGene00012676		WBGene00044705								WBGene00007250	WBGene00011368	WBGene00019872					WBGene00001963	WBGene00003695	WBGene00012982	WBGene00011474	WBGene00013768	WBGene00008635	WBGene00021704	WBGene00019784	WBGene00019189			WBGene00004701	WBGene00004378
WBGene00011912	WBGene00017555	WBGene00019121		WBGene00044742								WBGene00007874	WBGene00004409	WBGene00020128					WBGene00001971	WBGene00003709	WBGene00012988	WBGene00011478	WBGene00019672	WBGene00006154	WBGene00021730	WBGene00019785	WBGene00003691			WBGene00004702	WBGene00004380
WBGene00015538	WBGene00010465	WBGene00022852		WBGene00044745								WBGene00009964	WBGene00018953	WBGene00020824					WBGene00001972	WBGene00003722	WBGene00013000	WBGene00011483	WBGene00013204	WBGene00008640	WBGene00021156	WBGene00010906	WBGene00010392			WBGene00004703	WBGene00004381
WBGene00015461	WBGene00012423	WBGene00013506		WBGene00044989								WBGene00008304	WBGene00012983	WBGene00001112					WBGene00001973	WBGene00003724	WBGene00013011	WBGene00011491	WBGene00004180	WBGene00008641	Y50F7A.2	WBGene00019810	WBGene00000506			WBGene00004704	WBGene00004383
WBGene00018891	WBGene00000101	WBGene00012192		WBGene00045052								WBGene00019226	WBGene00022718	WBGene00018959					WBGene00001974	WBGene00003725	WBGene00013016	WBGene00011493	WBGene00021535	WBGene00008643	WBGene00013078	WBGene00019812	WBGene00003390			WBGene00004705	WBGene00004384
WBGene00008533	WBGene00017098	WBGene00013201		WBGene00045108								WBGene00011733	WBGene00009731	WBGene00000787					WBGene00001976	WBGene00003730	WBGene00013024	WBGene00011499	WBGene00000537	WBGene00017324	WBGene00013073	WBGene00010980	WBGene00044310			WBGene00004706	WBGene00004385
WBGene00001414	WBGene00009266	WBGene00006512		WBGene00045212								WBGene00012152	WBGene00003397	WBGene00013248					WBGene00001977	WBGene00003732	WBGene00013039	WBGene00011533	WBGene00019838	WBGene00044296	WBGene00013115	WBGene00019839	WBGene00005808			WBGene00004721	WBGene00004386
WBGene00001028	WBGene00015815	WBGene00012550		WBGene00045255								WBGene00000675	WBGene00001001	WBGene00001179					WBGene00001978	WBGene00003738	WBGene00013082	WBGene00011549	WBGene00006414	WBGene00008650	Y51H7BR.5	WBGene00010987	WBGene00019244			WBGene00004723	WBGene00004387
WBGene00021004	WBGene00013085	WBGene00003253		WBGene00045277								WBGene00005000	WBGene00019432	WBGene00011804					WBGene00001979	WBGene00003762	WBGene00013093	WBGene00011558	WBGene00020896	WBGene00017343	WBGene00021781	WBGene00010991	WBGene00019250			WBGene00004726	WBGene00004388
WBGene00001946	WBGene00018961	WBGene00004338		WBGene00045297								WBGene00077691	WBGene00010709	WBGene00002999					WBGene00001980	WBGene00003764	WBGene00013095	WBGene00011573	WBGene00007189	WBGene00008657	WBGene00021785	WBGene00010992	WBGene00019254			WBGene00004728	WBGene00004389
WBGene00018599	WBGene00008082	WBGene00013532		WBGene00045511								WBGene00018400	WBGene00003253	WBGene00194986					WBGene00001983	WBGene00003765	WBGene00013122	WBGene00011587	WBGene00019833	WBGene00008658	WBGene00013127	WBGene00003163	WBGene00000867			WBGene00004732	WBGene00004390
WBGene00016888	WBGene00008639	WBGene00015689		WBGene00077712								WBGene00000029	WBGene00013506	WBGene00008607					WBGene00001985	WBGene00003766	WBGene00013127	WBGene00011617	WBGene00021640	WBGene00008659	WBGene00021796	WBGene00019843	WBGene00004954			WBGene00004736	WBGene00004391
WBGene00022742	WBGene00004117	WBGene00006706		WBGene00077762								WBGene00018298	WBGene00007412	WBGene00013247					WBGene00001986	WBGene00003767	WBGene00013137	WBGene00011619	WBGene00008345	WBGene00008660	WBGene00001623	WBGene00002149	WBGene00010433			WBGene00004737	WBGene00004392
WBGene00000467	WBGene00007464	WBGene00012879		WBGene00086555								WBGene00022708	WBGene00004824	WBGene00017881					WBGene00001993	WBGene00003771	WBGene00013208	WBGene00011621	WBGene00000871	WBGene00017362	WBGene00013147	WBGene00019846	WBGene00003965			WBGene00004738	WBGene00004403
WBGene00001007	WBGene00006596	WBGene00003183		WBGene00185098								WBGene00045271	WBGene00017802	WBGene00004089					WBGene00001994	WBGene00003772	WBGene00013216	WBGene00011669	WBGene00022462	WBGene00005983	WBGene00013153	WBGene00006078	WBGene00010436			WBGene00004743	WBGene00004404
WBGene00016583	WBGene00008364	WBGene00011292		WBGene00189930								WBGene00015043	WBGene00022473	WBGene00022039					WBGene00001995	WBGene00003773	WBGene00013235	WBGene00011681	WBGene00018090	WBGene00005402	WBGene00021849	WBGene00019868	WBGene00010449			WBGene00004744	WBGene00004405
WBGene00020030	WBGene00004885	WBGene00004297		WBGene00189952								WBGene00008557	WBGene00015915	WBGene00004023					WBGene00001996	WBGene00003775	WBGene00013244	WBGene00011705	WBGene00007731	WBGene00017370	WBGene00021852	WBGene00006668	WBGene00019287			WBGene00004746	WBGene00004408
WBGene00015173	WBGene00000885	WBGene00019537		WBGene00194725								WBGene00022497	WBGene00015249	WBGene00004048					WBGene00001997	WBGene00003776	WBGene00013266	WBGene00011707	WBGene00008035	WBGene00017371	WBGene00021885	WBGene00011027	WBGene00006562			WBGene00004752	WBGene00004409
WBGene00017079	WBGene00018421	WBGene00004888		WBGene00194904								WBGene00023416	WBGene00017217	WBGene00001933					WBGene00001998	WBGene00003777	WBGene00013302	WBGene00011713	WBGene00001227	WBGene00005486	WBGene00044493	WBGene00005279	WBGene00010483			WBGene00004753	WBGene00004410
WBGene00010132	WBGene00009714	WBGene00010709		WBGene00194955								WBGene00008063	WBGene00001224	WBGene00000897					WBGene00001999	WBGene00003785	WBGene00013323	WBGene00011717	WBGene00003622	WBGene00045510	WBGene00013208	WBGene00003429	WBGene00010488			WBGene00004754	WBGene00004411
WBGene00000418	WBGene00008441	WBGene00019432		WBGene00194956								WBGene00014030	WBGene00020068	WBGene00004728					WBGene00002000	WBGene00003786	WBGene00013349	WBGene00011721	WBGene00020843	WBGene00005484	WBGene00021916	WBGene00003430	WBGene00010492			WBGene00004755	WBGene00004412
WBGene00007501	WBGene00009277	WBGene00022427		WBGene00195070								WBGene00175027	WBGene00006442	WBGene00018227					WBGene00002001	WBGene00003787	WBGene00013354	WBGene00011723	WBGene00012973	WBGene00008671	WBGene00021927	WBGene00003431	WBGene00010493			WBGene00004756	WBGene00004413
WBGene00003184	WBGene00020709	WBGene00010476		WBGene00195071								WBGene00194738	WBGene00014232	WBGene00003040					WBGene00002003	WBGene00003788	WBGene00013380	WBGene00011748	WBGene00022803	WBGene00008673	WBGene00000369	WBGene00011042	WBGene00001844			WBGene00004759	WBGene00004414
WBGene00006590	WBGene00006946	WBGene00001001		WBGene00195155								WBGene00015876	WBGene00019219	WBGene00008601					WBGene00002004	WBGene00003789	WBGene00013381	WBGene00011749	WBGene00011111	WBGene00008674	Y57A10A.32	WBGene00000399	WBGene00010506			WBGene00004760	WBGene00004415
WBGene00021512	WBGene00020356	WBGene00011350		WBGene00195226								WBGene00015805	WBGene00018017	WBGene00007112					WBGene00002005	WBGene00003790	WBGene00013383	WBGene00011755	WBGene00000235	WBGene00008676	WBGene00013249	WBGene00000389	WBGene00019314			WBGene00004762	WBGene00004416
WBGene00003224	WBGene00021756	WBGene00003397		WBGene00206377								WBGene00011774	WBGene00006703	WBGene00007187					WBGene00002007	WBGene00003791	WBGene00013385	WBGene00011756	WBGene00018339	WBGene00017376	WBGene00021961	WBGene00019912	WBGene00019311			WBGene00004765	WBGene00004417
WBGene00017769	WBGene00011662	WBGene00017757		WBGene00206497								WBGene00020014	WBGene00001978	WBGene00019932					WBGene00002008	WBGene00003793	WBGene00013438	WBGene00011767	WBGene00008344	WBGene00008696	WBGene00013323	WBGene00019913	WBGene00019331			WBGene00004766	WBGene00004418
WBGene00006579	WBGene00007021	WBGene00009731		WBGene00219207								WBGene00017019	WBGene00020822	WBGene00018995					WBGene00002010	WBGene00003797	WBGene00013538	WBGene00011777	WBGene00011087	WBGene00045362	WBGene00013331	WBGene00011081	WBGene00006351			WBGene00004767	WBGene00004419
WBGene00016139	WBGene00008457	WBGene00013983		WBGene00219295								WBGene00000617	WBGene00016200	WBGene00020721					WBGene00002011	WBGene00003798	WBGene00013552	WBGene00011789	WBGene00006808	WBGene00008699	WBGene00013305	WBGene00011088	WBGene00010519			WBGene00004768	WBGene00004420
WBGene00011538	WBGene00016452	WBGene00006430		WBGene00219315								WBGene00013392	WBGene00020031	WBGene00014300					WBGene00002013	WBGene00003799	WBGene00013553	WBGene00011790	WBGene00194892	WBGene00008700	WBGene00013306	WBGene00019931	WBGene00019354			WBGene00004775	WBGene00004421
WBGene00019275	WBGene00009946	WBGene00012527		WBGene00220258								WBGene00002019	WBGene00001002	WBGene00003254					WBGene00002015	WBGene00003800	WBGene00013567	WBGene00011793	WBGene00185098	WBGene00008701	WBGene00021970	WBGene00019934	WBGene00019356			WBGene00004781	WBGene00004422
WBGene00001686	WBGene00004085	WBGene00021562		WBGene00235269								WBGene00020670	WBGene00011122	WBGene00017948					WBGene00002016	WBGene00003801	WBGene00013576	WBGene00011794	WBGene00014938	WBGene00008702	WBGene00021971	WBGene00019929	WBGene00003536			WBGene00004782	WBGene00004424
WBGene00007016	WBGene00016873	WBGene00002201										WBGene00017621	WBGene00012458	WBGene00017803					WBGene00002017	WBGene00003802	WBGene00013578	WBGene00011795	WBGene00012360	WBGene00008703	WBGene00022005	WBGene00019919	WBGene00010537			WBGene00004783	WBGene00004425
WBGene00000366	WBGene00009064	WBGene00009563										WBGene00000017	WBGene00016741	WBGene00015386					WBGene00002018	WBGene00003803	WBGene00013584	WBGene00011802	WBGene00012998	WBGene00017382	WBGene00012383	WBGene00019920	WBGene00010542			WBGene00004786	WBGene00004426
WBGene00001558	WBGene00001740	WBGene00019217										WBGene00003080	WBGene00007514	WBGene00022361					WBGene00002019	WBGene00003804	WBGene00013597	WBGene00011805	WBGene00018950	WBGene00043980	WBGene00000499	WBGene00011107	K03H4.2			WBGene00004798	WBGene00004427
WBGene00009770	WBGene00010437	WBGene00022718										WBGene00022415	WBGene00013160	WBGene00219271					WBGene00002020	WBGene00003805	WBGene00013599	WBGene00011808	WBGene00004424	WBGene00008706	WBGene00013366	WBGene00011120	WBGene00019368			WBGene00004800	WBGene00004428
WBGene00019241	WBGene00022310	WBGene00044916										WBGene00003860	WBGene00003009	WBGene00012273					WBGene00002021	WBGene00003806	WBGene00013604	WBGene00011812	WBGene00044326	WBGene00008713	WBGene00013379	WBGene00011114	WBGene00010552			WBGene00004804	WBGene00004429
WBGene00004333	WBGene00013465	WBGene00008405										WBGene00011285	WBGene00006449	WBGene00021473					WBGene00002023	WBGene00003813	WBGene00013638	WBGene00011824	WBGene00010815	WBGene00008714	WBGene00013380	WBGene00011129	WBGene00010555			WBGene00004806	WBGene00004430
WBGene00017349	WBGene00004060	WBGene00045192										WBGene00020017	WBGene00006439	WBGene00012191					WBGene00002024	WBGene00003815	WBGene00013658	WBGene00011826	WBGene00007500	WBGene00008717	WBGene00013373	WBGene00011133	WBGene00019381			WBGene00004808	WBGene00004431
WBGene00008800	WBGene00009013	WBGene00016960										WBGene00014006	WBGene00012105	WBGene00021884					WBGene00002025	WBGene00003818	WBGene00013659	WBGene00011879	WBGene00003584	WBGene00044399	WBGene00077453	WBGene00011134	WBGene00010557			WBGene00004823	WBGene00004432
WBGene00017301	WBGene00009918	WBGene00001262										WBGene00010790	WBGene00008733	WBGene00219305					WBGene00002026	WBGene00003821	WBGene00013669	WBGene00011880	WBGene00013235	WBGene00044384	WBGene00013406	WBGene00019949	WBGene00001653			WBGene00004824	WBGene00004433
WBGene00010732	WBGene00011349	WBGene00012983										WBGene00010956	WBGene00017768	WBGene00001115					WBGene00002027	WBGene00003822	WBGene00013683	WBGene00011900	WBGene00007628	WBGene00017387	WBGene00022034	WBGene00019950	WBGene00003499			WBGene00004855	WBGene00004434
WBGene00000517	WBGene00019631	WBGene00018953										WBGene00015268	WBGene00010806	WBGene00015680					WBGene00002028	WBGene00003825	WBGene00013695	WBGene00011909	WBGene00009553	WBGene00017391	WBGene00022036	WBGene00019951	WBGene00010568			WBGene00004862	WBGene00004435
WBGene00006698	WBGene00012150	WBGene00004409										WBGene00010319	WBGene00020115	WBGene00015425					WBGene00002029	WBGene00003826	WBGene00013719	WBGene00011910	WBGene00013252	WBGene00017393	WBGene00001633	WBGene00019970	WBGene00000156			WBGene00004873	WBGene00004436
WBGene00020896	WBGene00012459	WBGene00008670										WBGene00011536	WBGene00004105	WBGene00021752					WBGene00002031	WBGene00003827	WBGene00013724	WBGene00011911	WBGene00008722	WBGene00017396	WBGene00013438	WBGene00011150	WBGene00019412			WBGene00004874	WBGene00004437
WBGene00004388	WBGene00017919	WBGene00018802										WBGene00077773	WBGene00009772	WBGene00006832					WBGene00002032	WBGene00003828	WBGene00013799	WBGene00011918	WBGene00006568	WBGene00017399	WBGene00013442	WBGene00019972	WBGene00019413			WBGene00004879	WBGene00004439
WBGene00019629	WBGene00000204	WBGene00017316										WBGene00001875	WBGene00012097	WBGene00020075					WBGene00002033	WBGene00003829	WBGene00013862	WBGene00011919	WBGene00007445	WBGene00017401	Y66D12A.18	WBGene00019980	WBGene00019414			WBGene00004880	WBGene00004440
WBGene00006373	WBGene00016955	WBGene00004242										WBGene00021625	WBGene00021901	WBGene00001516					WBGene00002034	WBGene00003834	WBGene00013866	WBGene00011932	WBGene00013139	WBGene00017402	WBGene00013445	WBGene00004139	WBGene00019415			WBGene00004881	WBGene00004441
WBGene00020389	WBGene00009364	WBGene00014087										WBGene00017726	WBGene00008920	WBGene00021590					WBGene00002035	WBGene00003835	WBGene00013876	WBGene00011951	WBGene00007109	WBGene00017404	WBGene00013432	WBGene00011171	WBGene00019416			WBGene00004882	WBGene00004442
WBGene00012650	WBGene00012087	WBGene00006976										WBGene00016731	WBGene00000413	WBGene00018857					WBGene00002036	WBGene00003836	WBGene00013878	WBGene00011954	WBGene00012472	WBGene00017405	WBGene00022046	WBGene00011172	WBGene00000386			WBGene00004883	WBGene00004443
WBGene00008729	WBGene00020796	WBGene00011368										WBGene00013079	WBGene00012243	WBGene00002039					WBGene00002037	WBGene00003847	WBGene00013917	WBGene00011964	WBGene00014224	WBGene00017408	WBGene00022089	WBGene00011173	WBGene00019434			WBGene00004884	WBGene00004444
WBGene00022722	WBGene00003136	WBGene00004896										WBGene00044921	WBGene00022037	WBGene00012100					WBGene00002038	WBGene00003851	WBGene00013919	WBGene00011968	WBGene00018667	WBGene00044692	Y69A2AR.27	WBGene00011174	WBGene00019439			WBGene00004885	WBGene00004446
WBGene00013877	WBGene00017321	WBGene00001813										WBGene00013867	WBGene00010663	WBGene00015229					WBGene00002039	WBGene00003858	WBGene00013920	WBGene00011973	WBGene00001482	WBGene00044693	WBGene00022101	WBGene00011176	WBGene00001892			WBGene00004886	WBGene00004447
WBGene00002985	WBGene00001095	WBGene00000818										WBGene00019886	WBGene00013096	WBGene00002217					WBGene00002040	WBGene00003860	WBGene00013963	WBGene00011975	WBGene00009735	F12F6.2	WBGene00022076	WBGene00000032	WBGene00001893			WBGene00004887	WBGene00004448
WBGene00004373	WBGene00011743	WBGene00000865										WBGene00015907	WBGene00018864	WBGene00001187					WBGene00002041	WBGene00003861	WBGene00013994	WBGene00012003	WBGene00019075	WBGene00003708	WBGene00013477	WBGene00004141	WBGene00001896			WBGene00004888	WBGene00004449
WBGene00019807	WBGene00012326	WBGene00017916										WBGene00019152	WBGene00018921	WBGene00009560					WBGene00002042	WBGene00003870	WBGene00014016	WBGene00012007	WBGene00011066	WBGene00001792	WBGene00013481	WBGene00011297	WBGene00001894			WBGene00004891	WBGene00004450
WBGene00020172	WBGene00012781	WBGene00010369										WBGene00001048	WBGene00001827	WBGene00001708					WBGene00002043	WBGene00003877	WBGene00014030	WBGene00012008	WBGene00004418	WBGene00008727	WBGene00013507	WBGene00011290	WBGene00010606			WBGene00004892	WBGene00004451
WBGene00008418	WBGene00021444	WBGene00011481										WBGene00015046	WBGene00017760	WBGene00020799					WBGene00002044	WBGene00003883	WBGene00014034	WBGene00012010	WBGene00009182	WBGene00005577	WBGene00001791	WBGene00011294	WBGene00003036			WBGene00004895	WBGene00004452
WBGene00008685	WBGene00021689	WBGene00000840										WBGene00000928	WBGene00013177	WBGene00012202					WBGene00002046	WBGene00003891	WBGene00014060	WBGene00012011	WBGene00000923	WBGene00017420	WBGene00022122	WBGene00020084	WBGene00010609			WBGene00004896	WBGene00004454
WBGene00019771	WBGene00009915	WBGene00007620										WBGene00020054	WBGene00011647	WBGene00044502					WBGene00002047	WBGene00003898	WBGene00014097	WBGene00012012	WBGene00012095	WBGene00017422	WBGene00004920	WBGene00000549	WBGene00019471			WBGene00004897	WBGene00004456
WBGene00001332	WBGene00016409	WBGene00000502										WBGene00009386	WBGene00004736	WBGene00006767					WBGene00002050	WBGene00003901	WBGene00014117	WBGene00012073	WBGene00011538	WBGene00017424	WBGene00004043	WBGene00011191	WBGene00019472			WBGene00004914	WBGene00004458
WBGene00017816	WBGene00003014	WBGene00012964										WBGene00000725	WBGene00002344	WBGene00015470					WBGene00002052	WBGene00003902	WBGene00014124	WBGene00012087	WBGene00008380	WBGene00008737	WBGene00022181	WBGene00011196	WBGene00010637			WBGene00004915	WBGene00004459
WBGene00011940	WBGene00020268	WBGene00021112										WBGene00021996	WBGene00002191	WBGene00007017					WBGene00002053	WBGene00003903	WBGene00014130	WBGene00012094	WBGene00021753	WBGene00008747	WBGene00022171	WBGene00011200	WBGene00019503			WBGene00004916	WBGene00004460
WBGene00008645	WBGene00021882	WBGene00015023										WBGene00009621	WBGene00018090	WBGene00013859					WBGene00002054	WBGene00003904	WBGene00014202	WBGene00012102	WBGene00013211	WBGene00008759	WBGene00022214	WBGene00011203	WBGene00019513			WBGene00004917	WBGene00004461
WBGene00013441	WBGene00006720	WBGene00003858										WBGene00022574	WBGene00000390	WBGene00009259					WBGene00002055	WBGene00003905	WBGene00014215	WBGene00012114	WBGene00022882	WBGene00008751	WBGene00022215	WBGene00011212	WBGene00003185			WBGene00004918	WBGene00004462
WBGene00021930	WBGene00011576	WBGene00000223										WBGene00045394	WBGene00002206	WBGene00016566					WBGene00002056	WBGene00003911	WBGene00014220	WBGene00012115	WBGene00009994	WBGene00008752	WBGene00022243	WBGene00011214	WBGene00019515			WBGene00004919	WBGene00004463
WBGene00006567	WBGene00001309	WBGene00014115										WBGene00022597	WBGene00012393	WBGene00010338					WBGene00002057	WBGene00003914	WBGene00014232	WBGene00012120	WBGene00011916	WBGene00008753	WBGene00022244	WBGene00019997	WBGene00019516			WBGene00004920	WBGene00004464
WBGene00010941	WBGene00017776	WBGene00016398										WBGene00010917	WBGene00014018	WBGene00006876					WBGene00002058	WBGene00003915	WBGene00014261	WBGene00012121	WBGene00013030	WBGene00008754	WBGene00022257	WBGene00004972	WBGene00000535			WBGene00004930	WBGene00004465
WBGene00015347	WBGene00000160	WBGene00003961										WBGene00008244	WBGene00016701	WBGene00013381					WBGene00002059	WBGene00003916	WBGene00014822	WBGene00012122	WBGene00004823	WBGene00008755	WBGene00001853	WBGene00011238	WBGene00001477			WBGene00004945	WBGene00004466
WBGene00013021	WBGene00009881	WBGene00016582										WBGene00000977	WBGene00000411	WBGene00017773					WBGene00002060	WBGene00003917	WBGene00014914	WBGene00012125	WBGene00013015	WBGene00008757	WBGene00013570	WBGene00011241	WBGene00000168			WBGene00004946	WBGene00004467
WBGene00012245	WBGene00006510	WBGene00021359										WBGene00000030	WBGene00007087	WBGene00015451					WBGene00002061	WBGene00003919	WBGene00014987	WBGene00012127	WBGene00000520	WBGene00008758	WBGene00022289	WBGene00020003	WBGene00010665			WBGene00004947	WBGene00004468
WBGene00016653	WBGene00021714	WBGene00001227										WBGene00018062	WBGene00001092	WBGene00007088					WBGene00002062	WBGene00003920	WBGene00014999	WBGene00012138	WBGene00010785	WBGene00008772	WBGene00022290	WBGene00003694	WBGene00010666			WBGene00004951	WBGene00004469
WBGene00012828	WBGene00000292	WBGene00008174										WBGene00044922	WBGene00017064	WBGene00021239					WBGene00002063	WBGene00003922	WBGene00015008	WBGene00012159	WBGene00019121	WBGene00045038	WBGene00013577	WBGene00020010	WBGene00010667			WBGene00004952	WBGene00004470
WBGene00000933	WBGene00009123	WBGene00009451										WBGene00004099	WBGene00010556	WBGene00004313					WBGene00002064	WBGene00003923	WBGene00015037	WBGene00012169	WBGene00001281	WBGene00008773	WBGene00013578	WBGene00020016	WBGene00003995			WBGene00004953	WBGene00004471
WBGene00010093	WBGene00004404	WBGene00001834										WBGene00017428	WBGene00001372	WBGene00004044					WBGene00002065	WBGene00003924	WBGene00015063	WBGene00012171	WBGene00000382	WBGene00017443	WBGene00022302	WBGene00020014	WBGene00010687			WBGene00004955	WBGene00004472
WBGene00003047	WBGene00007625	WBGene00001160										WBGene00007871	WBGene00022466	WBGene00006633					WBGene00002066	WBGene00003925	WBGene00015083	WBGene00012172	WBGene00011276	WBGene00017439	WBGene00000680	WBGene00020019	WBGene00004827			WBGene00004975	WBGene00004473
WBGene00044072	WBGene00013261	WBGene00003230										WBGene00014009	WBGene00011601	WBGene00015796					WBGene00002067	WBGene00003926	WBGene00015102	WBGene00012173	WBGene00020391	WBGene00017441	WBGene00022307	WBGene00020039	WBGene00010690			WBGene00004978	WBGene00004474
WBGene00004488	WBGene00009782	WBGene00007186										WBGene00009963	WBGene00004180	WBGene00006776					WBGene00002068	WBGene00003927	WBGene00015112	WBGene00012174	WBGene00003924	WBGene00008782	WBGene00044154	WBGene00020040	WBGene00010704			WBGene00004980	WBGene00004475
WBGene00021938	WBGene00018505	WBGene00001027										WBGene00020711	WBGene00004408	WBGene00016662					WBGene00002069	WBGene00003928	WBGene00015128	WBGene00012177	WBGene00012966	WBGene00008784	WBGene00022339	WBGene00001530	WBGene00010706			WBGene00004981	WBGene00004476
WBGene00010015	WBGene00012951	WBGene00007972										WBGene00011979	WBGene00004881	WBGene00194736					WBGene00002071	WBGene00003929	WBGene00015130	WBGene00012180	WBGene00012732	WBGene00008786	WBGene00012422	WBGene00001529	WBGene00010702			WBGene00004984	WBGene00004477
WBGene00009163	WBGene00077658	WBGene00004386										WBGene00194647	WBGene00003804	WBGene00002123					WBGene00002072	WBGene00003931	WBGene00015132	WBGene00012184	WBGene00017452	WBGene00017464	WBGene00022531	WBGene00020042	WBGene00003529			WBGene00004985	WBGene00004478
WBGene00009289	WBGene00019158	WBGene00007785										WBGene00018732	WBGene00014124	WBGene00021909					WBGene00002073	WBGene00003932	WBGene00015134	WBGene00012189	WBGene00022620	WBGene00044751	WBGene00022544	WBGene00020053	WBGene00019564			WBGene00005006	WBGene00004479
WBGene00011734	WBGene00021648	WBGene00010502										WBGene00017325	WBGene00001336	WBGene00008654					WBGene00002074	WBGene00003934	WBGene00015136	WBGene00012191	WBGene00012395	WBGene00008789	WBGene00022543	WBGene00011260	WBGene00019569			WBGene00005007	WBGene00004480
WBGene00008968	WBGene00045357	WBGene00020999										WBGene00050914	WBGene00021545	WBGene00016561					WBGene00002075	WBGene00003943	WBGene00015145	WBGene00012207	WBGene00013552	WBGene00008820	WBGene00022552	WBGene00020070	WBGene00019565			WBGene00005008	WBGene00004481
WBGene00001061	WBGene00008120	WBGene00012576										WBGene00014108	WBGene00012497	WBGene00012124					WBGene00002076	WBGene00003947	WBGene00015146	WBGene00012219	WBGene00014014	WBGene00045480	ZC21.9	WBGene00003450	WBGene00019580			WBGene00005009	WBGene00004482
WBGene00002144	WBGene00011740	WBGene00000817										WBGene00012603	WBGene00009098	WBGene00022128					WBGene00002077	WBGene00003948	WBGene00015161	WBGene00012222	WBGene00001358	WBGene00008811	WBGene00022578	WBGene00003446	WBGene00019578			WBGene00005010	WBGene00004483
WBGene00003831	WBGene00021314	WBGene00010622										WBGene00010919	WBGene00007029	WBGene00013141					WBGene00002078	WBGene00003949	WBGene00015171	WBGene00012223	WBGene00015205	WBGene00008812	WBGene00013881	WBGene00020071	WBGene00010725			WBGene00005014	WBGene00004484
WBGene00003036	WBGene00044689	WBGene00012277										WBGene00018616	WBGene00007602	WBGene00020897					WBGene00002079	WBGene00003950	WBGene00015180	WBGene00012226	WBGene00016236	WBGene00005788	WBGene00013906	WBGene00020072	WBGene00010726			WBGene00005015	WBGene00004485
WBGene00010908	WBGene00012353	WBGene00006540										WBGene00007868	WBGene00016258	WBGene00000770					WBGene00002080	WBGene00003951	WBGene00015181	WBGene00012231	WBGene00003037	WBGene00008818	WBGene00003865	WBGene00020105	WBGene00019601			WBGene00005019	WBGene00004487
WBGene00015017	WBGene00020600	WBGene00019680										WBGene00008245	WBGene00009103	WBGene00003678					WBGene00002081	WBGene00003952	WBGene00015188	WBGene00012233	WBGene00004918	WBGene00008814	WBGene00044747	WBGene00020116	WBGene00019594			WBGene00005020	WBGene00004488
WBGene00010794	WBGene00008379	WBGene00013792										WBGene00007316	WBGene00020762	WBGene00002210					WBGene00002083	WBGene00003953	WBGene00015200	WBGene00012249	WBGene00008118	WBGene00005790	WBGene00014206	WBGene00020117	WBGene00019595			WBGene00005021	WBGene00004489
WBGene00017166	WBGene00006607	WBGene00010842										WBGene00011573	WBGene00003422	WBGene00000898					WBGene00002090	WBGene00003956	WBGene00015217	WBGene00012250	WBGene00008455	WBGene00008817	WBGene00014208	WBGene00020118	WBGene00019606			WBGene00005022	WBGene00004491
WBGene00003964	WBGene00009045	WBGene00021536										WBGene00020766	WBGene00009498	WBGene00012990					WBGene00002100	WBGene00003957	WBGene00015267	WBGene00012259	WBGene00019138	WBGene00005347	WBGene00014222	WBGene00005113	WBGene00010748			WBGene00005023	WBGene00004492
WBGene00020839	WBGene00195248	WBGene00015481										WBGene00012590	WBGene00015147	WBGene00017608					WBGene00002120	WBGene00003958	WBGene00015270	WBGene00012272	WBGene00018443	WBGene00017465	WBGene00003784	WBGene00011278	WBGene00019628			WBGene00005025	WBGene00004493
WBGene00013311	WBGene00010720	WBGene00015524										WBGene00016435	WBGene00013719	WBGene00002881					WBGene00002123	WBGene00003959	WBGene00015285	WBGene00012274	WBGene00006943	WBGene00000738	WBGene00022859	WBGene00020140	WBGene00006394			WBGene00005026	WBGene00004494
WBGene00022855	WBGene00018364	WBGene00015075										WBGene00077693	WBGene00007646	WBGene00015644					WBGene00002124	WBGene00003960	WBGene00015301	WBGene00012280	WBGene00006574	WBGene00017475	WBGene00022861	WBGene00011322	WBGene00003017			WBGene00005077	WBGene00004495
WBGene00008857	WBGene00019898	WBGene00016060										WBGene00021796	WBGene00016803	WBGene00020577					WBGene00002125	WBGene00003961	WBGene00015307	WBGene00012294	WBGene00013209	WBGene00008829	WBGene00003463	WBGene00003168	WBGene00010759			WBGene00005648	WBGene00004496
WBGene00004462	WBGene00014219	WBGene00001234										WBGene00001753	WBGene00020346	WBGene00020251					WBGene00002127	WBGene00003963	WBGene00015312	WBGene00012296	WBGene00021238	WBGene00008821	WBGene00022893	WBGene00000034	WBGene00010767			WBGene00005662	WBGene00004497
WBGene00011806	WBGene00010408	WBGene00003925										WBGene00001857	WBGene00000838	WBGene00020576					WBGene00002129	WBGene00003964	WBGene00015324	WBGene00012297	WBGene00000247	WBGene00008822	WBGene00001900	WBGene00011333	WBGene00019651			WBGene00005663	WBGene00004498
WBGene00011376	WBGene00018419	WBGene00019458										WBGene00022652	WBGene00010557	WBGene00015008					WBGene00002130	WBGene00003967	WBGene00015327	WBGene00012302	WBGene00004385	WBGene00008823	WBGene00001890	WBGene00011336	WBGene00044535			WBGene00006059	WBGene00004499
WBGene00021936	WBGene00007627	WBGene00020103										WBGene00013691	WBGene00007554	WBGene00017837					WBGene00002131	WBGene00003975	WBGene00015352	WBGene00012307	WBGene00022232	WBGene00008824	WBGene00001899	WBGene00011339	WBGene00019646			WBGene00006061	WBGene00004501
WBGene00021563	WBGene00000996	WBGene00002064										WBGene00006956	WBGene00004744	WBGene00018016					WBGene00002132	WBGene00003978	WBGene00015357	WBGene00012337	WBGene00010579	WBGene00008825	WBGene00001883	WBGene00011351	WBGene00010768			WBGene00006307	WBGene00004502
WBGene00007696	WBGene00021427	WBGene00015176										WBGene00009626	WBGene00016837	WBGene00020131					WBGene00002133	WBGene00003982	WBGene00015378	WBGene00012345	WBGene00013325	WBGene00008828	WBGene00001884	WBGene00020157	WBGene00003661			WBGene00006311	WBGene00004503
WBGene00001510	WBGene00013742	WBGene00003418										WBGene00013081	WBGene00011636	WBGene00020418					WBGene00002134	WBGene00003986	WBGene00015429	WBGene00012357	WBGene00008766	WBGene00008835	WBGene00001885	WBGene00044777	WBGene00000042			WBGene00006324	WBGene00004504
WBGene00000378	WBGene00017016	WBGene00017373										WBGene00013986	WBGene00004277	WBGene00006490					WBGene00002135	WBGene00003989	WBGene00015468	WBGene00012360	WBGene00044345	WBGene00008844	WBGene00001886	WBGene00011364	WBGene00001210			WBGene00006349	WBGene00004505
WBGene00006613	WBGene00010615	WBGene00003949										WBGene00000932	WBGene00004312	WBGene00007460					WBGene00002136	WBGene00003990	WBGene00015474	WBGene00012363	WBGene00043056	WBGene00008838	WBGene00001887	WBGene00005678	WBGene00077758			WBGene00006352	WBGene00004506
WBGene00006957	WBGene00021507	WBGene00013167										WBGene00002112	WBGene00001997	WBGene00007943					WBGene00002137	WBGene00003991	WBGene00015477	WBGene00012364	WBGene00023421	WBGene00008839	WBGene00001888	WBGene00011371	WBGene00019677			WBGene00006359	WBGene00004508
WBGene00020223	WBGene00001036	WBGene00002855										WBGene00010760	WBGene00009920	WBGene00013035					WBGene00002138	WBGene00003992	WBGene00015494	WBGene00012368	WBGene00019219	WBGene00005173	WBGene00001889	WBGene00011378	WBGene00019690			WBGene00006373	WBGene00004510
WBGene00020683	WBGene00009559	WBGene00009366										WBGene00018656	WBGene00000276	WBGene00000911					WBGene00002139	WBGene00003993	WBGene00015507	WBGene00012374	WBGene00006706	WBGene00008840	WBGene00022673	WBGene00011379	WBGene00019692			WBGene00006374	WBGene00004679
WBGene00007971	WBGene00018131	WBGene00021088										WBGene00044779	WBGene00016151	WBGene00015987					WBGene00002143	WBGene00003994	WBGene00015510	WBGene00012379	WBGene00008555	WBGene00008843	WBGene00013941	WBGene00020173	WBGene00001309			WBGene00006375	WBGene00004680
WBGene00008682	WBGene00018239	WBGene00001812										WBGene00011309	WBGene00004298	WBGene00011965					WBGene00002144	WBGene00003997	WBGene00015518	WBGene00012387	WBGene00017273	WBGene00008849	WBGene00013947	WBGene00020177	WBGene00019710			WBGene00006376	WBGene00004681
WBGene00001080	WBGene00020647	WBGene00017066										WBGene00008334	WBGene00007184	WBGene00017887					WBGene00002146	WBGene00003999	WBGene00015529	WBGene00012388	WBGene00007513	WBGene00008858	WBGene00022685	WBGene00020187	WBGene00010805			WBGene00006379	WBGene00004684
WBGene00007012	WBGene00001039	WBGene00011195										WBGene00013515	WBGene00021733	WBGene00016332					WBGene00002147	WBGene00004000	WBGene00015541	WBGene00012401	WBGene00004487	WBGene00077557	WBGene00013953	WBGene00011401	WBGene00010808			WBGene00006381	WBGene00004698
WBGene00021832	WBGene00007581	WBGene00022335										WBGene00008807	WBGene00012528	WBGene00010350					WBGene00002148	WBGene00004001	WBGene00015547	WBGene00012402	WBGene00007195	WBGene00017497	WBGene00003468	WBGene00044229	WBGene00004905			WBGene00006382	WBGene00004699
WBGene00015501	WBGene00004390	WBGene00007556										WBGene00011446	WBGene00012973	WBGene00003404					WBGene00002152	WBGene00004010	WBGene00015552	WBGene00012470	WBGene00018668	WBGene00017491	WBGene00022713	WBGene00004910	WBGene00044341			WBGene00006383	WBGene00004701
WBGene00000099	WBGene00004116	WBGene00008480										WBGene00008211	WBGene00010420	WBGene00010449					WBGene00002153	WBGene00004014	WBGene00015565	WBGene00012476	WBGene00003136	WBGene00017493	WBGene00003992	WBGene00006983	WBGene00019720			WBGene00006385	WBGene00004702
WBGene00021715	WBGene00008561	WBGene00018636										WBGene00020803	WBGene00016800	WBGene00018681					WBGene00002162	WBGene00004015	WBGene00015569	WBGene00012478	WBGene00011597	WBGene00017494	WBGene00044748	WBGene00020194	WBGene00002150			WBGene00006386	WBGene00004703
WBGene00016800	WBGene00018863	WBGene00000839										WBGene00012509	WBGene00000099	WBGene00008265					WBGene00002163	WBGene00004016	WBGene00015586	WBGene00012485	WBGene00023422	F15G9.3	WBGene00022743	WBGene00020202	WBGene00019723			WBGene00006387	WBGene00004704
WBGene00010420	WBGene00044475	WBGene00007169										WBGene00009638	WBGene00007012	WBGene00021036					WBGene00002169	WBGene00004020	WBGene00015624	WBGene00012486	WBGene00000159	WBGene00044014	WBGene00022748	WBGene00011405	WBGene00019724			WBGene00006390	WBGene00004705
WBGene00021476	WBGene00021149	WBGene00008274										WBGene00018251	WBGene00007971	WBGene00020280					WBGene00002173	WBGene00004028	WBGene00015638	WBGene00012509	WBGene00020463	WBGene00008872	WBGene00000863	WBGene00001487	WBGene00019725			WBGene00006391	WBGene00004706
WBGene00002148	WBGene00020770	WBGene00007786										WBGene00015142	WBGene00020683	WBGene00004056					WBGene00002174	WBGene00004029	WBGene00015644	WBGene00012514	WBGene00021638	WBGene00008874	WBGene00013986	WBGene00011425	WBGene00019729			WBGene00006392	WBGene00004721
WBGene00000496	WBGene00011329	WBGene00002061										WBGene00018730	WBGene00006957	WBGene00012231					WBGene00002176	WBGene00004031	WBGene00015646	WBGene00012536	WBGene00021785	WBGene00008870	WBGene00003081	WBGene00011428	WBGene00044313			WBGene00006393	WBGene00004723
WBGene00010283	WBGene00022881	WBGene00009203										WBGene00007950	WBGene00001510	WBGene00009552					WBGene00002179	WBGene00004033	WBGene00015647	WBGene00012547	WBGene00003421	WBGene00008879	WBGene00022642	WBGene00011437	WBGene00019744			WBGene00006394	WBGene00004726
WBGene00012973	WBGene00010075	WBGene00022281										WBGene00020715	WBGene00007696	WBGene00235164					WBGene00002180	WBGene00004036	WBGene00015677	WBGene00012549	WBGene00012167	WBGene00001106	WBGene00022643	WBGene00011438	WBGene00006868			WBGene00006395	WBGene00004728
WBGene00012528	WBGene00009369	WBGene00018806										WBGene00016434	WBGene00021936	WBGene00022697					WBGene00002181	WBGene00004039	WBGene00015687	WBGene00012592	WBGene00004914	WBGene00017505	WBGene00044667	WBGene00003534	WBGene00077490			WBGene00006396	WBGene00004732
WBGene00003186	WBGene00019457	WBGene00015484										WBGene00017052	WBGene00011376	WBGene00006923					WBGene00002182	WBGene00004040	WBGene00015691	WBGene00012595	WBGene00018599	WBGene00017509	WBGene00000835	WBGene00011452	WBGene00010836			WBGene00006397	WBGene00004736
WBGene00021733	WBGene00020717	WBGene00012205										WBGene00020143	WBGene00011806	WBGene00011028					WBGene00002183	WBGene00004042	WBGene00015693	WBGene00012596	WBGene00008171	WBGene00008889	WBGene00044324	T05A10.4	WBGene00019764			WBGene00006402	WBGene00004737
WBGene00009082	WBGene00010730	WBGene00011111										WBGene00022287	WBGene00022855	WBGene00007331					WBGene00002184	WBGene00004043	WBGene00015697	WBGene00012605	WBGene00003901	WBGene00003174	WBGene00004449	WBGene00020223	WBGene00001554			WBGene00006405	WBGene00004738
WBGene00007184	WBGene00018893	WBGene00009211										WBGene00001911	WBGene00013311	WBGene00005712					WBGene00002185	WBGene00004044	WBGene00015698	WBGene00012608	WBGene00010283	WBGene00017527	WBGene00014069	WBGene00011466	WBGene00010870			WBGene00006406	WBGene00004743
WBGene00010317	WBGene00015462	WBGene00021899										WBGene00009130	WBGene00003964	WBGene00003107					WBGene00002186	WBGene00004045	WBGene00015702	WBGene00012609	WBGene00015703	WBGene00017528	WBGene00022788	WBGene00004264	WBGene00001949			WBGene00006414	WBGene00004744
WBGene00008688	WBGene00017799	WBGene00006391										WBGene00011561	WBGene00015017	WBGene00001745					WBGene00002187	WBGene00004046	WBGene00015704	WBGene00012626	WBGene00012551	WBGene00017517	WBGene00022793	WBGene00011467	WBGene00010873			WBGene00006430	WBGene00004747
WBGene00045433	WBGene00009456	WBGene00009189										WBGene00000676	WBGene00010908	WBGene00006788					WBGene00002189	WBGene00004047	WBGene00015747	WBGene00012627	WBGene00006375	WBGene00017520	WBGene00022804	WBGene00011478	WBGene00000894			WBGene00006434	WBGene00004752
WBGene00011032	WBGene00001043	WBGene00003391										WBGene00006649	WBGene00044072	WBGene00021658					WBGene00002190	WBGene00004049	WBGene00015776	WBGene00012636	WBGene00022448	WBGene00017523	WBGene00022813	WBGene00020258	WBGene00019789			WBGene00006437	WBGene00004753
WBGene00019199	WBGene00013735	WBGene00008764										WBGene00020200	WBGene00012245	WBGene00008692					WBGene00002191	WBGene00004051	WBGene00015777	WBGene00012637	WBGene00018948	WBGene00017524	WBGene00014088	WBGene00020262	WBGene00019791			WBGene00006439	WBGene00004754
WBGene00007386	WBGene00022862	WBGene00012756										WBGene00011284	WBGene00013441	WBGene00018854					WBGene00002192	WBGene00004054	WBGene00015778	WBGene00012638	WBGene00000204	WBGene00017532	WBGene00014090	WBGene00011491	WBGene00006843			WBGene00006440	WBGene00004755
WBGene00004298	WBGene00010670	WBGene00009975										WBGene00235297	WBGene00011940	WBGene00007070					WBGene00002193	WBGene00004056	WBGene00015787	WBGene00012642	WBGene00003993	WBGene00008898	WBGene00006555	WBGene00011493	WBGene00010922			WBGene00006442	WBGene00004756
WBGene00019893	WBGene00019724	WBGene00016790										WBGene00007883	WBGene00001332	WBGene00017419					WBGene00002196	WBGene00004057	WBGene00015789	WBGene00012647	WBGene00044987	WBGene00008899	WBGene00050936	WBGene00020265	WBGene00043057			WBGene00006443	WBGene00004759
WBGene00016151	WBGene00000293	WBGene00011944										WBGene00044082	WBGene00019771	WBGene00009448					WBGene00002198	WBGene00004058	WBGene00015801	WBGene00012656	WBGene00003184	WBGene00006966	WBGene00014117	WBGene00020267	WBGene00019794			WBGene00006446	WBGene00004760
WBGene00018316	WBGene00012115	WBGene00016739										WBGene00010135	WBGene00008418	WBGene00013446					WBGene00002201	WBGene00004059	WBGene00015807	WBGene00012660	WBGene00016964	WBGene00005125	WBGene00014155	WBGene00020277	WBGene00019795			WBGene00006447	WBGene00004762
WBGene00015296	WBGene00007698	WBGene00008417										WBGene00020047	WBGene00020172	WBGene00016030					WBGene00002202	WBGene00004062	WBGene00015843	WBGene00012662	WBGene00021063	WBGene00008903	WBGene00006918	WBGene00020282	WBGene00019796			WBGene00006448	WBGene00004765
WBGene00009012	WBGene00021419	WBGene00016524										WBGene00020192	WBGene00004373	WBGene00021365					WBGene00002203	WBGene00004063	WBGene00015850	WBGene00012671	WBGene00004470	WBGene00000461	WBGene00022832	WBGene00020289	WBGene00019798			WBGene00006450	WBGene00004766
WBGene00000276	WBGene00010828	WBGene00015283										WBGene00015427	WBGene00002985	WBGene00022666					WBGene00002204	WBGene00004064	WBGene00015861	WBGene00012679	WBGene00011193	WBGene00005123	WBGene00022833	WBGene00002208	WBGene00019799			WBGene00006460	WBGene00004767
WBGene00015920	WBGene00015301	WBGene00013250										WBGene00001390	WBGene00006373	WBGene00020914					WBGene00002206	WBGene00004068	WBGene00015866	WBGene00012684	WBGene00006395	WBGene00005122		WBGene00011530	WBGene00001898			WBGene00006463	WBGene00004768
WBGene00009920	WBGene00007224	WBGene00013193										WBGene00018366	WBGene00019629	WBGene00022635					WBGene00002207	WBGene00004075	WBGene00015868	WBGene00012689	WBGene00002297	WBGene00017533		WBGene00011523	WBGene00001583			WBGene00006465	WBGene00004775
WBGene00013445	WBGene00011225	WBGene00004387										WBGene00009660	WBGene00008800	WBGene00007752					WBGene00002208	WBGene00004076	WBGene00015885	WBGene00012690	WBGene00000408	WBGene00017538		WBGene00011524	WBGene00010945			WBGene00006473	WBGene00004781
WBGene00003177	WBGene00006447	WBGene00016045										WBGene00020917	WBGene00006579	WBGene00017160					WBGene00002210	WBGene00004083	WBGene00015899	WBGene00012711	WBGene00004453	WBGene00008906		WBGene00011533	WBGene00010951			WBGene00006474	WBGene00004782
WBGene00001997	WBGene00007093	WBGene00010198										WBGene00018292	WBGene00017769	WBGene00002040					WBGene00002212	WBGene00004085	WBGene00015905	WBGene00012720	WBGene00008409	WBGene00008907		WBGene00011535	WBGene00010952			WBGene00006478	WBGene00004783
WBGene00004312	WBGene00016602	WBGene00006638										WBGene00014090	WBGene00006590	WBGene00001651					WBGene00002213	WBGene00004086	WBGene00015912	WBGene00012721	WBGene00013881	WBGene00044058		WBGene00011549	WBGene00010954			WBGene00006481	WBGene00004787
WBGene00004277	WBGene00015011	WBGene00012697										WBGene00013087	WBGene00007501	WBGene00015061					WBGene00002214	WBGene00004087	WBGene00015922	WBGene00012722	WBGene00022493	WBGene00000690		WBGene00001551	WBGene00019778			WBGene00006483	WBGene00004798
WBGene00011636	WBGene00009002	WBGene00019120										WBGene00010888	WBGene00000418	WBGene00008549					WBGene00002215	WBGene00004088	WBGene00015926	WBGene00012731	WBGene00013323	WBGene00003099		WBGene00011590	WBGene00010909			WBGene00006489	WBGene00004800
WBGene00016837	WBGene00012298	WBGene00018339										WBGene00016732	WBGene00010132	WBGene00004314					WBGene00002216	WBGene00004090	WBGene00015966	WBGene00012741	WBGene00006735	WBGene00017541		WBGene00020324	WBGene00000051			WBGene00006490	WBGene00004804
WBGene00005022	WBGene00004985	WBGene00007024										WBGene00018240	WBGene00000467	WBGene00003958					WBGene00002217	WBGene00004091	WBGene00015971	WBGene00012749	WBGene00014120	WBGene00017542		WBGene00011596	WBGene00001002			WBGene00006491	WBGene00004806
WBGene00004744	WBGene00011276	WBGene00001232										WBGene00014698	WBGene00022742	WBGene00017460					WBGene00002219	WBGene00004093	WBGene00015972	WBGene00012754	WBGene00004955	WBGene00017543		WBGene00020330	WBGene00010975			WBGene00006492	WBGene00004807
WBGene00012030	WBGene00001405	WBGene00010896										WBGene00050955	WBGene00021004	WBGene00017534					WBGene00002220	WBGene00004094	WBGene00016009	WBGene00012761	WBGene00013766	WBGene00017544		WBGene00004229	WBGene00019811			WBGene00006496	WBGene00004808
WBGene00018762	WBGene00017742	WBGene00007168										WBGene00044737	WBGene00008533	WBGene00011444					WBGene00002221	WBGene00004095	WBGene00016029	WBGene00012766	WBGene00003799	WBGene00017550		WBGene00020342	WBGene00019816			WBGene00006497	WBGene00004823
WBGene00012522	WBGene00001486	WBGene00020868										WBGene00010554	WBGene00011912	WBGene00015609					WBGene00002223	WBGene00004096	WBGene00016038	WBGene00012776	WBGene00009862	WBGene00017551		WBGene00020350	WBGene00019830			WBGene00006499	WBGene00004824
WBGene00007554	WBGene00008148	WBGene00021392										WBGene00017808	WBGene00013219	WBGene00016967					WBGene00002225	WBGene00004101	WBGene00016045	WBGene00012781	WBGene00012220	WBGene00017552		WBGene00020353	WBGene00019832			WBGene00006503	WBGene00004855
WBGene00006940	WBGene00009256	WBGene00009499										WBGene00008831	WBGene00004217	WBGene00006865					WBGene00002226	WBGene00004105	WBGene00016056	WBGene00012784	WBGene00012156	WBGene00017554		WBGene00020356	WBGene00019833			WBGene00006510	WBGene00004873
WBGene00014023	WBGene00012718	WBGene00014011										WBGene00018393	WBGene00009994	WBGene00004020					WBGene00002227	WBGene00004108	WBGene00016068	WBGene00012785	WBGene00019836	WBGene00017555		WBGene00044684	WBGene00019838			WBGene00006512	WBGene00004874
WBGene00010557	WBGene00009160	WBGene00012000										WBGene00016923	WBGene00019715	WBGene00001081					WBGene00002228	WBGene00004109	WBGene00016074	WBGene00012786	WBGene00007882	WBGene00008935		WBGene00011619	WBGene00010999			WBGene00006514	WBGene00004879
WBGene00014075	WBGene00001808	WBGene00006829										WBGene00016915	WBGene00012209	WBGene00006605					WBGene00002229	WBGene00004111	WBGene00016087	WBGene00012787	WBGene00010048	WBGene00005053		WBGene00020370	WBGene00019855			WBGene00006515	WBGene00004880
WBGene00000838	WBGene00022447	WBGene00004319										WBGene00012831	WBGene00008429	WBGene00020446					WBGene00002230	WBGene00004116	WBGene00016088	WBGene00012809	WBGene00008266	WBGene00017559		WBGene00020368	WBGene00019858			WBGene00006516	WBGene00004881
WBGene00021906	WBGene00018474	WBGene00010920										WBGene00015546	WBGene00021853	WBGene00016490					WBGene00002231	WBGene00004117	WBGene00016102	WBGene00012810	WBGene00012117	WBGene00005055		WBGene00020372	WBGene00019862			WBGene00006518	WBGene00004882
WBGene00003228	WBGene00013011	WBGene00004014										WBGene00009803	WBGene00011324	WBGene00009582					WBGene00002232	WBGene00004125	WBGene00016131	WBGene00012811	WBGene00012484	WBGene00008936		WBGene00003839	WBGene00019864			WBGene00006522	WBGene00004883
WBGene00003805	WBGene00003434	WBGene00004047										WBGene00003991	WBGene00017004	WBGene00009430					WBGene00002238	WBGene00004130	WBGene00016138	WBGene00012827	WBGene00002153	WBGene00001675		WBGene00020384	WBGene00003611			WBGene00006523	WBGene00004885
WBGene00009924	WBGene00006434	WBGene00000548										WBGene00003754	WBGene00000802	WBGene00004879					WBGene00002239	WBGene00004131	WBGene00016143	WBGene00012831	WBGene00017828	WBGene00017564		WBGene00011669	WBGene00011009			WBGene00006528	WBGene00004886
WBGene00013677	WBGene00015460	WBGene00005007										WBGene00002254	WBGene00000498	WBGene00021354					WBGene00002240	WBGene00004132	WBGene00016163	WBGene00012848	WBGene00006958	WBGene00017566		WBGene00011668	WBGene00011010			WBGene00006529	WBGene00004888
WBGene00019505	WBGene00013892	WBGene00017646										WBGene00016894	WBGene00006794	WBGene00012435					WBGene00002241	WBGene00004135	WBGene00016178	WBGene00012849	WBGene00010890	WBGene00005818		WBGene00000618	WBGene00011011			WBGene00006536	WBGene00004891
WBGene00022458	WBGene00018785	WBGene00016496										WBGene00000033	WBGene00004411	WBGene00002147					WBGene00002245	WBGene00004136	WBGene00016188	WBGene00012854	WBGene00002042	WBGene00017570		WBGene00020388	WBGene00011012			WBGene00006537	WBGene00004895
WBGene00014218	WBGene00001231	WBGene00010537										WBGene00014871	WBGene00004800	WBGene00001196					WBGene00002247	WBGene00004145	WBGene00016192	WBGene00012855	WBGene00008769	F18E9.6		WBGene00000740	WBGene00011020			WBGene00006540	WBGene00004896
WBGene00022378	WBGene00013595	WBGene00006450										WBGene00008378	WBGene00015091	WBGene00013596					WBGene00002248	WBGene00004147	WBGene00016206	WBGene00012859	WBGene00018660	WBGene00017573		WBGene00000743	WBGene00011029			WBGene00006542	WBGene00004897
WBGene00020346	WBGene00003815	WBGene00008569										WBGene00002089	WBGene00003401	WBGene00016170					WBGene00002249	WBGene00004151	WBGene00016230	WBGene00012870	WBGene00007780	WBGene00044780		WBGene00020413	WBGene00019905			WBGene00006562	WBGene00004900
WBGene00022336	WBGene00044894	WBGene00022019										WBGene00044615	WBGene00018963	WBGene00020643					WBGene00002250	WBGene00004152	WBGene00016235	WBGene00012871	WBGene00013460	WBGene00003981		WBGene00020414	WBGene00019907			WBGene00006563	WBGene00004904
WBGene00013188	WBGene00020932	WBGene00008505										WBGene00017688	WBGene00004214	WBGene00001581					WBGene00002251	WBGene00004154	WBGene00016263	WBGene00012872	WBGene00022428	WBGene00017584		WBGene00005942	WBGene00011038			WBGene00006565	WBGene00004906
[truncated: 9,595 more rows]
