# Supplementary material for: Translation and codon usage regulate Argonaute slicer activity to trigger small RNA biogenesis
Source: Nat Commun. 2021 Jun 9;12:3492. doi: 10.1038/s41467-021-23615-w (PMC8190271; doi:10.1038/s41467-021-23615-w)
Supplement: Supplementary file 4 — Supplementary Dataset 2 [file 41467_2021_23615_MOESM4_ESM.xlsx]

## Sheet: Supplementary Data 2
Supplementary Data 2. IP-MS/MS - CSR-1 IP / control IP
enriched proteins ≥ 2-fold and p-value < 0.05 and at least 3 peptides used for quantification
Ratio of 1000 means protein was not detected in control IP and therefore no P-value can be calculated
		No RNase treated (Barucci et.al 2020)			Rnase treated (this study)
gene id	name	ratio	log2FC	p-value	ratio	log2FC	p-value
Q09501	ifp-1,C43C3.1	2.65296	1.4076	0.00239483	0.646128	-0.630107	0.0309453
O45012	nol-5,CELE_W01B11.3,W01B11.3	2.07991	1.05652	2.10298e-27	1.45435	0.540379	1.86086e-07
Q19102	ard-1,CELE_F01G4.2,F01G4.2	2.09303	1.06559	9.70734e-09	1.71417	0.77751	7.62794e-09
P42168	kin-19,C03C10.1	2.43056	1.28129	4.34239e-05	1.72104	0.783283	0.0148851
P34540	unc-116,khc-1,R05D3.7	2.17643	1.12197	8.07255e-15	1.72152	0.783687	6.36075e-06
Q21770	wago-1,R06C7.1	3.32368	1.73278	2.65486e-25	1.7384	0.79776	0.000636303
Q9N478	CELE_Y23H5B.6,Y23H5B.6	2.4501	1.29284	0.00177471	1.74451	0.802822	0.0081854
Q22308	ddx-19,CELE_T07D4.4,T07D4.4	2.03738	1.02672	1.2171e-19	1.83968	0.879456	1.95017e-11
Q19264	F09E5.3	2.50675	1.32582	1.1033e-06	1.86356	0.898064	4.30603e-05
G5ECM6	tufm-1,CELE_Y71H2AM.23,Y71H2AM.23	2.05498	1.03912	1.5848e-15	1.87308	0.905413	9.38297e-11
O62431	ers-1,qrs-5,Y41E3.4	2.15879	1.11022	3.89905e-12	1.87352	0.905749	4.02586e-06
Q9N595	elpc-1,CELE_Y110A7A.16,Y110A7A.16	2.04631	1.03302	0.000177698	1.88362	0.913504	0.0286343
Q9XVK5	ubc-12,R09B3.4	2.19634	1.1351	0.000708198	1.90095	0.926723	0.00124517
Q17632	dis-3,C04G2.6	2.18187	1.12557	4.42901e-06	1.93528	0.952543	0.0268094
P53489	arx-2,actc,K07C5.1	2.41673	1.27306	4.1429e-07	1.94603	0.960532	0.00242843
Q86S57	alh-4,CELE_T05H4.13,T05H4.13	2.39693	1.26119	1.40967e-11	1.96075	0.971405	1.54506e-05
Q22945	CELE_F08F3.4,F08F3.4	2.93662	1.55416	4.20304e-06	1.97611	0.982662	0.000146055
Q2L6Y6	hsp-75,CELE_R151.7,R151.7	2.67819	1.42126	4.70688e-31	1.97859	0.984474	1.51165e-20
Q21080	CELE_K01C8.1,K01C8.1	2.2021	1.13888	8.36218e-05	1.9829	0.987611	0.015518
Q8TA83	dnj-10,F22B7.5	2.53813	1.34377	0.000356081	1.99653	0.997493	0.0216996
A5JYX5	dhs-3,CELE_T02E1.5,T02E1.5	2.37596	1.24851	4.9724e-13	2.00741	1.00534	9.45676e-09
Q8WTM0	CELE_Y45G5AL.1,Y45G5AL.1	2.70225	1.43416	0.000163584	2.0098	1.00705	0.0114379
Q17532	B0564.7,CELE_B0564.7	2.50186	1.323	0.00584022	2.04554	1.03248	1.02535e-05
O17607	ruvb-1,C27H6.2	2.62942	1.39474	5.5497e-06	2.04969	1.0354	7.13184e-05
Q20683	F52H3.5	2.2881	1.19415	2.40644e-05	2.0574	1.04082	5.71894e-05
Q20720	CELE_F53F4.11,F53F4.11	2.47618	1.30811	4.14777e-11	2.06308	1.0448	1.07573e-07
G5ED21	rpoa-1,CELE_Y48E1A.1,Y48E1A.1	2.63397	1.39724	1.04731e-05	2.06428	1.04564	0.000168193
O62261	CELE_F53F8.4,F53F8.4	2.35355	1.23484	0.0305534	2.06811	1.04832	0.0330342
G5EDK1	asc-1,CELE_Y53F4B.15,Y53F4B.15	3.34096	1.74026	2.59833e-06	2.08062	1.05702	0.00119134
Q17339	gld-1,T23G11.3	2.61871	1.38886	5.4101e-12	2.09735	1.06857	5.67479e-07
Q95QR7	C39D10.8,CELE_C39D10.8	2.69425	1.42988	9.02538e-06	2.1164	1.08161	0.000289994
Q03577	drs-1,B0464.1	2.18604	1.12832	2.31684e-15	2.12054	1.08443	1.8774e-13
Q20758	arl-1,F54C9.10	2.10632	1.07473	2.88238e-06	2.12965	1.09061	2.1684e-06
O45518	argk-1,CELE_F44G3.2,F44G3.2	3.06229	1.61461	2.98182e-18	2.13337	1.09313	5.64657e-11
Q18074	C18B2.3,CELE_C18B2.3	2.63484	1.39771	2.8725e-19	2.13785	1.09616	1.52299e-14
H2L0M0	pod-2,CELE_W09B6.1,W09B6.1	2.13055	1.09123	1.86199e-60	2.15538	1.10795	1.77532e-52
Q22020	CELE_R53.5,R53.5	3.03307	1.60078	1.83495e-23	2.16344	1.11333	1.17642e-06
P34517	gpdh-2,K11H3.1	2.93656	1.55413	4.18828e-18	2.16632	1.11525	2.19306e-07
Q9XXI9	mcm-2,CELE_Y17G7B.5,Y17G7B.5	2.9466	1.55905	0.00182814	2.17433	1.12057	0.0248551
Q18946	CELE_D1054.8,D1054.8	2.94777	1.55962	0.00260908	2.18073	1.12481	0.0270291
P52275	tbb-2,C36E8.5	2.38005	1.25099	0.00160249	2.18157	1.12537	0.0138162
G5EFG4	abcf-2,CELE_T27E9.7,T27E9.7	2.21085	1.1446	5.78595e-27	2.19189	1.13217	7.81285e-22
P55155	vit-1,K09F5.2	2.60505	1.38131	0.000405438	2.19562	1.13463	1.91737e-07
G5EE04	hip-1,CELE_T12D8.8,T12D8.8	2.09108	1.06425	1.10235e-09	2.20136	1.13839	4.53631e-08
P90788	CELE_D2030.2,D2030.2	2.5116	1.32861	2.43878e-14	2.20399	1.14012	1.04782e-11
G2HK03	pqn-87,CELE_Y57A10A.18,Y57A10A.18	2.08091	1.05722	0.00601569	2.2054	1.14104	0.002537
Q19265	algn-2,CELE_F09E5.2,F09E5.2	2.22204	1.15188	0.00870813	2.23381	1.15951	0.0318342
Q93761	F53C11.3	2.55193	1.35159	6.52881e-12	2.23731	1.16176	2.85394e-07
G5EBW5	fecl-1,CELE_K07G5.6,K07G5.6	2.38703	1.25522	1.2016e-11	2.24466	1.16649	3.29491e-06
Q93410	CELE_D2005.4,D2005.4	2.37074	1.24534	0.0109487	2.24648	1.16767	9.43744e-05
Q93169	C01G10.9	2.28336	1.19116	1.7425e-07	2.24731	1.1682	0.00026556
Q9N4J8	cct-3,F54A3.3	2.13071	1.09133	5.45623e-09	2.25442	1.17276	7.23133e-11
Q94392	nsf-1,H15N14.2	2.74873	1.45876	1.32205e-21	2.26231	1.1778	7.1252e-14
P05690	vit-2,C42D8.2	2.8002	1.48553	5.31756e-28	2.26246	1.17789	4.30511e-21
Q9XWS4	rpl-30,CELE_Y106G6H.3,Y106G6H.3	2.52339	1.33537	2.94688e-13	2.26777	1.18127	2.96945e-12
Q17796	hgrs-1,C07G1.5,CELE_C07G1.5	2.2908	1.19585	1.0272e-07	2.28524	1.19234	0.000494673
Q17425	B0024.10,CELE_B0024.10	4.02025	2.00729	0.0139749	2.32481	1.21711	0.0455833
P53588	suca-1,F47B10.1	2.75438	1.46173	8.80552e-41	2.33449	1.2231	3.6347e-25
Q9XTI0	B0250.5	2.66565	1.41449	6.10082e-15	2.33758	1.22502	2.10169e-07
O01442	B0261.7,CELE_B0261.7	2.41149	1.26992	0.0112796	2.348	1.23143	0.0148005
Q8I4F7	set-18,CELE_T22A3.4,T22A3.4	2.26785	1.18133	0.000272274	2.36577	1.24231	0.000647754
P47207	cct-2,cctb,T21B10.7	2.65741	1.41002	7.70503e-24	2.36997	1.24487	2.09632e-14
Q09544	F58F12.1	2.06161	1.04377	0.00450609	2.37104	1.24552	0.00174123
Q9NAG4	mac-1,CELE_Y48C3A.7,Y48C3A.7	2.18424	1.12713	1.77052e-10	2.39128	1.25778	2.0892e-09
Q20585	rpn-7,F49C12.8	2.37102	1.24551	5.33239e-05	2.39867	1.26223	0.0019716
Q9BL83	vps-4,CELE_Y34D9A.10,Y34D9A.10	2.1545	1.10735	7.71522e-11	2.40767	1.26764	2.96945e-12
Q9GS00	csn-1,Y59A8A.1	3.54698	1.82659	0.0101236	2.41036	1.26925	0.000114282
Q09236	copd-1,C13B9.3	2.83654	1.50413	2.06367e-16	2.42099	1.2756	9.02463e-10
Q22392	dhs-19,CELE_T11F9.11,T11F9.11	2.13338	1.09314	2.25788e-05	2.42557	1.27833	7.72971e-06
Q93714	idha-1,F43G9.1	2.39813	1.26191	1.35846e-18	2.44735	1.29122	1.89686e-18
H2KZ41	CELE_Y110A7A.15,Y110A7A.15	3.8026	1.92699	3.49129e-08	2.44799	1.2916	2.16393e-06
Q18639	dhs-18,C45B11.3,CELE_C45B11.3	3.58705	1.8428	0.0279827	2.45756	1.29723	0.0180814
Q9TXI3	did-2,CELE_F23C8.6,F23C8.6	2.99874	1.58436	0.0114956	2.46937	1.30414	0.0326882
W6RTE4	ntl-4,C49H3.5,CELE_C49H3.5	2.31977	1.21398	1.35009e-11	2.48244	1.31176	1.79726e-08
Q18967	eif-3.F,D2013.7	2.30862	1.20703	9.39934e-05	2.49197	1.31729	0.001064
P18948	vit-6,K07H8.6	2.39676	1.26109	8.31812e-48	2.50858	1.32687	3.59474e-47
Q9XU15	hxk-2,CELE_H25P06.1,H25P06.1	3.26488	1.70703	6.75976e-05	2.51169	1.32866	0.0473876
O45394	CELE_F22B8.7,F22B8.7	2.14621	1.10179	1.31197e-11	2.51231	1.32901	3.56682e-11
Q9XVZ2	CELE_Y7A5A.1,Y7A5A.1	2.70535	1.43582	1.93984e-08	2.51915	1.33293	2.54529e-07
G5EFF1	asd-2,let-529,star-2,tag-44,T21G5.5	3.01045	1.58998	3.52147e-06	2.52409	1.33576	1.65034e-07
P91482	CELE_T20F5.6,T20F5.6	2.61138	1.38481	1.06363e-08	2.52629	1.33702	7.80189e-08
Q9TZQ3	pgl-1,ZK381.4	3.19686	1.67666	2.63235e-30	2.53048	1.33941	3.56852e-25
Q21243	acdh-8,CELE_K05F1.3,K05F1.3	2.72142	1.44436	0.000109756	2.53589	1.34249	0.00789155
Q9BKU5	CELE_Y37E3.8,Y37E3.8	2.7066	1.43648	0.000919038	2.53732	1.34331	0.0179683
P34255	B0303.3	2.84846	1.51018	1.01324e-21	2.54085	1.34531	6.89559e-22
O45734	cpl-1,CELE_T03E6.7,T03E6.7	3.01719	1.5932	2.00867e-11	2.54801	1.34937	7.5212e-10
C9IY21	CELE_ZK1058.9,ZK1058.9	2.1193	1.08359	4.71784e-07	2.55715	1.35454	8.19898e-05
Q9NLD1	hrp-2,CELE_F58D5.1,F58D5.1	2.51045	1.32795	2.55753e-15	2.58647	1.37098	2.73374e-18
O45430	mccc-1,CELE_F32B6.2,F32B6.2	2.2868	1.19333	8.56508e-06	2.58914	1.37247	4.41689e-12
Q20697	CELE_F53B1.4,F53B1.4	3.28834	1.71736	8.67772e-19	2.60416	1.38082	1.14408e-08
G5EBV6	pgl-3,C18G1.4,CELE_C18G1.4	2.77285	1.47137	3.15066e-21	2.60648	1.3821	9.15729e-20
Q95008	pas-5,F25H2.9	2.88532	1.52873	4.80529e-18	2.61579	1.38725	3.80684e-11
P34689	glh-1,T21G5.3	2.83054	1.50108	7.82822e-17	2.61662	1.38771	2.05606e-14
P09446	hsp-1,hsp70a,F26D10.3	2.71168	1.43918	5.44178e-43	2.61945	1.38926	1.0947e-34
Q23312	rps-7,ZC434.2	2.62967	1.39488	1.18005e-22	2.62241	1.39089	4.83746e-22
O16297	mcm-7,CELE_F32D1.10,F32D1.10	4.12679	2.04502	7.12837e-22	2.63644	1.39859	9.07369e-06
U4PEX3	CELE_Y77E11A.7,Y77E11A.7	3.27358	1.71087	2.69829e-06	2.65036	1.40619	5.91936e-05
P54811	cdc-48.1,C06A1.1	2.11441	1.08025	9.52196e-09	2.65117	1.40663	7.92758e-18
Q9N358	cct-8,Y55F3AR.3	2.12512	1.08755	1.25443e-14	2.65314	1.4077	1.67584e-17
P41988	cct-1,tcp-1,T05C12.7	2.29029	1.19553	8.32892e-18	2.65625	1.40939	2.27999e-22
P91494	CELE_T23H2.3,T23H2.3	3.47185	1.79571	9.73802e-09	2.67076	1.41725	1.78349e-06
Q95QX5	C07A12.7,CELE_C07A12.7	2.43523	1.28406	1.89145e-05	2.67596	1.42006	0.000137271
O01541	aars-2,ars-2,F28H1.3	2.39475	1.25988	3.56237e-25	2.68278	1.42373	2.17213e-19
O61967	let-413,F26D11.11	2.44387	1.28917	0.000278535	2.74055	1.45447	3.51622e-07
Q9XU45	B0379.1,CELE_B0379.1	3.08549	1.6255	1.3508e-13	2.74874	1.45877	4.3402e-12
Q27274	rop-1,C12D8.11	3.53717	1.8226	8.91028e-07	2.76849	1.4691	0.000152703
Q1XFY9	rps-24,CELE_T07A9.11,T07A9.11	2.10122	1.07122	3.18393e-08	2.77281	1.47135	6.86156e-08
P47208	cct-4,K01C8.10	2.48576	1.31369	1.06722e-12	2.81964	1.49551	1.9253e-10
Q22047	trcs-2,CELE_T01B7.6,T01B7.6	3.36422	1.75027	1.76579e-07	2.82332	1.49739	1.83088e-05
Q93413	drh-3,CELE_D2005.5,D2005.5	3.72627	1.89773	7.12054e-09	2.82397	1.49772	2.39952e-05
Q9N4Y8	nuo-5,CELE_Y45G12B.1,Y45G12B.1	3.49364	1.80473	4.44849e-26	2.82829	1.49993	7.51667e-16
O16454	tag-196,CELE_F41E6.6,F41E6.6	2.70679	1.43658	0.0276004	2.829	1.50029	0.0215008
Q23571	dbt-1,ZK669.4	4.01945	2.007	9.97799e-34	2.83344	1.50255	2.76006e-18
Q22508	tag-18,CELE_T14G12.3,T14G12.3	2.68917	1.42716	1.69015e-13	2.84461	1.50823	9.04538e-06
Q19130	gfat-1,CELE_F07A11.2,F07A11.2	3.05501	1.61118	1.0298e-06	2.84853	1.51022	3.5873e-08
O17921	tbb-1,CELE_K01G5.7,K01G5.7	2.7837	1.477	8.75795e-05	2.85818	1.5151	0.000128274
P34466	clu-1,F55H2.6	3.22141	1.68769	6.74164e-53	2.87878	1.52546	7.92486e-46
P34278	knl-1,C02F5.1	6.27615	2.64988	9.06835e-10	2.88766	1.5299	0.0347246
Q18990	pyr-1,D2085.1	2.89873	1.53542	9.18373e-52	2.89266	1.5324	4.38842e-49
O76743	glh-4,T12F5.3	2.25109	1.17062	7.85078e-08	2.89824	1.53518	9.41867e-11
P90916	lin-53,rba-2,K07A1.12	3.07829	1.62213	9.25355e-14	2.90451	1.5383	1.45185e-11
H2L0A8	CELE_H05C05.1,H05C05.1	2.6069	1.38234	0.000127363	2.9111	1.54156	0.000300401
P91502	usp-5,CELE_T27A3.2,T27A3.2	2.12813	1.08959	4.35677e-07	2.94563	1.55858	2.44825e-21
O17087	gld-2,ZC308.1	5.0445	2.33471	0.000214419	2.96473	1.5679	0.0385844
Q09582	metr-1,R03D7.1	3.63028	1.86008	3.20256e-18	2.97037	1.57064	7.52478e-10
Q9U1R7	arx-3,CELE_Y79H2A.6,Y79H2A.6	3.65282	1.86901	3.88518e-07	2.98337	1.57695	0.00320314
Q9U1Y6	dhs-24,CELE_Y60A3A.10,Y60A3A.10	2.95267	1.56202	0.0209011	3.00397	1.58687	0.023827
O44175	rfc-2,CELE_F58F6.4,F58F6.4	3.08583	1.62566	0.000573186	3.01125	1.59036	0.00119329
Q9XVE9	rpl-14,C04F12.4,CELE_C04F12.4	2.40385	1.26535	1.80293e-07	3.02443	1.59666	3.57154e-09
A8WHP8	plin-1,mdt-28,CELE_W01A8.1,W01A8.1	3.01987	1.59449	1.07096e-11	3.04406	1.606	1.81752e-11
P91001	csn-5,B0547.1	3.43133	1.77877	3.51761e-05	3.04754	1.60764	0.0209445
P34690	tba-2,C47B2.3	2.92394	1.54791	0.00351088	3.05368	1.61055	0.00115514
Q95YA9	cas-1,CELE_F41G4.2,F41G4.2	2.31034	1.20811	0.0194946	3.06185	1.6144	0.0137915
Q23651	elpc-3,ZK863.3	2.41985	1.27492	0.00264716	3.09814	1.6314	8.92213e-06
O01477	C06A5.6,CELE_C06A5.6	4.43287	2.14824	0.0063234	3.11077	1.63727	0.0457016
Q9U302	pab-1,CELE_Y106G6H.2,Y106G6H.2	3.27778	1.71272	2.03887e-34	3.11174	1.63772	3.30305e-26
Q20206	rps-11,CELE_F40F11.1,F40F11.1	2.56149	1.35698	1.07927e-12	3.11792	1.64058	2.08746e-13
Q17361	usp-14,tgt-1,C13B4.2	3.2255	1.68952	6.15997e-17	3.12978	1.64606	1.29913e-16
Q19713	frs-2,F22B5.9	2.93805	1.55486	8.4788e-18	3.13296	1.64753	1.71771e-12
Q09289	C56G2.7	3.13453	1.64825	1.73817e-08	3.17715	1.66773	3.3889e-08
H2KZS2	CELE_T23E7.2,T23E7.2	2.61186	1.38508	1.4586e-27	3.18351	1.67062	2.64639e-31
P34213	rab-6.1,F59B2.7	2.5894	1.37262	0.00546582	3.1885	1.67288	0.0101089
Q9N4A7	npp-20,Y77E11A.13	2.48906	1.3156	0.00539028	3.19409	1.67541	4.40922e-06
Q94239	stau-1,CELE_F55A4.5,F55A4.5	4.46278	2.15794	0.000716898	3.20293	1.67939	2.37818e-06
Q95QV8	tiar-1,C18A3.5,CELE_C18A3.5	2.50245	1.32334	0.00402603	3.21111	1.68307	0.00190135
P34429	F44B9.8	3.49738	1.80628	9.52931e-06	3.21223	1.68357	0.000363688
G5EDV0	CELE_E01G4.6,E01G4.6	2.59851	1.37768	4.28066e-13	3.25858	1.70425	1.78771e-17
P34556	cdk-1,ncc-1,T05G5.3	3.3737	1.75433	1.17079e-06	3.26341	1.70638	6.84696e-08
F5GUH2	CELE_W05B5.1,W05B5.1	3.38884	1.76079	0.00100146	3.26731	1.7081	0.00267914
P91357	CELE_F59A3.12,F59A3.12	2.86989	1.52099	0.0340447	3.27865	1.7131	0.00648504
Q11190	let-721,C05D11.12	2.211	1.1447	0.000932266	3.29627	1.72083	0.000289019
Q95XQ8	mcm-4,let-358,lin-6,Y39G10AR.14	2.68702	1.42601	2.5892e-22	3.29797	1.72158	1.12016e-17
Q09278	C45G9.5	2.90128	1.53669	1.15459e-05	3.30906	1.72642	8.99724e-07
P52819	rpl-22,C27A2.2	2.96628	1.56866	2.50876e-14	3.32063	1.73146	3.75982e-11
P46550	cct-6,F01F1.8	2.60743	1.38263	7.91726e-14	3.33569	1.73798	2.55002e-21
G5EFS2	msi-1,CELE_R10E9.1,R10E9.1	3.49385	1.80482	5.13268e-05	3.33899	1.73941	0.00915837
O02220	mrpl-34,C25A1.13,CELE_C25A1.13	3.67597	1.87812	0.00030695	3.37327	1.75415	0.0017699
Q8MXS1	rab-18,Y92C3B.3	2.8158	1.49354	7.23038e-12	3.37872	1.75648	2.47292e-09
P90786	prg-1,CELE_D2030.6,D2030.6	8.60538	3.10524	3.65118e-22	3.39144	1.7619	7.06708e-11
P34382	far-1,F02A9.2	3.46485	1.79279	1.35354e-06	3.39427	1.7631	5.91936e-05
P48158	rpl-23,B0336.10	3.0752	1.62068	0.000121658	3.40357	1.76705	0.000959872
Q18038	let-716,C16A3.3,CELE_C16A3.3	2.77017	1.46997	1.71677e-33	3.43499	1.7803	4.07972e-45
Q9XTT9	rpt-6,CELE_Y49E10.1,Y49E10.1	3.01061	1.59005	3.56229e-12	3.45814	1.79	4.07267e-18
Q9N4E1	CELE_Y73C8B.2,Y73C8B.2	4.46316	2.15806	4.8001e-05	3.46622	1.79336	3.56864e-05
Q20025	pfn-2,F35C8.6	3.42068	1.77428	2.22076e-08	3.47216	1.79583	0.00101507
P34445	F54C8.7	3.77131	1.91507	0.00172933	3.49876	1.80684	0.00809006
O45946	rpl-18,Y45F10D.12	3.47595	1.79741	1.52208e-19	3.50666	1.8101	4.78757e-13
O01868	rpl-24.1,D1007.12	2.57359	1.36378	9.94787e-08	3.50727	1.81035	6.44154e-09
Q21166	sur-5,K03A1.5	3.87347	1.95363	1.11667e-15	3.54776	1.82691	1.09343e-11
Q18599	acer-1,C44B7.10,CELE_C44B7.10	3.55401	1.82945	7.65515e-49	3.5478	1.82692	2.02145e-42
Q966L9	glh-2,C55B7.1	3.11851	1.64086	4.83297e-13	3.57419	1.83762	3.23214e-08
O76371	rpt-5,CELE_F56H1.4,F56H1.4	2.9707	1.5708	2.07417e-17	3.62233	1.85692	1.53512e-22
Q9N4H7	copa-1,CELE_Y71F9AL.17,Y71F9AL.17	2.88009	1.52611	1.29334e-12	3.75949	1.91054	3.71005e-24
Q9NEN6	rps-6,Y71A12B.1	2.71896	1.44306	1.59648e-19	3.80699	1.92865	2.37732e-29
Q09533	rpl-10,F10B5.1	2.5454	1.34789	7.19627e-12	3.81024	1.92988	2.0892e-09
O16368	rpt-2,F29G9.5	4.12939	2.04593	1.81104e-31	3.91203	1.96792	2.60501e-25
G5ECC3	rme-1,CELE_W06H8.1,W06H8.1	3.91238	1.96805	6.28385e-46	3.9397	1.97809	1.6888e-44
P46502	rpt-3,F23F12.6	4.7722	2.25465	1.53693e-39	3.94053	1.97839	5.81905e-23
O17732	pyc-1,D2023.2	3.93911	1.97787	6.43237e-83	3.9609	1.98583	2.87924e-70
V6CJY2	CELE_H34C03.2,H34C03.2	3.94951	1.98167	5.75572e-27	3.98259	1.99371	6.41081e-23
Q86NJ8	ppw-1,C18E3.7,CELE_C18E3.7	2.90569	1.53888	0.00201018	4.04395	2.01577	0.000256168
Q9GZH5	rpn-1,CELE_T22D1.9,T22D1.9	5.046	2.33514	3.39755e-45	4.09519	2.03393	4.59468e-20
P51404	rps-13,C16A3.9	3.68978	1.88354	2.55753e-15	4.09962	2.03549	1.61957e-13
Q9NAH6	rsks-1,Y47D3A.16	4.90667	2.29474	1.83998e-19	4.15598	2.05519	5.94335e-14
Q9N4I4	rpl-10a,rpl-1,Y71F9AL.13	2.77785	1.47397	1.61307e-11	4.18663	2.06579	2.58136e-15
Q9XWC9	CELE_Y76A2B.5,Y76A2B.5	2.51237	1.32905	0.0063234	4.18724	2.066	0.00135229
Q18115	rpn-2,C23G10.4	3.41879	1.77349	5.03685e-20	4.20071	2.07063	2.15028e-34
Q19869	rpl-26,F28C6.7	3.40261	1.76664	2.55195e-12	4.28119	2.09801	1.1732e-07
Q27492	rpc-2,CELE_F09F7.3,F09F7.3	6.41571	2.68161	7.66052e-18	4.28653	2.09981	1.09134e-07
O17071	rpt-4,F23F1.8	4.3899	2.13419	1.88926e-46	4.28945	2.10079	9.40267e-40
Q20363	sip-1,F43D9.4	5.09338	2.34862	4.45802e-23	4.30731	2.10679	1.8076e-12
Q18787	rpt-1,C52E4.4	4.38799	2.13356	2.16251e-64	4.32111	2.1114	8.36068e-60
O45293	gly-8,Y66A7A.6	5.29789	2.40542	6.48336e-12	4.3432	2.11876	8.96776e-11
P49405	rpl-5,F54C9.5	3.70731	1.89037	9.9904e-36	4.37157	2.12815	9.76546e-37
I2HA91	CELE_F28C6.8,F28C6.8	4.30539	2.10614	0.0148563	4.42285	2.14498	0.00665153
A5Z2T6	CELE_D1081.7,D1081.7	4.89174	2.29035	3.02958e-06	4.44076	2.15081	2.13081e-09
P48156	rps-8,F42C5.8	3.23385	1.69325	1.12032e-36	4.47338	2.16137	1.58926e-49
P49583	F08C6.2	3.64478	1.86583	3.97001e-11	4.49137	2.16715	1.50899e-12
Q18244	C27B7.5,CELE_C27B7.5	5.472	2.45207	9.04337e-09	4.51964	2.17621	5.67308e-07
O45499	rps-26,F39B2.6	3.01256	1.59099	3.00515e-06	4.57828	2.19481	0.000174085
Q95Y04	rps-28,Y41D4B.5	3.16121	1.66048	4.00503e-16	4.6053	2.20329	1.22321e-17
P16356	ama-1,rpb-1,F36A4.7	4.35741	2.12347	4.01229e-20	4.63681	2.21313	5.83638e-16
Q27493	rpoa-2,CELE_F14B4.3,F14B4.3	6.58324	2.7188	1.25865e-18	4.70695	2.23479	9.95426e-12
P34383	far-2,F02A9.3	4.03726	2.01338	1.65199e-05	4.74012	2.24492	1.20193e-06
P12456	mec-7,ZK154.3	3.29916	1.7221	6.81352e-09	4.76518	2.25253	4.3951e-08
O44480	rpl-20,E04A4.8	3.55272	1.82893	1.02796e-24	4.83616	2.27386	1.69062e-20
A3QMC5	rpl-34,C42C1.14,CELE_C42C1.14	3.52024	1.81568	1.90036e-09	4.8494	2.27781	9.71984e-09
P49181	rpl-36,F37C12.4	3.3887	1.76073	1.5848e-15	4.9613	2.31072	1.01967e-16
P34423	F44B9.2	4.39962	2.13738	0.000143138	4.9657	2.312	0.0294789
Q10578	rpb-2,C26E6.4	5.04428	2.33465	8.5943e-17	5.0245	2.32898	1.15663e-15
Q966C6	rpl-7A,Y24D9A.4	4.04139	2.01485	1.46589e-20	5.08119	2.34517	9.77549e-20
O02639	rpl-19,C09D4.5	3.79281	1.92327	9.7811e-18	5.11031	2.35341	1.25937e-18
O45502	dnj-12,CELE_F39B2.10,F39B2.10	6.5987	2.72218	3.02255e-36	5.13888	2.36145	1.5009e-22
Q9XVF7	rpl-8,rpl-2,B0250.1	3.48987	1.80317	1.20881e-23	5.15951	2.36723	8.19114e-25
P47991	rpl-6,R151.3	3.14066	1.65107	3.83682e-20	5.188	2.37518	9.40471e-28
Q23445	ZK180.4	6.68024	2.7399	7.82461e-09	5.22928	2.38661	0.000194633
P48150	rps-14,F37C12.9	4.04276	2.01534	3.60591e-10	5.24141	2.38995	2.11414e-10
O01692	rps-17,T08B2.10	3.51266	1.81256	2.31684e-15	5.33531	2.41557	1.88066e-17
Q9XW16	pfn-1,Y18D10A.20	7.20623	2.84924	1.99394e-22	5.3728	2.42567	3.41946e-22
P91455	T19B4.3	4.14959	2.05297	4.82281e-10	5.42205	2.43884	1.79726e-08
O62512	CELE_ZK550.3,ZK550.3	4.89563	2.29149	1.59992e-09	5.43436	2.44211	3.08652e-07
Q27389	rpl-16,M01F1.2	3.72489	1.8972	5.27077e-13	5.51573	2.46355	4.42231e-16
Q9BL19	rpl-17,Y48G8AL.8	3.76744	1.91358	1.15957e-12	5.51665	2.46379	6.52359e-20
P91128	rpl-13,C32E8.2	3.58712	1.84283	3.85968e-19	5.60297	2.48619	6.72614e-30
P34334	rpl-21,C14B9.7	4.09105	2.03247	8.2201e-10	5.66212	2.50134	5.01943e-11
Q93572	rpa-0,F25H2.10	4.43945	2.15038	1.69818e-34	5.66363	2.50173	7.03377e-33
U4PC34	CELE_F56A11.5,F56A11.5	6.77691	2.76063	9.43742e-24	5.71293	2.51423	1.13793e-18
B2FDA8	smc-3,Y47D3A.26	2.63491	1.39775	0.011693	5.75109	2.52384	0.0357297
P50880	rpl-3,F13B10.2	3.75177	1.90757	1.62576e-45	5.80542	2.5374	4.83724e-44
Q9UAY9	rpac-40,CELE_H43I07.2,H43I07.2	4.34329	2.11879	2.04426e-09	5.81547	2.5399	8.32183e-10
Q93168	C01G10.8,CELE_C01G10.8	4.49119	2.1671	6.19112e-27	5.83516	2.54477	6.61305e-33
O02056	rpl-4,B0041.4	4.26279	2.0918	2.16251e-64	5.84813	2.54798	1.17874e-59
Q23451	rad-23,CELE_ZK20.3,ZK20.3	5.14018	2.36182	1.33396e-13	5.91092	2.56338	7.32359e-13
O18240	rps-18,CELE_Y57G11C.16,Y57G11C.16	4.33095	2.11469	3.808e-19	5.99587	2.58397	1.23862e-13
Q21215	rack-1,K04D7.1	4.94104	2.30481	1.28225e-30	6.24883	2.64359	3.38155e-30
Q9XWR3	CELE_Y11D7A.9,Y11D7A.9	7.69756	2.9444	0.0124793	6.31965	2.65984	0.0268863
Q20644	CELE_F52B5.3,F52B5.3	7.30823	2.86952	2.29079e-08	6.48403	2.69689	0.0038386
Q20306	abcf-3,CELE_F42A10.1,F42A10.1	8.17741	3.03164	5.32399e-28	6.51589	2.70396	2.81612e-18
Q9U1X9	rla-2,CELE_Y62E10A.1,Y62E10A.1	5.01177	2.32532	1.1685e-11	6.57478	2.71694	2.90763e-10
P91027	chdp-1,C10G11.7,CELE_C10G11.7	5.30434	2.40717	1.08112e-15	6.58361	2.71888	1.41593e-15
P91913	rla-1,rpa-1,Y37E3.7	4.45528	2.15551	7.93732e-08	6.65371	2.73416	6.69516e-14
Q95Y90	rpl-9,R13A5.8	5.27999	2.40054	1.16559e-23	6.67938	2.73971	3.43377e-31
O18650	rps-19,T05F1.3	4.18327	2.06463	1.38351e-11	6.75148	2.7552	9.85357e-11
Q22716	rpl-32,CELE_T24B8.1,T24B8.1	3.74839	1.90627	1.716e-05	6.77339	2.75988	9.02655e-09
Q22054	rps-16,T01C3.6	4.82135	2.26944	1.62617e-27	7.0106	2.80954	3.02884e-26
Q20228	rps-9,F40F8.10	4.03754	2.01348	3.83682e-20	7.16016	2.83999	2.97142e-44
P49196	rps-12,F54E7.2	4.14248	2.05049	1.28209e-06	7.17443	2.84286	4.65632e-09
O16303	dnj-19,CELE_T05C3.5,T05C3.5	9.58986	3.26151	2.01089e-23	7.23764	2.85552	1.46464e-21
P49197	rps-21,F37C12.11	5.92146	2.56595	3.66843e-21	7.24127	2.85624	1.90687e-18
Q93338	rpb-3,C36B1.3,CELE_C36B1.3	10.2411	3.3563	2.23415e-05	7.27142	2.86224	0.000107588
P91374	rpl-15,K11H12.2	3.96426	1.98705	1.30494e-12	7.293	2.86651	3.60153e-18
P49180	rpl-33,F10E7.7	4.11092	2.03946	1.32017e-13	7.29998	2.86789	1.16101e-13
P48154	rps-1,F56F3.5	4.44567	2.1524	7.23867e-42	7.31483	2.87082	6.39395e-59
P51403	rps-2,C49H3.11	5.297	2.40517	2.5892e-22	7.5076	2.90835	2.17213e-19
P34476	rpac-19,F58A4.9	7.34219	2.87621	1.1685e-11	7.51185	2.90917	3.48904e-11
Q18488	gipc-1,C35D10.2,CELE_C35D10.2	9.35294	3.22542	0.0123215	7.59334	2.92474	0.0263516
Q8WQA8	rps-20,CELE_Y105E8A.16,Y105E8A.16	4.36539	2.12611	1.0462e-18	7.65496	2.93639	3.48283e-21
O01802	rpl-7,F53G12.10	4.46975	2.16019	6.29616e-39	7.75938	2.95594	4.25533e-45
O01504	C37A2.7	4.81949	2.26888	1.06742e-10	7.89401	2.98076	1.10165e-11
P61866	rpl-12,JC8.3	3.24255	1.69713	6.27884e-08	8.09029	3.01619	7.42054e-15
P46769	rps-0,B0393.1	5.43799	2.44307	3.06543e-49	8.59802	3.104	1.6888e-44
Q9XVP0	rps-15,F36A2.6	6.95647	2.79836	5.51189e-13	8.775	3.1334	4.19658e-10
Q9TZC4	pat-4,C29F9.7	3.16916	1.6641	0.00783004	9.10335	3.1864	0.0130934
P48152	rps-3,C23G10.3	5.95232	2.57345	6.29616e-39	9.54007	3.254	3.73162e-49
O17218	rps-22,CELE_F53A3.3,F53A3.3	6.63323	2.72971	1.30631e-24	9.69017	3.27652	6.05789e-22
P52821	rps-25,K02B2.5	5.7221	2.51654	4.36834e-18	10.6724	3.41581	3.87319e-18
O01869	rps-10,CELE_D1007.6,D1007.6	5.03748	2.3327	1.7928e-12	10.8114	3.43448	8.80157e-18
Q9TXP0	rps-27,F56E10.4	12.855	3.68426	2.14415e-06	11.9124	3.57439	0.000251772
P55326	F13E6.1	17.6651	4.14283	3.44476e-15	12.8088	3.67906	2.64883e-05
P49041	rps-5,T05E11.1	6.59885	2.72222	0.000172211	12.884	3.68751	9.43911e-05
Q18758	klo-1,C50F7.10,CELE_C50F7.10	6.29372	2.65391	0.0128221	15.6375	3.96694	0.0238837
Q17542	C01B10.10,CELE_C01B10.10	12.4744	3.6409	0.0170536	21.2002	4.40601	0.0022917
H2KZD5	csr-1,CELE_F20D12.1,F20D12.1	83.3506	6.38112	2.36107e-101	52.8608	5.72413	6.96222e-79
P45894	aak-1,PAR2.3	1000	9.96578	na	1000	9.96578	na
Q8I112	aakg-5,CELE_R53.7,R53.7	1000	9.96578	na	1000	9.96578	na
H2KY58	ain-2,B0041.2,CELE_B0041.2	1000	9.96578	na	1000	9.96578	na
Q09994	ani-2,K10B2.5	1000	9.96578	na	1000	9.96578	na
Q17883	apc-17,C09H10.7,CELE_C09H10.7	1000	9.96578	na	1000	9.96578	na
Q94231	arf-1.1,arl-6,F45E4.1	1000	9.96578	na	1000	9.96578	na
Q21966	asp-4,CELE_R12H7.2,R12H7.2	3.98537	1.99471	0.00650694	1000	9.96578	na
A0A1T5HUU9	asrA	1000	9.96578	na	1000	9.96578	na
Q17411	B0001.2,CELE_B0001.2	1000	9.96578	na	1000	9.96578	na
Q17495	B0393.6,CELE_B0393.6	1000	9.96578	na	1000	9.96578	na
Q21593	bcc-1,CELE_M7.3,M7.3	1000	9.96578	na	1000	9.96578	na
H2KYQ3	C12D12.1,CELE_C12D12.1	1000	9.96578	na	1000	9.96578	na
Q93345	C36B1.11,CELE_C36B1.11	1000	9.96578	na	1000	9.96578	na
Q93249	cab-1,C23H4.1	1000	9.96578	na	1000	9.96578	na
G5EE12	cash-1,CELE_K07C5.8,K07C5.8	1000	9.96578	na	1000	9.96578	na
Q19014	CELE_DH11.2,DH11.2	1000	9.96578	na	1000	9.96578	na
Q19174	CELE_F07H5.10,F07H5.10	1000	9.96578	na	1000	9.96578	na
G5EE62	CELE_F12F6.1,F12F6.1	1000	9.96578	na	1000	9.96578	na
O62173	CELE_F15D3.6,F15D3.6	1000	9.96578	na	1000	9.96578	na
O76592	CELE_F16G10.7,F16G10.7	1000	9.96578	na	1000	9.96578	na
Q19803	CELE_F26A1.13,F26A1.13	1000	9.96578	na	1000	9.96578	na
P91287	CELE_F27C1.1,F27C1.1	1000	9.96578	na	1000	9.96578	na
H2KZK4	CELE_F36D4.5,F36D4.5	1000	9.96578	na	1000	9.96578	na
Q95QF1	CELE_F53B2.8,F53B2.8	1000	9.96578	na	1000	9.96578	na
Q21234	CELE_K04G7.1,K04G7.1	1000	9.96578	na	1000	9.96578	na
Q7YXB7	CELE_M01F1.8,M01F1.8	1000	9.96578	na	1000	9.96578	na
Q21711	CELE_R04D3.4,R04D3.4	1000	9.96578	na	1000	9.96578	na
G5EBX2	CELE_R07B7.2,R07B7.2	1000	9.96578	na	1000	9.96578	na
Q21871	CELE_R09E10.6,R09E10.6	1000	9.96578	na	1000	9.96578	na
Q8MXH3	CELE_T09A12.5,T09A12.5	1000	9.96578	na	1000	9.96578	na
Q22449	CELE_T13A10.1,T13A10.1	1000	9.96578	na	1000	9.96578	na
O44749	CELE_W03G9.2,W03G9.2	1000	9.96578	na	1000	9.96578	na
Q9U2U4	CELE_Y116A8C.43,Y116A8C.43	1000	9.96578	na	1000	9.96578	na
Q9U2M9	CELE_Y37H9A.1,Y37H9A.1	1000	9.96578	na	1000	9.96578	na
Q9N412	CELE_Y39A3CL.1,Y39A3CL.1	1000	9.96578	na	1000	9.96578	na
Q9U2K2	CELE_Y39E4B.10,Y39E4B.10	1000	9.96578	na	1000	9.96578	na
Q8WSN7	CELE_Y41D4B.4,Y41D4B.4	1000	9.96578	na	1000	9.96578	na
Q9GUI6	CELE_Y45G5AM.2,Y45G5AM.2	1000	9.96578	na	1000	9.96578	na
Q8I0Z3	CELE_Y48E1C.4,Y48E1C.4	1000	9.96578	na	1000	9.96578	na
Q9XWF1	CELE_Y52B11A.3,Y52B11A.3	1000	9.96578	na	1000	9.96578	na
G5EDV7	CELE_Y53H1B.2,Y53H1B.2	1000	9.96578	na	1000	9.96578	na
A0A1I6CMC9	CELE_Y55F3BR.6,Y55F3BR.6	1000	9.96578	na	1000	9.96578	na
Q9NA40	CELE_Y73F8A.5,Y73F8A.5	1000	9.96578	na	1000	9.96578	na
Q9XW73	CELE_Y75B8A.8,Y75B8A.8	1000	9.96578	na	1000	9.96578	na
G5ECY6	chn-1,1G758,CELE_T09B4.10,T09B4.10	1000	9.96578	na	1000	9.96578	na
Q95PY8	cpsf-3,CELE_Y67H2A.1,Y67H2A.1	1000	9.96578	na	1000	9.96578	na
G5EBX6	crn-3,C14A4.4,CELE_C14A4.4	1000	9.96578	na	1000	9.96578	na
G5ED89	dcp-66,C26C6.5,CELE_C26C6.5	1000	9.96578	na	1000	9.96578	na
A0A163UT65	dhs-11,CELE_Y39A1A.11,Y39A1A.11	1000	9.96578	na	1000	9.96578	na
Q09568	disl-2,F48E8.6	1000	9.96578	na	1000	9.96578	na
Q21625	div-1,R01H10.1/R01H10.2/Y70G10A.4	1000	9.96578	na	1000	9.96578	na
Q9XUJ7	dkf-1,W09C5.5	1000	9.96578	na	1000	9.96578	na
G5EGE9	dpy-26,C25G4.5	1000	9.96578	na	1000	9.96578	na
Q9U2M1	dpy-28,Y39A1B.3	1000	9.96578	na	1000	9.96578	na
G5EF11	efl-1,CELE_Y102A5C.18,Y102A5C.18	1000	9.96578	na	1000	9.96578	na
P90829	F10C2.4	2.91969	1.54582	0.00811417	1000	9.96578	na
O16541	fbxc-50,C17F4.5,CELE_C17F4.5	1000	9.96578	na	1000	9.96578	na
G5EEL7	fut-4,CELE_K12H6.3,K12H6.3	1000	9.96578	na	1000	9.96578	na
Q93873	gas-1,K09A9.5	1000	9.96578	na	1000	9.96578	na
Q09646	ham-3,CELE_ZK1128.5,ZK1128.5	1000	9.96578	na	1000	9.96578	na
Q21952	him-10,R12B2.4	1000	9.96578	na	1000	9.96578	na
G5EDX1	kal-1,CELE_K03D10.1,K03D10.1	1000	9.96578	na	1000	9.96578	na
Q9N2X3	kbp-4,CELE_Y92C3B.1,Y92C3B.1	1000	9.96578	na	1000	9.96578	na
O76406	knl-3,CELE_T10B5.6,T10B5.6	1000	9.96578	na	1000	9.96578	na
O44565	lam-1,CELE_W03F8.5,W03F8.5	1000	9.96578	na	1000	9.96578	na
O61907	lin-40,CELE_T27C4.4,T27C4.4	2.8553	1.51364	0.00712574	1000	9.96578	na
Q9N593	mat-1,apc-3,cdc-27,pod-5,Y110A7A.17	1000	9.96578	na	1000	9.96578	na
O18191	mat-2,apc-1,evl-22,pod-3,W10C6.1	1000	9.96578	na	1000	9.96578	na
P34544	met-2,R05D3.11	1000	9.96578	na	1000	9.96578	na
Q95QL2	mrpl-13,CELE_F13G3.11,F13G3.11	1000	9.96578	na	1000	9.96578	na
Q9BL86	mrpl-38,CELE_Y34D9A.1,Y34D9A.1	1000	9.96578	na	1000	9.96578	na
Q20129	mus-101,CELE_F37D6.1,F37D6.1	1000	9.96578	na	1000	9.96578	na
O16398	nhr-156,C17E7.1,CELE_C17E7.1	1000	9.96578	na	1000	9.96578	na
G5EC86	oma-1,moe-1,C09G9.6	4.32038	2.11116	0.0159367	1000	9.96578	na
Q95NU5	ooc-5,C18E9.11	1000	9.96578	na	1000	9.96578	na
Q09345	pcf-11,R144.2	1000	9.96578	na	1000	9.96578	na
Q9XUS3	pdr-1,CELE_K08E3.7,K08E3.7	1000	9.96578	na	1000	9.96578	na
P34266	pgl-2,B0523.3	1000	9.96578	na	1000	9.96578	na
Q20845	plk-3,plc2,F55G1.8	1000	9.96578	na	1000	9.96578	na
Q19196	pole-2,F08B4.5	1000	9.96578	na	1000	9.96578	na
Q93339	prp-4,C36B1.5,CELE_C36B1.5	1000	9.96578	na	1000	9.96578	na
Q18028	prx-3,C15H9.8,CELE_C15H9.8	1000	9.96578	na	1000	9.96578	na
Q95Y41	rcor-1,CELE_Y74C9A.4,Y74C9A.4	1000	9.96578	na	1000	9.96578	na
O01482	rnf-1,C06A5.9,CELE_C06A5.9	1000	9.96578	na	1000	9.96578	na
Q21323	rnp-3,CELE_K08D10.3,K08D10.3	1000	9.96578	na	1000	9.96578	na
Q9XVH6	rpb-11,W01G7.3	1000	9.96578	na	1000	9.96578	na
Q9U379	rsbp-1,CELE_T06D10.1,T06D10.1	1000	9.96578	na	1000	9.96578	na
Q18453	rsd-3,C34E11.1,CELE_C34E11.1	6.58106	2.71832	0.0434824	1000	9.96578	na
Q20821	rskd-1,CELE_F55C5.7,F55C5.7	1000	9.96578	na	1000	9.96578	na
O16997	sftb-2,CELE_W03F9.10,W03F9.10	2.11318	1.07941	0.00258008	1000	9.96578	na
Q20060	smc-4,F35G12.8	1000	9.96578	na	1000	9.96578	na
O45306	sre-21,C47A10.4	1000	9.96578	na	1000	9.96578	na
O45991	srw-113,CELE_ZK1037.9,ZK1037.9	1000	9.96578	na	1000	9.96578	na
O45189	sup-12,CELE_T22B2.4,T22B2.4	1000	9.96578	na	1000	9.96578	na
Q9XWK6	sup-35,CELE_Y48A6C.3,Y48A6C.3	1000	9.96578	na	1000	9.96578	na
A9D649	sut-1,CELE_T13B5.8,T13B5.8	1000	9.96578	na	1000	9.96578	na
Q9N4N4	swsn-6,CELE_ZK616.4,ZK616.4	1000	9.96578	na	1000	9.96578	na
Q95PV6	syd-9,CELE_ZK867.1,ZK867.1	1000	9.96578	na	1000	9.96578	na
Q22708	sym-2,ZK1067.6	1000	9.96578	na	1000	9.96578	na
Q18320	szy-4,C30B5.1,CELE_C30B5.1	1000	9.96578	na	1000	9.96578	na
C2BR94	thoc-5,CELE_Y32H12A.2,Y32H12A.2	1000	9.96578	na	1000	9.96578	na
Q23486	tofu-7,CELE_ZK418.8,ZK418.8	1000	9.96578	na	1000	9.96578	na
Q7YZT6	tps-1,tps1,ZK54.2	1000	9.96578	na	1000	9.96578	na
P34631	ubxn-4,ZK353.8	1000	9.96578	na	1000	9.96578	na
H2L0C9	ugt-29,CELE_Y49C4A.8,Y49C4A.8	1000	9.96578	na	1000	9.96578	na
G5ECL2	unc-26,JC8.10	1000	9.96578	na	1000	9.96578	na
Q23669	vps-15,CELE_ZK930.1,ZK930.1	1000	9.96578	na	1000	9.96578	na
Q18258	vps-22,C27F2.5,CELE_C27F2.5	1000	9.96578	na	1000	9.96578	na
Q9TXI7	vps-34,let-512,B0025.1	1000	9.96578	na	1000	9.96578	na
Q23529	zyg-12,ber-1,ZK546.1	1000	9.96578	na	1000	9.96578	na
