# Supplementary material for: Translation and codon usage regulate Argonaute slicer activity to trigger small RNA biogenesis
Source: Nat Commun. 2021 Jun 9;12:3492. doi: 10.1038/s41467-021-23615-w (PMC8190271; doi:10.1038/s41467-021-23615-w)
Supplement: Supplementary file 5 — Supplementary Dataset 3 [file 41467_2021_23615_MOESM5_ESM.xlsx]

## Sheet: Supplementary Data 3
Supplementary Data 3. IP-MS/MS - CSR-1 ADH IP / CSR-1 WT IP
enriched proteins in CSR-1 ADH ≥ 2-fold or in CSR-1 WT IP ≤ -2-fold and p-value < 0.05 and at least 3 peptides used for quantification
Ratio of 1000 means protein was not detected in CSR-1 WT IP and a ratio of 0.0001 means protein was not detected in CSR-1 ADH IP and therefore no P-value can be calculated
gene id	name	Ratio	Log2FC	p-value
Q95ZQ4	aak-2,T01C8.1	2.69831	1.43206	2.44427e-11
O02168	aakg-2,CELE_T20F7.6,T20F7.6	3.24202	1.69689	0.0125298
O45707	abhd-11.2,CELE_R05D7.4,R05D7.4	3.09579	1.63031	4.83206e-14
O45552	acaa-2,CELE_F53A2.7,F53A2.7	2.229	1.1564	6.96227e-42
Q20507	acbp-3,F47B10.7	1000	1000	na
Q9XWZ2	acdh-11,Y45F3A.3	1000	1000	na
P91156	acin-1,C43E11.1,CELE_C43E11.1	0.346983	-1.52706	1.41427e-20
P53585	acly-1,D1005.1	2.10206	1.0718	1.73577e-22
P90731	acly-2,B0365.1,CELE_B0365.1	2.73564	1.45188	2.92672e-18
Q20264	acs-11,CELE_F41C3.3,F41C3.3	2.35116	1.23337	1.34767e-38
Q9TZI7	acs-16,CELE_F47G6.2,F47G6.2	1000	1000	na
O18693	acs-2,CELE_F28F8.2,F28F8.2	1000	1000	na
O16481	acs-21,C50H11.1,CELE_C50H11.1	1000	1000	na
Q19523	acy-1,CELE_F17C8.1,F17C8.1	0.368507	-1.44024	0.0148821
Q4W5Q8	adpr-1,CELE_Y73E7A.9,Y73E7A.9	1000	1000	na
Q86NJ4	afd-1,CELE_W03F11.6,W03F11.6	1000	1000	na
O62334	agl-1,CELE_R06A4.8,R06A4.8	3.81888	1.93315	3.8185e-33
P27604	ahcy-1,ahh,dpy-14,K02F2.2	2.918	1.54498	4.84981e-39
Q17740	ain-1,C06G1.4,CELE_C06G1.4	1000	1000	na
Q18888	aipr-1,C56C10.10,CELE_C56C10.10	3.61309	1.85323	0.0213937
Q17941	akt-1,C12D8.10	1000	1000	na
Q20780	alh-1,CELE_F54D8.3,F54D8.3	2.52689	1.33736	2.09512e-30
O02266	alh-7,CELE_F45H10.1,F45H10.1	2.93612	1.55391	3.23411e-06
P16356	ama-1,rpb-1,F36A4.7	0.407039	-1.29676	1.55557e-07
Q9XTT4	ani-1,Y49E10.19	1000	1000	na
O16637	apd-3,CELE_W09G10.4,W09G10.4	0.334782	-1.57871	1.63559e-09
Q8WQB3	apg-1,CELE_Y105E8A.9,Y105E8A.9	1000	1000	na
O01755	apm-1,CELE_F55A12.7,F55A12.7	0.391789	-1.35185	9.54178e-07
G5EFK4	arf-3,4I747,CELE_F57H12.1,F57H12.1	2.3733	1.2469	0.000517769
Q20577	arrd-24,CELE_F48F7.7,F48F7.7	1000	1000	na
Q9XXI4	arrd-7,CELE_Y17G7B.11,Y17G7B.11	2.68778	1.42642	5.87585e-15
Q21463	asns-2,CELE_M02D8.4,M02D8.4	1000	1000	na
Q21966	asp-4,CELE_R12H7.2,R12H7.2	0.339505	-1.5585	0.000675291
A0A1T5HUK0	asrA	2.05382	1.03831	2.82518e-05
G5EBK4	atg-7,CELE_M7.5,M7.5	2.07224	1.05119	1.87661e-06
G4S460	attf-3,CELE_F54C4.3,F54C4.3	1000	1000	na
Q17411	B0001.2,CELE_B0001.2	0.300635	-1.73392	7.23496e-10
O61747	B0205.10,CELE_B0205.10	0.312102	-1.67991	3.57039e-06
O16487	B0238.11,CELE_B0238.11	0.380915	-1.39246	1.09286e-21
O16614	B0281.3,CELE_B0281.3	1000	1000	na
Q9U3S6	B0379.7,CELE_B0379.7	0.262394	-1.93019	0.0358428
Q17499	B0395.3,CELE_B0395.3	2.26646	1.18044	0.000708406
Q09437	B0495.2	0.206403	-2.27646	5.82473e-06
Q03565	baf-1,B0464.7	0.16399	-2.60832	0.0139942
O44739	bag-1,F57B10.11	1000	1000	na
Q93619	bckd-1b,tag-173,CELE_F27D4.5,F27D4.5	2.02931	1.02099	3.35987e-09
Q965N3	BE0003N10.1,CELE_BE0003N10.1	2.34271	1.22818	2.06154e-05
G5ECJ5	bir-2,C50B8.2	1000	1000	na
G5EG86	brc-2,T07E3.5	0.001	-1000	na
Q17568	C01G5.5,CELE_C01G5.5	2.64532	1.40344	1.05097e-14
O44444	C02B10.4,CELE_C02B10.4	2.29589	1.19906	3.34801e-21
P34274	C02C2.6,ZK688.9	2.26477	1.17937	8.03564e-06
G5ECV3	C03H12.1,CELE_C03H12.1	1000	1000	na
P48053	C05D11.1	1000	1000	na
Q11185	C05D11.5	1000	1000	na
Q17692	C06A8.6,CELE_C06A8.6	2.20637	1.14168	1.47465e-16
P34313	C07A9.2	1000	1000	na
Q09227	C08B11.9	1000	1000	na
Q17819	C08B6.8	2.04335	1.03094	9.82594e-12
Q93209	C15A11.2,CELE_C15A11.2	3.30466	1.7245	0.000396184
Q18037	C16A3.4,CELE_C16A3.4	0.465851	-1.10206	0.0342009
Q09250	C16C10.4	0.386016	-1.37327	5.89235e-22
Q9BIA9	C17C3.1,CELE_C17C3.1	1000	1000	na
Q09958	C18A3.3	0.371561	-1.42833	1.69425e-47
O44136	C24D10.1,CELE_C24D10.1	2.30938	1.2075	0.000707655
O44133	C24D10.6,CELE_C24D10.6	2.17409	1.12041	0.00435159
O17157	C24H12.4,CELE_C24H12.4	0.47237	-1.08201	1.13056e-21
Q9U3P3	C25D7.1,CELE_C25D7.1	1000	1000	na
O17621	C29F7.2,CELE_C29F7.2	1000	1000	na
O17622	C29F7.3	2.03746	1.02677	1.83555e-06
P91122	C32E12.1,CELE_C32E12.1	0.001	-1000	na
O01685	C32F10.8,CELE_C32F10.8	3.11864	1.64092	4.19105e-06
Q95QS4	C34E10.10,CELE_C34E10.10	0.445396	-1.16684	8.93409e-12
Q18509	C38D4.4,CELE_C38D4.4	2.82748	1.49952	3.86431e-08
Q18535	C39E9.11,CELE_C39E9.11	0.169474	-2.56087	2.18733e-14
Q18577	C42D4.1,CELE_C42D4.1	4.93485	2.30301	5.38148e-29
P91154	C43E11.9,CELE_C43E11.9	2.52786	1.33791	1.14669e-07
Q18621	C44E12.1,CELE_C44E12.1	1000	1000	na
A6PVA1	C44E4.5,CELE_C44E4.5	2.03015	1.02158	0.000178995
Q95YC6	C45B2.1,CELE_C45B2.1	3.5241	1.81725	3.05256e-13
Q18691	C47E8.4	1000	1000	na
O44150	C49A9.6,CELE_C49A9.6	1000	1000	na
O17685	C49F5.7,CELE_C49F5.7	0.001	-1000	na
Q95YC4	C52A10.1,CELE_C52A10.1	2.42383	1.27729	1.54421e-05
O44538	C53A3.2,CELE_C53A3.2	1000	1000	na
Q18813	C53D6.7,CELE_C53D6.7	0.43888	-1.1881	3.91265e-16
G5EG14	cacn-1,W03H9.4	0.288398	-1.79387	4.27484e-09
Q18879	cav-2,C56A3.7	34.9587	5.12758	0.0012906
Q7Z003	cca-1,C54D2.5,CELE_C54D2.5	0.001	-1000	na
A0A0S4XR43	ccar-1,CELE_Y37A1B.1,Y37A1B.1	0.470781	-1.08687	0.0304257
P54811	cdc-48.1,C06A1.1	0.433069	-1.20733	2.35897e-06
P54812	cdc-48.2,C41C4.8	0.407571	-1.29488	0.000488961
G5EFC4	cdc-5l,CELE_D1081.8,D1081.8	0.334742	-1.57888	0.039147
Q19973	cec-5,CELE_F32E10.6,F32E10.6	0.0630029	-3.98844	4.95144e-56
Q7K714	ceh-100,CELE_Y38E10A.6,Y38E10A.6	0.329177	-1.60306	8.75127e-12
Q18922	CELE_D1014.4,D1014.4	17.5527	4.13362	0.0144174
Q18943	CELE_D1054.10,D1054.10	2.91457	1.54328	0.00443886
Q18949	CELE_D1054.3,D1054.3	2.82712	1.49933	1.49953e-18
Q18986	CELE_D2045.8,D2045.8	1000	1000	na
Q18995	CELE_D2085.7,D2085.7	1000	1000	na
I2HAE5	CELE_F01G4.4,F01G4.4	2.56355	1.35814	0.000140127
O01317	CELE_F02E9.3,F02E9.3	0.001	-1000	na
Q19132	CELE_F07A11.4,F07A11.4	1000	1000	na
Q19276	CELE_F09F7.6,F09F7.6	8.8043	3.13821	2.0354e-08
A7LPJ5	CELE_F10A3.17,F10A3.17	2.94291	1.55724	7.06367e-19
Q95QL6	CELE_F10E9.11,F10E9.11	0.33732	-1.56781	3.90413e-25
Q93520	CELE_F16B12.6,F16B12.6	1000	1000	na
N1NVB6	CELE_F17C11.4,F17C11.4	1000	1000	na
D2N112	CELE_F18A11.5,F18A11.5	1000	1000	na
Q19647	CELE_F20D6.5,F20D6.5	1000	1000	na
Q19661	CELE_F21C10.9,F21C10.9	1000	1000	na
Q19680	CELE_F21D5.1,F21D5.1	2.00938	1.00675	2.41303e-09
Q19723	CELE_F22D6.2,F22D6.2	2.9836	1.57706	0.00609255
H2KZV4	CELE_F23H11.4,F23H11.4	1000	1000	na
H2KYV5	CELE_F25E5.8,F25E5.8	1000	1000	na
Q19854	CELE_F28C1.1,F28C1.1	0.352476	-1.5044	0.00680951
O45417	CELE_F31D4.2,F31D4.2	1000	1000	na
O62197	CELE_F32A11.3,F32A11.3	3.00265	1.58624	1.70809e-09
Q95QH4	CELE_F32A5.8,F32A5.8	3.04473	1.60631	1.21905e-11
O62200	CELE_F32B4.5,F32B4.5	1000	1000	na
O01849	CELE_F32B5.7,F32B5.7	1000	1000	na
G5EDI3	CELE_F33A8.6,F33A8.6	1000	1000	na
O62219	CELE_F33H2.2,F33H2.2	1000	1000	na
Q20007	CELE_F35A5.1,F35A5.1	0.001	-1000	na
Q9XVN7	CELE_F36A2.11,F36A2.11	1000	1000	na
O45462	CELE_F36D3.4,F36D3.4	0.330795	-1.59599	0.00571369
Q20108	CELE_F36H1.3,F36H1.3	0.29736	-1.74972	1.11076e-05
Q20122	CELE_F37C12.3,F37C12.3	2.13843	1.09655	1.72036e-06
G5EE11	CELE_F39H2.3,F39H2.3	2.53661	1.3429	6.49519e-29
Q20292	CELE_F41G3.3,F41G3.3	3.22682	1.69011	0.000655446
Q9UAQ1	CELE_F41H8.1,F41H8.1	0.235634	-2.08538	0.00651283
H2L2B2	CELE_F46B6.5,F46B6.5	0.349546	-1.51644	0.0123645
Q20476	CELE_F46G10.1,F46G10.1	0.408267	-1.29242	2.88221e-40
G5EEX7	CELE_F49C12.15,F49C12.15	0.439982	-1.18449	2.03305e-11
Q9N5S7	CELE_F49H12.5,F49H12.5	0.106292	-3.2339	3.88416e-61
Q20644	CELE_F52B5.3,F52B5.3	1000	1000	na
Q20697	CELE_F53B1.4,F53B1.4	0.319804	-1.64474	0.000202082
Q9XVN1	CELE_F53B6.4,F53B6.4	0.448139	-1.15798	0.00122337
P91998	CELE_F53F1.3,F53F1.3	1000	1000	na
Q965K2	CELE_F53H1.1,F53H1.1	0.233157	-2.10063	1.88713e-68
Q20753	CELE_F54C9.3,F54C9.3	1000	1000	na
O44734	CELE_F57B10.8,F57B10.8	0.44173	-1.17876	3.82198e-20
B6EU60	CELE_F57B7.2,F57B7.2	1000	1000	na
P90898	CELE_F58G11.3,F58G11.3	2.08575	1.06057	2.11276e-07
O16281	CELE_F59A7.2,F59A7.2	1000	1000	na
H2L0A8	CELE_H05C05.1,H05C05.1	2.07008	1.04969	8.28969e-07
Q9N5N9	CELE_H06I04.3,H06I04.3	0.341596	-1.54964	4.92725e-73
O45625	CELE_H19N07.3,H19N07.3	3.30869	1.72626	0.0389349
H2L0C5	CELE_H24G06.1,H24G06.1	1000	1000	na
H2L0D0	CELE_H28G03.1,H28G03.1	1000	1000	na
Q21080	CELE_K01C8.1,K01C8.1	2.41976	1.27486	2.27167e-14
Q7YTL1	CELE_K01F9.2,K01F9.2	1000	1000	na
P90904	CELE_K02B12.7,K02B12.7	1000	1000	na
O16632	CELE_K02F6.4,K02F6.4	2.87535	1.52374	0.0288247
Q21173	CELE_K03B4.2,K03B4.2	1000	1000	na
Q21210	CELE_K04C2.2,K04C2.2	0.411072	-1.28254	0.00125696
O44772	CELE_K04F10.7,K04F10.7	0.33795	-1.56512	1.15596e-06
Q21298	CELE_K07F5.14,K07F5.14	0.281686	-1.82784	0.000187435
G5ECC9	CELE_K11B4.1,K11B4.1	0.136754	-2.87034	0.0244705
O76686	CELE_M01G5.1,M01G5.1	0.380617	-1.39359	6.72881e-09
H2L0G8	CELE_M01H9.3,M01H9.3	1000	1000	na
P90933	CELE_M04C9.3,M04C9.3	2.30319	1.20363	1.16304e-07
Q0G841	CELE_M106.7,M106.7	1000	1000	na
Q21589	CELE_M7.8,M7.8	2.3671	1.24312	0.0316204
U4PFH6	CELE_R02D3.1,R02D3.1	1000	1000	na
H2KYE1	CELE_R11G1.6,R11G1.6	0.46749	-1.09699	1.78478e-07
O62349	CELE_R11H6.5,R11H6.5	1000	1000	na
Q8ITY8	CELE_R148.3,R148.3	2.24508	1.16676	0.0236046
Q6AHR3	CELE_R151.2,R151.2	2.22135	1.15144	2.03866e-11
Q22056	CELE_T01C3.2,T01C3.2	0.262025	-1.93222	1.01269e-09
Q22107	CELE_T02G5.3,T02G5.3	0.132042	-2.92093	0.0312906
Q22137	CELE_T04A8.7,T04A8.7	2.14059	1.09801	6.75382e-38
Q22290	CELE_T07C4.3,T07C4.3	0.413699	-1.27335	0.000228447
O16725	CELE_T07D3.9,T07D3.9	2.31087	1.20844	8.63926e-10
Q22414	CELE_T12A2.5,T12A2.5	0.001	-1000	na
O45783	CELE_T12D8.5,T12D8.5	1000	1000	na
Q22493	CELE_T14F9.2,T14F9.2	1000	1000	na
Q9U367	CELE_T16G1.9,T16G1.9	1000	1000	na
K8FE09	CELE_T16G12.7,T16G12.7	0.248959	-2.00602	0.0178435
Q22540	CELE_T18D3.1,T18D3.1	0.319208	-1.64743	3.50233e-10
Q22562	CELE_T19B10.2,T19B10.2	0.001	-1000	na
O02169	CELE_T20F7.1,T20F7.1	1000	1000	na
Q22749	CELE_T24G10.2,T24G10.2	0.465803	-1.10221	0.000426745
Q23128	CELE_W02B12.12,W02B12.12	0.343304	-1.54244	9.93501e-11
Q9UAY5	CELE_W03G1.2,W03G1.2	0.001	-1000	na
G5EDE4	CELE_W08E3.2,W08E3.2	2.27685	1.18704	2.07104e-07
O45011	CELE_W10C8.5,W10C8.5	1000	1000	na
Q9U304	CELE_Y106G6D.7,Y106G6D.7	0.334892	-1.57823	1.91816e-11
Q95Y35	CELE_Y108G3AL.2,Y108G3AL.2	0.198747	-2.33099	4.81625e-18
Q9NEM5	CELE_Y111B2A.3,Y111B2A.3	1000	1000	na
Q9U2U3	CELE_Y116A8C.27,Y116A8C.27	2.1377	1.09606	1.76711e-16
H2L0S8	CELE_Y119D3B.12,Y119D3B.12	0.148326	-2.75315	2.73114e-21
Q9TYQ2	CELE_Y24D9B.1,Y24D9B.1	2.64196	1.40161	0.012998
H2KYA0	CELE_Y25C1A.8,Y25C1A.8	0.001	-1000	na
H2KY66	CELE_Y37E11B.10,Y37E11B.10	0.331842	-1.59143	8.3533e-06
Q9BKU5	CELE_Y37E3.8,Y37E3.8	0.226372	-2.14323	6.14829e-11
Q9U2N7	CELE_Y37H2A.1,Y37H2A.1	1000	1000	na
Q95X11	CELE_Y38A10A.7,Y38A10A.7	1000	1000	na
H2L095	CELE_Y39H10B.2,Y39H10B.2	0.415132	-1.26836	0.00350302
Q95Y11	CELE_Y41D4B.11,Y41D4B.11	0.338584	-1.56242	2.31112e-30
Q9N3Y1	CELE_Y42H9AR.1,Y42H9AR.1	28.8733	4.85166	8.32856e-24
Q9GUI8	CELE_Y45G5AM.3,Y45G5AM.3	1000	1000	na
S6FD25	CELE_Y47D7A.18,Y47D7A.18	0.189315	-2.40114	0.00401012
Q9N3R8	CELE_Y47G6A.3,Y47G6A.3	0.001	-1000	na
Q9N3S5	CELE_Y47G6A.5,Y47G6A.5	4.33556	2.11622	0.00775734
Q9BL76	CELE_Y48G1C.9,Y48G1C.9	1000	1000	na
Q9N4U1	CELE_Y49F6B.2,Y49F6B.2	0.188953	-2.4039	1.06051e-71
G4S703	CELE_Y50D4A.1,Y50D4A.1	1000	1000	na
O18215	CELE_Y53C12B.1,Y53C12B.1	1000	1000	na
Q966A9	CELE_Y54B9A.1,Y54B9A.1	1000	1000	na
Q9N3F2	CELE_Y54E10A.6,Y54E10A.6	2.29803	1.2004	3.89727e-36
Q9N368	CELE_Y55F3AM.3,Y55F3AM.3	0.105136	-3.24967	7.60313e-52
Q7YTH6	CELE_Y62E10A.19,Y62E10A.19	1000	1000	na
Q95Q05	CELE_Y66D12A.10,Y66D12A.10	2.31098	1.20851	0.00719099
A0A0K3AUY4	CELE_Y66D12A.16,Y66D12A.16	1000	1000	na
Q95PZ6	CELE_Y66D12A.19,Y66D12A.19	2.13924	1.0971	0.00119121
Q95XH0	CELE_Y69A2AR.28,Y69A2AR.28	1000	1000	na
Q9XW38	CELE_Y69E1A.2,Y69E1A.2	2.05944	1.04225	0.0208616
Q9XW37	CELE_Y69E1A.5,Y69E1A.5	2.02369	1.01699	0.0415789
Q9BL35	CELE_Y71H2AM.20,Y71H2AM.20	3.09906	1.63183	0.026497
Q9U1R8	CELE_Y79H2A.3,Y79H2A.3	0.148654	-2.74997	1.77727e-06
Q9BPN9	CELE_Y92H12BR.2,Y92H12BR.2	3.18888	1.67305	2.25685e-16
O44183	CELE_ZC416.6,ZC416.6	2.39814	1.26192	0.00132798
Q9N4P3	CELE_ZK121.2,ZK121.2	1000	1000	na
O44195	CELE_ZK185.3,ZK185.3	2.11286	1.0792	3.18829e-21
O44895	CELE_ZK484.3,ZK484.3	2.01009	1.00726	1.49732e-10
Q23526	CELE_ZK546.2,ZK546.2	2.51089	1.3282	7.74357e-05
Q23091	CELE_ZK742.4,ZK742.4	2.7073	1.43685	0.00243338
A5HU91	CELE_ZK813.7,ZK813.7	1000	1000	na
Q7YTT9	CELE_ZK909.6,ZK909.6	1000	1000	na
C1P629	cfim-2,CELE_D1046.1,D1046.1	0.318271	-1.65167	9.11844e-18
Q9XUE7	cfp-1,CELE_F52B11.1,F52B11.1	0.395509	-1.33822	0.0283805
Q18905	cgp-1,Y38C9A.2	2.90247	1.53728	2.87739e-10
Q22824	cgr-1,CELE_T27A10.7,T27A10.7	0.001	-1000	na
Q9U1Y5	chk-2,cds-1,Y60A3A.12	1000	1000	na
O17610	cka-1,C28D4.2,CELE_C28D4.2	2.23612	1.16099	6.45962e-10
P34531	clip-1,M01A8.2	1000	1000	na
O16305	cmd-1,T21H3.3	1000	1000	na
O18235	coq-3,CELE_Y57G11C.11,Y57G11C.11	3.06726	1.61695	1.2419e-07
O01835	cpb-3,B0414.5	0.261392	-1.93572	0.0013416
Q09221	cpna-2,B0228.4	0.001	-1000	na
Q9NB31	cst-1,F14H12.4	1000	1000	na
O61235	ctl-1,cat-2,Y54G11A.6	1000	1000	na
Q03560	ctr-9,B0464.2	0.13193	-2.92216	0.000126816
P52017	cyn-10,cyp-10,B0252.4	0.15543	-2.68567	1.15965e-10
P52010	cyn-2,cyp-2,ZK520.5	2.05193	1.03698	5.22136e-06
P52015	cyn-7,cyp-7,Y75B12B.2	2.10684	1.07508	0.00731917
P52016	cyn-8,cyp-8,D1009.2	0.314413	-1.66927	1.18529e-09
Q9XVS4	dao-5,C25A1.10,CELE_C25A1.10	0.392807	-1.34811	8.19294e-08
P34529	dcr-1,K12H4.8	1000	1000	na
Q17569	ddi-1,C01G5.6,CELE_C01G5.6	1000	1000	na
Q22308	ddx-19,CELE_T07D4.4,T07D4.4	2.44571	1.29025	1.3405e-18
U4PBM1	denn-4,CELE_F52C12.4,F52C12.4	1000	1000	na
Q09979	dhs-6,C17G10.8,CELE_C17G10.8	1000	1000	na
Q21557	dlc-2,M18.2	1000	1000	na
O17953	dld-1,LLC1.3	4.12051	2.04282	0.000115481
Q20774	dnj-13,CELE_F54D5.8,F54D5.8	0.379041	-1.39958	2.24985e-37
Q9N3E0	dnj-28,CELE_Y54E10BL.4,Y54E10BL.4	3.34819	1.74338	3.1179e-10
Q19086	dpf-4,CELE_F01F1.5,F01F1.5	2.2576	1.17479	2.95021e-07
Q03577	drs-1,B0464.1	0.432412	-1.20952	7.8578e-29
Q9XWF2	dxbp-1,dox-1,CELE_Y52B11A.9,Y52B11A.9	0.31489	-1.66708	1.50732e-18
P39055	dyn-1,C02C6.1	2.36315	1.24071	4.10809e-05
A0A078BQL1	ECA2,At4g00900	1000	1000	na
Q9U364	ect-2,CELE_T19E10.1,T19E10.1	1000	1000	na
Q09299	EEED8.10	0.321475	-1.63722	0.00225619
U4PLQ8	egrh-3,CELE_Y94H6A.11,Y94H6A.11	1000	1000	na
Q9TXU7	eif-1.a,CELE_H06H21.3,H06H21.3	0.367418	-1.44451	3.2503e-10
Q95XR0	eif-2gamma,CELE_Y39G10AR.8,Y39G10AR.8	0.435242	-1.20011	1.56534e-44
G5ECR7	elb-1,3L686,CELE_Y41C4A.10,Y41C4A.10	2.1485	1.10333	2.49352e-10
Q18195	elpc-4,C26B2.6	1000	1000	na
Q9XU56	ensa-1,CELE_K10C3.2,K10C3.2	2.90162	1.53686	3.28473e-08
Q9BI71	epn-1,CELE_T04C10.2,T04C10.2	2.70152	1.43377	0.00163429
Q7YTU4	ero-1,Y105E8B.8	2.25667	1.17419	2.95618e-05
Q304D5	erp-44.1,C30H7.2,CELE_C30H7.2	2.3908	1.25749	7.94473e-49
P53015	F31E3.4	2.19377	1.13341	4.84705e-06
Q09556	F33H1.3	4.1751	2.06181	1.13197e-23
P41880	F37A4.2	0.403512	-1.30932	6.44549e-05
O44400	F37C4.5	1000	1000	na
Q20230	F40F8.1	2.72799	1.44784	0.000485137
P34416	F42H10.3	2.40993	1.26899	0.00580172
P54073	F44G4.1	0.425239	-1.23365	8.51716e-38
P91309	F46F11.1	1000	1000	na
Q10454	F46H5.3	2.17525	1.12118	9.27563e-25
Q20588	F49C12.11	2.27673	1.18697	8.71466e-07
Q9TXV7	F52C12.1	1000	1000	na
P91318	F53E10.6	0.348029	-1.52272	1.90036e-09
P34439	F54C8.1	1000	1000	na
Q20762	F54D1.6	2.49746	1.32046	0.0426956
Q20772	F54D5.7	3.32279	1.7324	8.3124e-13
Q564X7	F59C6.12	2.22284	1.1524	0.039764
G5EBJ7	fbp-1,fbp,CELE_K07A3.1,K07A3.1	3.03856	1.60339	8.36998e-13
O45159	fbxa-65,C17B7.11,CELE_C17B7.11	2.19951	1.13719	0.0046553
O16766	fbxc-27,CELE_R07C3.10,R07C3.10	1000	1000	na
D0VWL6	fln-2,C23F12.1,CELE_C23F12.1	0.385548	-1.37502	1.7812e-21
P34562	gcc-2,T05G5.9	1000	1000	na
Q20117	gcs-1,F37B12.2	2.21182	1.14523	9.70169e-47
Q22968	gcst-1,CELE_F25B4.1,F25B4.1	2.56382	1.3583	8.81291e-45
Q23621	gdh-1,CELE_ZK829.4,ZK829.4	2.25236	1.17143	3.62779e-66
P30627	glb-1,cbg-1,glo,ZK637.13	1000	1000	na
Q17339	gld-1,T23G11.3	0.431976	-1.21098	0.0371604
Q21962	gldc-1,CELE_R12C12.1,R12C12.1	2.3196	1.21388	1.49243e-26
P34689	glh-1,T21G5.3	2.55415	1.35284	4.7987e-49
O76743	glh-4,T12F5.3	2.91233	1.54217	5.64613e-30
P34497	gln-2,K03H1.1	2.13404	1.09359	0.000470714
Q9N456	glrx-10,CELE_Y34D9A.6,Y34D9A.6	2.08556	1.06043	4.15466e-05
O45293	gly-8,Y66A7A.6	0.368321	-1.44097	2.12963e-10
A0A061ACY0	GLYI	1000	1000	na
Q09580	gmps-1,M106.4	2.94265	1.55712	2.80795e-38
Q9N5U2	grl-27,CELE_F40C5.3,F40C5.3	0.262772	-1.92812	0.00952516
Q10039	grs-1,T10F2.1	2.07237	1.05128	5.33837e-61
Q18444	grsp-3,C34D4.11,CELE_C34D4.11	0.435959	-1.19773	0.00803845
P91252	gst-6,F11G11.3	1000	1000	na
Q21217	gta-1,K04D7.3	1000	1000	na
P92022	gut-2,CELE_T10G3.6,T10G3.6	1000	1000	na
H2KYQ5	gyg-1,F56B6.4	1000	1000	na
Q19341	haao-1,K06A4.5	1000	1000	na
G5EC23	hcf-1,C46A5.9,CELE_C46A5.9	2.12491	1.0874	2.24609e-09
G5EDA3	hcp-4,CELE_T03F1.9,T03F1.9	1000	1000	na
P15796	hil-2,Y73B6BL.9	0.358621	-1.47947	1.46805e-07
Q22360	him-17,CELE_T09E8.2,T09E8.2	0.449526	-1.15352	0.0433048
O45494	hinf-1,CELE_F39B2.1,F39B2.1	7.22318	2.85263	0.0451244
O44476	hoe-1,E04A4.4	0.001	-1000	na
Q9U2M4	hphd-1,Y38F1A.6	2.20695	1.14205	1.91846e-29
G5ED17	hpo-11,CELE_H37N21.1,H37N21.1	1000	1000	na
Q93795	hpo-31,CELE_F55B12.4,F55B12.4	2.08339	1.05894	3.64735e-11
K8FDY0	hpo-34,CELE_F29G6.3,F29G6.3	4.52816	2.17893	5.69769e-26
Q05036	hsp-110,C30C11.4	2.4863	1.314	2.14805e-52
Q27511	htz-1,R08C7.3	0.41564	-1.26659	0.048217
Q18885	icd-1,C56C10.8	0.425286	-1.2335	2.74493e-45
Q10663	icl-1,gei-7,C05E4.9	2.68802	1.42654	6.3074e-35
G5EE37	icp-1,CELE_Y39G10AR.13,Y39G10AR.13	1000	1000	na
Q86DC6	ifd-1,R04E5.10	1000	1000	na
O61955	ife-3,B0348.6	2.4712	1.30521	5.2828e-06
Q20898	ifet-1,spn-2,F56F3.1	2.98762	1.579	1.7445e-10
Q20751	iff-2,F54C9.1	2.32155	1.21509	4.96579e-14
Q20330	ifo-1,ttm-4,CELE_F42C5.10,F42C5.10	2.78545	1.47791	8.37424e-07
Q09501	ifp-1,C43C3.1	3.80707	1.92868	6.74034e-10
G5EFZ1	ipgm-1,F57B10.3	2.11994	1.08402	3.02259e-09
P34492	K02D10.1	1000	1000	na
Q21278	K07C5.6	0.267836	-1.90058	2.09994e-07
Q09407	K07E1.1	2.0463	1.03302	0.00607906
P34524	K12H4.3	0.263274	-1.92536	6.29017e-53
O44408	kgb-1,T07A9.3	2.75068	1.45979	1.07709e-07
Q8MQ20	klp-4,CELE_F56E3.3,F56E3.3	0.254478	-1.97439	0.0248125
O44548	knl-2,K06A5.4	0.411232	-1.28197	0.00342443
P34705	kup-1,F10C2.2	1000	1000	na
Q20489	lact-1,CELE_F46H5.8,F46H5.8	1000	1000	na
O01814	lbp-5,W02D3.7	2.37874	1.2502	0.000428427
G5EBV4	lec-10,CELE_W01A11.4,W01A11.4	1000	1000	na
Q09610	lec-8,R07B1.10	1000	1000	na
O61967	let-413,F26D11.11	1000	1000	na
O44743	let-607,CELE_F57B10.1,F57B10.1	1000	1000	na
Q95Q62	lfe-2,C46H11.4	1000	1000	na
G5EEI1	lgl-1,CELE_F56F10.4,F56F10.4	1000	1000	na
Q27474	lig-1,C29A12.3	1000	1000	na
P45970	lin-5,T09A5.10	1000	1000	na
G5EBR0	lir-1,CELE_F18A1.3,F18A1.3	6.44927	2.68914	6.43146e-08
Q8IG68	lpd-2,C48E7.3,CELE_C48E7.3	0.364282	-1.45687	3.80429e-08
O44991	lpd-6,CELE_K09H9.6,K09H9.6	0.429119	-1.22055	3.06779e-16
O44441	mai-2,B0546.1	4.51805	2.1757	0.0127052
Q18494	maph-1.3,C36A4.5,CELE_C36A4.5	1000	1000	na
Q20062	marb-1,CELE_F35G2.2,F35G2.2	2.22659	1.15483	0.020632
Q2V074	math-4,C08F1.5,CELE_C08F1.5	1000	1000	na
G5EFR6	mca-1,4K392,CELE_W09C2.3,W09C2.3	0.245671	-2.0252	0.00806754
Q9UAV5	mdh-1,CELE_F46E10.10,F46E10.10	2.46715	1.30285	1.1506e-09
Q18508	mel-28,C38D4.3	2.98262	1.57658	0.00167289
A4LBC2	met-1,C43E11.3,CELE_C43E11.3	0.172674	-2.53388	0.0209247
Q2MDF2	metl-2,CELE_Y53F4B.42,Y53F4B.42	1000	1000	na
Q09582	metr-1,R03D7.1	0.443463	-1.17311	2.77323e-05
Q23356	mig-15,ZC504.4	1000	1000	na
Q9U2L2	mlt-3,CELE_Y39C12A.1,Y39C12A.1	1000	1000	na
Q23381	mmcm-1,ZK1058.1	2.23281	1.15886	1.37731e-21
Q09530	mog-5,EEED8.5	0.436401	-1.19627	2.54569e-05
Q23243	morc-1,CELE_ZC155.3,ZC155.3	0.423647	-1.23907	3.2472e-10
H9G340	mpst-3,CELE_H12D21.7,H12D21.7	1000	1000	na
Q19625	mrp-6,CELE_F20B6.3,F20B6.3	0.285895	-1.80644	0.000210778
P34264	mrpl-11,B0303.15	2.31473	1.21084	0.00604088
O45110	mrpl-2,CELE_F56B3.8,F56B3.8	1000	1000	na
Q9TVW5	msp-77,F32B6.6,msp-79,T13F2.10	3.65112	1.86834	0.0464074
Q9N589	mtm-1,Y110A7A.5	1000	1000	na
Q27371	mup-2,T22E5.5	0.435724	-1.19851	3.29831e-14
Q17978	mut-14,C14C11.6,CELE_C14C11.6	2.89255	1.53234	5.67125e-23
Q18446	mutd-1,C34D4.13	1000	1000	na
Q95PZ8	nars-2,CELE_Y66D12A.23,Y66D12A.23	1000	1000	na
Q9N489	ncap-1,CELE_Y110A2AR.3,Y110A2AR.3	1000	1000	na
A0A1N7SYP3	ND2	1000	1000	na
P91148	ndx-7,C43E11.7	2.38454	1.25371	1.99813e-15
Q27473	nex-3,C28A5.3,CELE_C28A5.3	1000	1000	na
Q19818	nhl-2,CELE_F26F4.7,F26F4.7	1000	1000	na
Q93791	nid-1,CELE_F54F3.1,F54F3.1	1000	1000	na
P46548	nmt-1,T17E9.2	4.58565	2.19713	2.6159e-60
Q9TYV5	nol-1,CELE_W07E6.1,W07E6.1	3.10592	1.63502	1.30763e-08
Q9U3B6	nol-9,K09B11.2	1000	1000	na
Q9XVR8	nola-3,C25A1.6	0.378268	-1.40252	0.00561921
G5EF32	npa-1,5H561,CELE_VC5.3,VC5.3	6.57606	2.71722	1.62119e-06
H2KYU6	npl-4.1,CELE_F59E12.4,F59E12.4	1000	1000	na
G5EC64	nrfl-1,C01F6.6,CELE_C01F6.6	10.836	3.43776	1.11566e-41
O44902	nspd-1,CELE_ZK484.8,ZK484.8	1000	1000	na
O01879	nstp-3,CELE_ZC250.3,ZC250.3	4.1092	2.03886	0.0169575
Q21233	nuo-4,CELE_K04G7.4,K04G7.4	25.0818	4.64857	6.02745e-15
Q23629	ogdh-2,ZK836.2	1000	1000	na
O45750	osm-7,CELE_T05D4.4,T05D4.4	0.391398	-1.35329	1.90073e-05
Q9N392	oxy-4,Y54H5A.4	1000	1000	na
P90783	pafo-1,C55A6.9	0.40879	-1.29057	0.0152082
P90925	pah-1,bas-2,K08F8.4	2.36021	1.23892	9.62116e-09
P34653	panl-3,PAN3,ZK632.7	3.80273	1.92703	3.86715e-07
O45869	pars-2,CELE_T27F6.5,T27F6.5	9.12032	3.18908	1.07079e-41
A5JYS0	pcs-1,CELE_F54D5.1,F54D5.1	1000	1000	na
Q9U300	pdpr-1,CELE_Y106G6H.5,Y106G6H.5	2.23553	1.16062	8.42248e-12
U4PCM1	pfs-2,CELE_R06A4.9,R06A4.9	1000	1000	na
P34885	pkc-1,kin-13,pkc-1b,ttx-4,F57F5.5	2.1696	1.11743	0.035462
G5EFI8	plc-1,F31B12.1	0.351438	-1.50866	0.00130525
Q17446	pmk-1,B0218.3	2.12928	1.09037	2.00923e-05
H2KYP7	pnk-1,C10G11.5,CELE_C10G11.5	2.01521	1.01093	0.0172832
Q95ZQ5	pnn-1,CELE_R186.7,R186.7	0.324268	-1.62474	0.000627014
K8ESK9	pod-1,CELE_Y76A2B.1,Y76A2B.1	4.50231	2.17066	2.94525e-40
Q19775	ppm-1,F25D1.1	2.46976	1.30437	2.17966e-22
P49596	ppm-2,T23F11.1	2.24996	1.1699	1.71406e-07
P91094	pqn-15,C24A8.3,CELE_C24A8.3	1000	1000	na
O02238	pqn-27,CELE_E01G4.4,E01G4.4	2.4288	1.28024	8.55959e-05
Q7JLH5	pqn-70,CELE_T19B10.4,T19B10.4	3.90529	1.96543	3.3059e-34
Q8MXT1	prdx-6,CELE_Y38C1AA.11,Y38C1AA.11	2.07068	1.05011	9.09166e-09
P90786	prg-1,CELE_D2030.6,D2030.6	2.1798	1.12419	1.59069e-27
O44729	prp-17,CELE_F49D11.1,F49D11.1	0.471382	-1.08503	1.13767e-07
G5EET8	pud-1.2,pud-1.1,CELE_F15E11.13,CELE_Y19D10B.7,F15E11.13,Y19D10B.7	4.10935	2.03891	0.0176561
G5EEV5	pud-3,5C820,CELE_F15E11.15,F15E11.15	5.03881	2.33308	6.95832e-26
Q09476	pxl-1,tag-327,C28H8.6	1000	1000	na
B7WNA0	pyk-1,CELE_F25H5.3,F25H5.3	2.075	1.05311	6.32705e-16
Q09413	R03D7.4	1000	1000	na
P30640	R08D7.1	0.34194	-1.54819	0.0335624
P30643	R08D7.4	3.23208	1.69246	0.0281932
Q21890	R102.4	1000	1000	na
Q22743	raga-1,CELE_T24F1.1,T24F1.1	1000	1000	na
Q21194	rei-2,K03E6.7	1000	1000	na
O01585	rga-3,CELE_K09H11.3,K09H11.3	1000	1000	na
Q19852	rgl-1,CELE_F28B4.2,F28B4.2	1000	1000	na
Q8MQB5	rmd-2,C27H6.4,CELE_C27H6.4	2.1043	1.07334	1.69083e-19
O17917	rnf-113,K01G5.1	1000	1000	na
Q86MG7	rnh-1.0,CELE_F59A6.6,F59A6.6	0.161332	-2.63189	0.048217
Q21155	rnp-5,CELE_K02F3.11,K02F3.11	0.234943	-2.08962	2.43875e-18
O02092	rpb-4,CELE_F43E2.2,F43E2.2	2.27401	1.18524	1.76825e-06
Q27492	rpc-2,CELE_F09F7.3,F09F7.3	0.457147	-1.12927	1.23108e-10
Q9BL19	rpl-17,Y48G8AL.8	0.382944	-1.38479	1.23074e-15
P52819	rpl-22,C27A2.2	0.396054	-1.33623	4.51473e-21
P48158	rpl-23,B0336.10	0.395021	-1.34	5.22327e-14
O01868	rpl-24.1,D1007.12	0.319583	-1.64574	2.66456e-19
O17570	rpl-38,C06B8.8	0.271828	-1.87923	9.39864e-12
P52814	rpl-39,C26F1.9	0.438065	-1.19078	0.00369087
G5ED21	rpoa-1,CELE_Y48E1A.1,Y48E1A.1	0.463299	-1.10999	3.42951e-07
Q27493	rpoa-2,CELE_F14B4.3,F14B4.3	0.391412	-1.35324	3.37799e-05
Q19877	rps-23,F28D1.7	0.328204	-1.60733	0.0222253
Q23121	rsp-1,srp-5,W02B12.3	0.140985	-2.82638	6.65458e-23
Q23120	rsp-2,srp-4,W02B12.2	0.121292	-3.04344	1.40121e-28
Q9NEW6	rsp-3,Y111B2A.18	0.228886	-2.1273	1.03808e-52
Q09511	rsp-4,srp-2,EEED8.7	0.149179	-2.74488	6.49519e-29
Q10021	rsp-5,srp-3,T28D9.2	0.0884715	-3.49864	3.51878e-14
Q18409	rsp-6,srp-1,C33H5.12	0.11982	-3.06106	2.12656e-28
O01159	rsp-7,D2089.1	0.232113	-2.1071	4.6928e-08
Q9XTZ2	rsp-8,C18D11.4,CELE_C18D11.4	0.167545	-2.57738	1.56831e-19
Q9U252	rsy-1,CELE_Y53H1A.1,Y53H1A.1	0.164761	-2.60156	0.0433126
G5EBY0	rtfo-1,F25B3.6	0.248284	-2.00994	1.19371e-06
O17680	sams-1,C49F5.1	2.23366	1.15941	1.71785e-21
G5EEK8	sca-1,mca-4,CELE_K11D9.2,K11D9.2	0.394006	-1.34371	1.09015e-15
Q09415	set-14,R06F6.4	2.56821	1.36077	0.0140982
A9D2P7	seu-1,CELE_Y73B6BL.5,Y73B6BL.5	1000	1000	na
G5EF97	sfa-1,sf1,CELE_Y116A8C.32,Y116A8C.32	0.446181	-1.1643	6.56531e-19
G5EEW6	sig-7,F39H2.2	0.185827	-2.42797	1.88795e-45
G5EE67	skr-3,CELE_F44G3.6,F44G3.6	2.29367	1.19766	9.76315e-09
Q9U1Y9	skr-4,CELE_Y60A3A.18,Y60A3A.18	2.099	1.0697	2.47126e-06
O76512	smg-2,Y48G8AL.6	2.37504	1.24795	1.29204e-64
G5EEG7	smu-1,CC4.3,CELE_CC4.3	2.03407	1.02437	4.30622e-08
Q94050	sna-2,CELE_T13F2.7,T13F2.7	0.220971	-2.17807	7.01919e-11
Q9XTU6	snr-6,Y49E10.15	1000	1000	na
Q21739	snrp-27,CELE_R05D11.7,R05D11.7	0.261923	-1.93278	0.000920741
Q9GYJ9	snx-1,C05D9.1,CELE_C05D9.1	2.41477	1.27188	1.15377e-07
Q22875	soc-2,sur-8,AC7.2	2.2459	1.1673	1.54635e-06
Q17334	sodh-1,K12G11.3	4.00642	2.00231	4.62616e-42
Q8MNV0	spas-1,C24B5.2	2.57662	1.36548	0.000417607
Q17626	spch-1,C04G2.8,CELE_C04G2.8	0.223094	-2.16428	0.0313946
B4E3X6	spds-1,CELE_Y46G5A.19,Y46G5A.19	2.12176	1.08526	1.52041e-10
P54217	spe-11,F48C1.7	0.447591	-1.15975	0.0256056
Q9N3Z0	sqst-2,CELE_Y40C5A.1,Y40C5A.1	0.20892	-2.25898	0.000152803
Q23347	ssq-3,CELE_ZC477.1,ZC477.1	1000	1000	na
Q9NAD6	sta-1,Y51H4A.17	1000	1000	na
Q20977	sta-2,stat-b,F58E6.1	2.10302	1.07246	0.016016
P53596	sucl-1,C05G5.4	2.13014	1.09095	8.3124e-13
Q564Z8	suds-3,CELE_T07C12.14,T07C12.14	0.350278	-1.51343	0.0320647
D5MCR3	sup-26,CELE_R10E4.2,R10E4.2	2.89366	1.5329	9.87405e-08
Q94207	sup-36,CELE_F38A5.7,F38A5.7	1000	1000	na
Q9N537	szy-2,CELE_Y32H12A.4,Y32H12A.4	2.40053	1.26335	0.000392702
G5EGU9	szy-20,szy-20A,C18E9.3,CELE_C18E9.3	1000	1000	na
P91408	T01B11.2	2.58909	1.37244	0.00147331
Q9XVJ2	T03F6.3	1000	1000	na
O44410	T07A9.8	0.393304	-1.34628	6.69149e-25
Q94045	T13F2.2	0.134302	-2.89645	1.34289e-32
Q10009	T19C3.3	2.60752	1.38268	1.97633e-07
O01615	T19H12.2	2.04529	1.0323	5.29464e-06
Q9GZH3	T22D1.3	1000	1000	na
G5EEM6	tap-1,C44H4.5	2.19314	1.133	8.26841e-10
G5EF83	tasp-1,CELE_K01G5.9,K01G5.9	3.00526	1.58749	0.0191643
Q9U2D8	tbc-17,CELE_Y46G5A.1,Y46G5A.1	2.03787	1.02706	0.0400499
Q93573	tct-1,F25H2.11	2.24403	1.16609	1.61445e-40
Q93565	tli-1,CELE_F25H2.1,F25H2.1	2.42241	1.27644	0.00105735
P34314	tlk-1,C07A9.3	1000	1000	na
Q20334	tni-1,F42E11.4	0.363825	-1.45869	6.6882e-10
H2KYL8	tnt-3,C14F5.3,CELE_C14F5.3	1000	1000	na
Q19253	toca-1,F09E10.8	3.20365	1.67971	1.72865e-25
O17966	top-1,M01E5.5	0.12388	-3.01298	8.4164e-40
Q95XT5	trap-1,CELE_Y71F9AM.6,Y71F9AM.6	0.458823	-1.12399	6.38367e-13
P52709	trs-1,C47D12.6	2.12334	1.08633	4.39124e-39
P55955	ttr-16,Y5F2A.1	2.15886	1.11027	0.00452447
P34500	ttr-2,K03H1.4	2.27964	1.1888	0.0120305
Q03575	ttr-5,C40H1.5	1000	1000	na
H2KYJ2	ttr-59,CELE_T08A9.11,T08A9.11	1000	1000	na
G5EES9	txl-1,txl,CELE_Y54E10A.3,Y54E10A.3	2.23026	1.15721	1.69424e-10
P52478	ubc-1,C35B1.1	3.40204	1.7664	0.000379664
Q95XX0	ubc-13,Y54G2A.31	2.58617	1.37082	1.9281e-05
Q95017	ubc-9,F29B9.6	4.07508	2.02683	4.42625e-08
H2L056	ubxn-3,CELE_F48A11.5,F48A11.5	5.22985	2.38677	2.61264e-08
Q8WTJ4	ubxn-6,CELE_H06H21.6,H06H21.6	1000	1000	na
G5EDZ2	umps-1,rad-6,T07C4.1	3.01117	1.59033	1.12996e-06
P10567	unc-15,F07A5.7	2.45269	1.29437	9.20659e-16
P34815	unc-18,lan-2,F27D9.1	2.87861	1.52537	0.000141463
E0AHA7	unc-70,CELE_K11C4.3,K11C4.3	1000	1000	na
O61528	unc-73,CELE_F55C7.7,F55C7.7	1000	1000	na
Q19203	unc-98,F08C6.7	2.41005	1.26906	0.00641896
Q23652	usip-1,CELE_ZK863.4,ZK863.4	3.34848	1.74351	9.97329e-10
P91303	vha-10,F46F11.5	2.04412	1.03148	5.82487e-09
Q9XXU9	vha-11,Y38F2AL.3	0.310768	-1.68609	0.0178602
Q19626	vha-12,F20B6.2	2.83083	1.50122	4.31841e-39
Q9XW92	vha-13,Y49A3A.2	2.23328	1.15916	1.56594e-68
P34462	vha-14,F55H2.2	2.63955	1.40029	1.63559e-09
Q95X44	vha-8,C17H12.14,CELE_C17H12.14	2.66255	1.41281	5.31364e-32
P06125	vit-5,C04F6.1	1000	1000	na
Q86D99	vps-29,CELE_ZK1128.8,ZK1128.8	1000	1000	na
Q95XW9	vrp-1,CELE_Y54G2A.3,Y54G2A.3	1000	1000	na
O16999	W03F9.1	2.36459	1.24159	2.49931e-17
Q21770	wago-1,R06C7.1	2.15807	1.10974	3.11056e-30
Q5WRR1	wrk-1,CELE_F41D9.3,F41D9.3	0.001	-1000	na
P91305	xrep-4,CELE_F46F11.6,F46F11.6	1000	1000	na
Q9NAJ4	Y38E10A.17	0.379605	-1.39743	0.00591398
Q9XXC8	Y48A6B.9	1000	1000	na
O18229	Y57G11C.3	2.25119	1.17069	6.28407e-16
Q19404	yap-1,F13E6.4	6.26743	2.64787	3.23918e-05
K8FE02	zbp-1,CELE_M88.5,M88.5	2.92876	1.55029	6.89007e-22
P34594	ZC262.2	0.213788	-2.22575	3.32393e-07
Q18418	zgpa-1,C33H5.17,CELE_C33H5.17	0.281446	-1.82907	2.18792e-08
P34601	ZK1098.2	9.97346	3.31809	0.0402177
P34621	ZK1236.5	1000	1000	na
Q23525	ZK546.14	0.168027	-2.57324	1.68e-23
P30629	ZK637.2	2.68573	1.42532	0.000156197
P30651	ZK643.5	0.248344	-2.00959	1.76935e-20
Q9U3F4	zyx-1,F42G4.3	1000	1000	na
