# Supplementary material for: Translation and codon usage regulate Argonaute slicer activity to trigger small RNA biogenesis
Source: Nat Commun. 2021 Jun 9;12:3492. doi: 10.1038/s41467-021-23615-w (PMC8190271; doi:10.1038/s41467-021-23615-w)
Supplement: Supplementary file 6 — Supplementary Dataset 4 [file 41467_2021_23615_MOESM6_ESM.xlsx]

## Sheet: Supplementary Data 4
Supplementary Data 4. IP-MS/MS -PRG-1 IP / control IP
enriched proteins ≥ 2-fold and p-value < 0.05 and at least 3 peptides used for quantification
Ratio of 1000 means protein was not detected in control IP and therefore no P-value can be calculated
		No RNase treated (Barucci et.al 2020)			Rnase treated (this study)
gene id	name	ratio	log2FC	p-value	ratio	log2FC	p-value
A0A061ACP8	GLYI	3.02682	1.5978	0.0225668	2.82876	1.50017	0.0140078
A0A0K3ASB3	str-20,C05E4.2,CELE_C05E4.2	1000	9.96578	na	1000	9.96578	na
A0A0K3AU45	CELE_F35G12.5,F35G12.5	1000	9.96578	na	1000	9.96578	na
A0A0K3AXN7	C45H4.21,CELE_C45H4.21	4.55953	2.18888	0.0303947	7.02843	2.8132	na
A0A2K5ATL9	CELE_D1007.15,D1007.15	1000	9.96578	na	1000	9.96578	na
A3QMC5	rpl-34,C42C1.14,CELE_C42C1.14	5.27749	2.39985	5.41793e-13	1.95792	0.969323	0.00174567
A5Z2T6	CELE_D1081.7,D1081.7	4.17287	2.06104	0.000251353	3.75891	1.91031	0.00160857
A9Z1L6	C23H3.3,CELE_C23H3.3	1000	9.96578	na	1000	9.96578	na
B2FDA8	smc-3,Y47D3A.26	2.28363	1.19133	0.00352123	1.29848	0.376828	0.420032
B3GWA1	nono-1,CELE_F25B5.7,F25B5.7	1000	9.96578	na	1.97664	0.983047	na
D3YT16	elli-1,CELE_F20C5.3,F20C5.3	1000	9.96578	na	1000	9.96578	na
E5QCE6	CELE_K02G10.15,K02G10.15	1000	9.96578	na	1000	9.96578	na
E9P860	CELE_ZK1067.2,ZK1067.2	5.35888	2.42193	6.39293e-06	1.30897	0.388437	0.458024
G5EBV6	pgl-3,C18G1.4,CELE_C18G1.4	4.94036	2.30462	8.25755e-24	4.94247	2.30523	2.00551e-24
G5EBX8	ser-5,CELE_F16D3.7,F16D3.7	1000	9.96578	na	1000	9.96578	na
G5EC06	ftr-1,CELE_Y113G7B.4,Y113G7B.4	1000	9.96578	na	1000	9.96578	na
G5EC16	smn-1,SMN,C41G7.1,CELE_C41G7.1	3.84141	1.94164	0.0371327	1.42935	0.51536	0.674343
G5ECH3	avr-15,CELE_R11G10.1,R11G10.1	1000	9.96578	na	1000	9.96578	na
G5ECK4	CELE_Y37A1B.17,Y37A1B.17	6.21324	2.63535	0.0338938	6.64035	2.73126	0.0904537
G5ECL3	prp-21,Ceprp21,CELE_W07E6.4,W07E6.4	1000	9.96578	na	0.964454	-0.0522164	na
G5ECW7	dpt-1,F02E9.9	1000	9.96578	na	0.677446	-0.561822	na
G5ED63	CELE_K12D12.5,K12D12.5	1000	9.96578	na	1000	9.96578	na
G5EDA3	hcp-4,CELE_T03F1.9,T03F1.9	1000	9.96578	na	1000	9.96578	na
G5EDX7	fog-3,C03C11.2,CELE_C03C11.2	1000	9.96578	na	1000	9.96578	na
G5EE12	cash-1,CELE_K07C5.8,K07C5.8	3.39701	1.76426	0.00202341	1.50638	0.59109	0.232665
G5EEG8	frm-1,CELE_ZK270.2,ZK270.2	3.23397	1.69331	0.0034404	1.3407	0.422989	0.00748018
G5EEW1	C18B12.6,CELE_C18B12.6	7.52131	2.91098	0.0426258	3.68161	1.88034	0.0733462
G5EFZ2	AC8.11,AC8.4,CELE_AC8.11,CELE_AC8.4	3.99972	1.9999	0.0130612	5.09894	2.3502	0.013733
G5EG81	CELE_T24B8.7,T24B8.7	1000	9.96578	na	1000	9.96578	na
H2KML7	CELE_Y48G10A.4,Y48G10A.4	1000	9.96578	na	1000	9.96578	na
H2KY58	ain-2,B0041.2,CELE_B0041.2	1000	9.96578	na	0.344825	-1.53606	na
H2KY89	CELE_F56C9.6,F56C9.6	1000	9.96578	na	1000	9.96578	na
H2KYZ3	C24A3.2,CELE_C24A3.2	1000	9.96578	na	1.09127	0.126004	na
H2KZ39	fkh-8,CELE_F40H3.4,F40H3.4	5.31774	2.41081	0.0498685	2.26876	1.18191	0.101696
H2KZ41	CELE_Y110A7A.15,Y110A7A.15	6.35609	2.66814	9.28759e-05	11.4866	3.52188	6.59956e-13
H2KZD5	csr-1,CELE_F20D12.1,F20D12.1	2.80148	1.48619	7.62741e-51	1.7399	0.799004	1.3098e-20
H2KZE5	CELE_F41C6.4,F41C6.4	1000	9.96578	na	1000	9.96578	na
H2KZF0	C53D5.1,CELE_C53D5.1	1000	9.96578	na	1000	9.96578	na
H2KZH5	toe-2,C56E6.3,CELE_C56E6.3	1000	9.96578	na	1.6161	0.692513	na
H2KZV4	CELE_F23H11.4,F23H11.4	1000	9.96578	na	3.28079	1.71404	na
H2L067	mex-3,CELE_F53G12.5,F53G12.5	1000	9.96578	na	2.91033	1.54118	na
H2L0A8	CELE_H05C05.1,H05C05.1	6.15145	2.62093	0.000339183	5.8429	2.54668	0.000398647
I2HAE5	CELE_F01G4.4,F01G4.4	1000	9.96578	na	8.48527	3.08496	na
L8E6W9	CELE_F55F10.1,F55F10.1	11.7601	3.55583	0.0019555	1.84154	0.880911	0.11584
M1ZMJ0	CELE_Y19D10B.8,Y19D10B.8	9.05794	3.17918	0.00544644	4.69969	2.23257	0.198089
O01442	B0261.7,CELE_B0261.7	11.7142	3.55018	0.00123118	7.4764	2.90234	0.00141119
O01477	C06A5.6,CELE_C06A5.6	1000	9.96578	na	1000	9.96578	na
O01504	C37A2.7	4.93	2.30159	7.18037e-08	3.74997	1.90688	5.62004e-08
O01692	rps-17,T08B2.10	6.26568	2.64747	6.77178e-41	3.88502	1.95792	6.12477e-31
O01733	C09D4.3,CELE_C09D4.3	1000	9.96578	na	1000	9.96578	na
O01765	comp-1,CELE_F37E3.3,F37E3.3	1000	9.96578	na	1000	9.96578	na
O01802	rpl-7,F53G12.10	7.06154	2.81998	6.80266e-57	2.87149	1.5218	6.82498e-28
O01836	glh-3,B0414.6	1000	9.96578	na	1000	9.96578	na
O01868	rpl-24.1,D1007.12	5.07877	2.34448	2.63809e-21	4.26928	2.09399	1.45718e-14
O01869	rps-10,CELE_D1007.6,D1007.6	6.78376	2.76209	1.57016e-26	3.03192	1.60023	1.05995e-12
O01966	C27A12.9,CELE_C27A12.9	1000	9.96578	na	1000	9.96578	na
O02056	rpl-4,B0041.4	7.07581	2.82289	3.64702e-90	3.52071	1.81587	2.76321e-56
O02271	col-64,CELE_F52F12.2,F52F12.2	1000	9.96578	na	1000	9.96578	na
O02289	gla-3,CELE_T02E1.3,T02E1.3	1000	9.96578	na	1000	9.96578	na
O02639	rpl-19,C09D4.5	5.18994	2.37572	1.47956e-30	3.44881	1.7861	6.90199e-19
O16303	dnj-19,CELE_T05C3.5,T05C3.5	4.02322	2.00835	1.39044e-21	4.46325	2.15809	1.689e-27
O16541	fbxc-50,C17F4.5,CELE_C17F4.5	1000	9.96578	na	0.001	-9.96578	na
O16795	nep-6,CELE_F18A12.1,F18A12.1	1000	9.96578	na	1000	9.96578	na
O16919	CELE_F10D2.10,F10D2.10	1000	9.96578	na	1000	9.96578	na
O17031	CELE_T15B7.8,T15B7.8	1000	9.96578	na	1000	9.96578	na
O17218	rps-22,CELE_F53A3.3,F53A3.3	5.4413	2.44395	1.3753e-43	3.32416	1.73299	9.70438e-43
O17570	rpl-38,C06B8.8	3.35736	1.74733	0.00327136	3.11024	1.63702	0.00011302
O17585	set-31,C15H11.5,CELE_C15H11.5	1000	9.96578	na	1000	9.96578	na
O17607	ruvb-1,C27H6.2	2.44264	1.28844	1.65587e-06	1.63189	0.706546	0.00178628
O17639	C34F6.5,CELE_C34F6.5	1000	9.96578	na	1000	9.96578	na
O17944	CELE_K10C3.5,K10C3.5	1000	9.96578	na	1.83473	0.875567	na
O18043	fbxa-197,CELE_T06C12.4,T06C12.4	1000	9.96578	na	1000	9.96578	na
O18240	rps-18,CELE_Y57G11C.16,Y57G11C.16	5.69475	2.50963	6.38503e-28	3.98939	1.99617	9.50658e-28
O18650	rps-19,T05F1.3	3.24108	1.69648	8.06941e-16	2.20049	1.13783	2.62063e-11
O44480	rpl-20,E04A4.8	7.77184	2.95826	9.75193e-41	2.93302	1.55238	1.47973e-22
O44609	chil-14,CELE_R09B5.12,R09B5.12	1000	9.96578	na	1000	9.96578	na
O44749	CELE_W03G9.2,W03G9.2	1000	9.96578	na	1000	9.96578	na
O44768	mut-2,CELE_K04F10.6,K04F10.6	1000	9.96578	na	1000	9.96578	na
O44985	teg-4,CELE_K02F2.3,K02F2.3	3.15123	1.65591	0.0181447	2.18081	1.12487	7.8791e-05
O44997	dapk-1,mor-3,tag-119,K12C11.4	1000	9.96578	na	3.92466	1.97257	na
O45180	CELE_K07H8.9,K07H8.9	1000	9.96578	na	1000	9.96578	na
O45432	CELE_F32B6.4,F32B6.4	1000	9.96578	na	1000	9.96578	na
O45499	rps-26,F39B2.6	3.66061	1.87209	0.001064	2.86244	1.51724	0.0059098
O45502	dnj-12,CELE_F39B2.10,F39B2.10	4.62689	2.21004	6.23588e-29	4.35873	2.12391	2.11551e-35
O45551	ife-1,F53A2.6	2.46835	1.30355	0.0165318	1.9409	0.956726	0.360876
O45593	btb-20,CELE_F57C2.1,F57C2.1	6.75285	2.7555	0.00479047	3.83177	1.93801	0.000170987
O45722	CELE_R74.8,R74.8	1000	9.96578	na	1000	9.96578	na
O45946	rpl-18,Y45F10D.12	3.64732	1.86684	1.04306e-14	2.74526	1.45694	1.56799e-07
O61708	pqn-59,CELE_R119.4,R119.4	2.79214	1.48137	0.0128846	2.44426	1.2894	0.0147503
O61766	C35E7.8,CELE_C35E7.8	1000	9.96578	na	1000	9.96578	na
O62011	mut-16,B0379.3,CELE_B0379.3	1000	9.96578	na	1000	9.96578	na
O62106	eif-6,C47B2.5	2.8551	1.51354	0.000485544	0.847831	-0.238152	0.756793
O62213	cey-1,CELE_F33A8.3,F33A8.3	2.45492	1.29568	0.0486177	0.733577	-0.446979	0.273169
O62218	pole-1,CELE_F33H2.5,F33H2.5	1000	9.96578	na	1000	9.96578	na
O62246	cope-1,F45G2.4	2.27752	1.18746	0.0137194	1.49254	0.577773	0.275709
O62275	wago-4,CELE_F58G1.1,F58G1.1	6.68545	2.74102	0.00011166	1.23567	0.305291	0.532226
O62361	fbxa-135,CELE_T06E6.5,T06E6.5	1000	9.96578	na	1000	9.96578	na
O62512	CELE_ZK550.3,ZK550.3	2.04974	1.03544	0.000200176	1.37152	0.45578	0.0747419
O76743	glh-4,T12F5.3	17.4201	4.12268	1.3482e-25	11.4918	3.52253	1.67579e-20
P09446	hsp-1,hsp70a,F26D10.3	5.96419	2.57633	6.75007e-113	5.9154	2.56448	4.29691e-133
P16356	ama-1,rpb-1,F36A4.7	2.38059	1.25132	2.03766e-38	2.34134	1.22733	1.32808e-24
P29355	sem-5,C14F5.5	1000	9.96578	na	0.524715	-0.930395	na
P34264	mrpl-11,B0303.15	1000	9.96578	na	1.13722	0.185516	na
P34266	pgl-2,B0523.3	1000	9.96578	na	1000	9.96578	na
P34278	knl-1,C02F5.1	2.17514	1.12111	0.00177444	2.69821	1.43201	0.000285837
P34334	rpl-21,C14B9.7	8.58517	3.10185	3.54452e-22	4.47055	2.16045	5.65506e-09
P34375	D2007.1	1000	9.96578	na	1000	9.96578	na
P34427	lin-36,F44B9.6	1000	9.96578	na	0.4054	-1.30258	na
P34431	retr-1,F44E2.2	4.80265	2.26383	0.0172695	2.25937	1.17592	0.382025
P34433	F44E2.3	2.9674	1.5692	5.79096e-05	1.74149	0.800325	0.318684
P34443	rheb-1,F54C8.5	2.85865	1.51534	0.00602406	2.68021	1.42235	0.70281
P34476	rpac-19,F58A4.9	6.57865	2.71779	5.3651e-10	7.18178	2.84434	2.20966e-10
P34529	dcr-1,K12H4.8	1000	9.96578	na	4.65138	2.21766	na
P34537	rfp-1,bre-1,R05D3.4	1000	9.96578	na	1000	9.96578	na
P34544	met-2,R05D3.11	1000	9.96578	na	1000	9.96578	na
P34662	rpl-35,ZK652.4	4.11803	2.04196	5.34945e-07	3.01314	1.59127	8.11347e-08
P34681	tag-76,ZK757.3	1000	9.96578	na	1000	9.96578	na
P34689	glh-1,T21G5.3	9.74692	3.28495	1.13005e-36	8.75735	3.13049	1.47477e-40
P35602	unc-101,K11D2.3	1000	9.96578	na	2.29301	1.19724	na
P41988	cct-1,tcp-1,T05C12.7	4.40802	2.14013	5.53978e-50	3.36567	1.75089	9.14883e-49
P46550	cct-6,F01F1.8	4.92429	2.29991	2.52387e-63	3.954	1.98331	8.00109e-55
P46577	gop-2,C34E10.2	12.5659	3.65145	0.0250376	10.9478	3.45257	na
P46769	rps-0,B0393.1	7.57035	2.92036	1.25438e-58	3.68626	1.88216	2.95038e-51
P47207	cct-2,cctb,T21B10.7	4.09567	2.0341	6.99139e-72	2.76084	1.46511	3.27825e-61
P47208	cct-4,K01C8.10	4.26748	2.09338	3.67306e-33	2.8862	1.52917	3.18644e-25
P47209	cct-5,C07G2.3	5.26295	2.39587	1.3647e-66	3.16381	1.66166	7.03706e-44
P47991	rpl-6,R151.3	6.21333	2.63537	1.52944e-43	3.573	1.83713	1.38337e-39
P48150	rps-14,F37C12.9	7.25737	2.85945	5.86926e-21	3.59442	1.84576	5.39813e-15
P48152	rps-3,C23G10.3	8.2577	3.04574	4.07096e-68	3.84613	1.94341	2.00447e-47
P48154	rps-1,F56F3.5	6.47372	2.6946	3.00549e-70	3.36057	1.74871	9.7318e-49
P48156	rps-8,F42C5.8	7.023	2.81209	4.52275e-71	3.89425	1.96134	1.30901e-64
P48158	rpl-23,B0336.10	5.04975	2.33621	1.00778e-11	3.66481	1.87374	9.97596e-13
P48166	rpl-41,rpl-36.A,C09H10.2	3.79918	1.92569	0.000257955	0.804364	-0.31408	0.633638
P49041	rps-5,T05E11.1	7.07619	2.82297	5.52594e-14	4.71622	2.23763	3.01614e-13
P49180	rpl-33,F10E7.7	7.42358	2.89212	8.16958e-24	2.98299	1.57676	2.12725e-16
P49181	rpl-36,F37C12.4	4.41426	2.14217	9.21628e-12	2.0716	1.05075	9.31063e-07
P49196	rps-12,F54E7.2	7.1365	2.83522	1.08028e-14	3.53476	1.82161	1.16388e-09
P49197	rps-21,F37C12.11	7.31979	2.8718	1.32676e-17	2.40461	1.26581	8.75992e-07
P49405	rpl-5,F54C9.5	5.75749	2.52544	7.6724e-55	2.30581	1.20527	9.15738e-26
P50880	rpl-3,F13B10.2	7.68005	2.94112	1.88368e-80	3.36612	1.75109	1.25187e-41
P51403	rps-2,C49H3.11	6.38483	2.67465	1.37405e-42	3.68088	1.88005	8.88685e-32
P51404	rps-13,C16A3.9	3.95862	1.985	2.87496e-32	2.25111	1.17064	2.12187e-22
P52012	cyn-4,cyp-4,mog-6,F59E10.2	1000	9.96578	na	1000	9.96578	na
P52554	pfd-6,F21C3.5	2.64997	1.40598	0.018595	2.1362	1.09504	0.0365377
P52814	rpl-39,C26F1.9	9.76892	3.2882	0.0069282	2.64814	1.40498	0.20049
P52819	rpl-22,C27A2.2	4.97831	2.31565	8.13589e-20	2.69328	1.42936	3.57355e-06
P52821	rps-25,K02B2.5	8.65369	3.11331	2.79519e-26	4.01623	2.00584	2.15783e-22
P61866	rpl-12,JC8.3	5.134	2.36008	2.51047e-13	2.9228	1.54735	8.93042e-13
P62784	his-1,T10C6.14,his-5,F45F2.3,his-10,ZK131.4,his-14,ZK131.8,his-18,K06C4.10,his-26,ZK131.1,his-28,K06C4.2,his-31,F17E9.12,his-37,C50F4.7,his-38,K03A1.6,his-46,B0035.9,his-50,F07B7.9,his-56,F54E12.3,his-60,F55G1.11,his-64,F22B3.1,his-67,T23D8.5	3.18862	1.67293	7.99143e-07	0.566076	-0.820932	0.0098615
P90786	prg-1,CELE_D2030.6,D2030.6	90.0589	6.4928	1.21058e-60	165.919	7.37433	1.47477e-40
P90829	F10C2.4	1000	9.96578	na	1000	9.96578	na
P91055	C16C8.16,CELE_C16C8.16	1000	9.96578	na	1000	9.96578	na
P91128	rpl-13,C32E8.2	6.73271	2.75119	4.13162e-34	3.94214	1.97898	1.75189e-31
P91182	magu-3,C50F2.8,CELE_C50F2.8	1000	9.96578	na	16.4754	4.04224	na
P91306	cey-2,CELE_F46F11.2,F46F11.2	5.41125	2.43596	1.76064e-05	1.10946	0.149853	0.80174
P91357	CELE_F59A3.12,F59A3.12	1000	9.96578	na	1000	9.96578	na
P91374	rpl-15,K11H12.2	4.78845	2.25956	2.25479e-09	2.3664	1.24269	7.80845e-07
P91408	T01B11.2	1000	9.96578	na	4.52235	2.17707	na
P91494	CELE_T23H2.3,T23H2.3	2.90019	1.53615	0.0105848	4.12103	2.04301	1.13285e-09
P91913	rla-1,rpa-1,Y37E3.7	4.372	2.12829	3.67623e-10	1.84601	0.884414	0.0017039
P91914	rpl-27,C53H9.1	3.71221	1.89228	1.16769e-36	2.22158	1.15158	9.19866e-26
Q07292	lin-45,raf-1,Y73B6A.5	1000	9.96578	na	1.98293	0.987635	na
Q09249	C16C10.3	3.92242	1.97174	3.87624e-14	2.50119	1.32262	4.04299e-15
Q09383	ZK945.7	1000	9.96578	na	1.99967	0.99976	na
Q09442	sap-49,C08B11.5	1000	9.96578	na	1000	9.96578	na
Q09449	C05C10.2	2.21149	1.14502	0.00567175	1.57137	0.652026	0.11883
Q09487	puf-8,C30G12.7,CELE_C30G12.7	3.75358	1.90827	5.48473e-07	3.22996	1.69152	0.000676261
Q09533	rpl-10,F10B5.1	5.03196	2.33112	5.20691e-28	2.57737	1.3659	2.84922e-18
Q09568	disl-2,F48E8.6	1000	9.96578	na	1000	9.96578	na
Q09582	metr-1,R03D7.1	3.25144	1.70108	2.14143e-27	3.3009	1.72286	3.95796e-28
Q10006	T15H9.2	1000	9.96578	na	1000	9.96578	na
Q10013	snr-3,T28D9.10	3.09624	1.63052	0.0342805	1.32011	0.400661	0.493252
Q10020	T28D9.1	1000	9.96578	na	3.53386	1.82125	0.389913
Q10578	rpb-2,C26E6.4	3.74427	1.90469	4.69442e-34	3.46664	1.79354	1.26933e-30
Q11100	tag-52,C02F12.4	1000	9.96578	na	1000	9.96578	na
Q17339	gld-1,T23G11.3	6.71825	2.74809	2.91893e-28	4.60555	2.20337	1.05139e-21
Q17411	B0001.2,CELE_B0001.2	1000	9.96578	na	12.2487	3.61456	na
Q17436	B0035.6,CELE_B0035.6	1000	9.96578	na	1.67231	0.741847	na
Q17451	B0218.7,CELE_B0218.7	1000	9.96578	na	1000	9.96578	na
Q17476	B0334.4,CELE_B0334.4	4.17697	2.06246	0.0246226	2.92729	1.54957	0.153551
Q17492	B0393.3,CELE_B0393.3	1000	9.96578	na	1000	9.96578	na
Q17495	B0393.6,CELE_B0393.6	1000	9.96578	na	1000	9.96578	na
Q17872	npp-23,C09G9.2,CELE_C09G9.2	2.02031	1.01458	0.0082089	2.39634	1.26083	0.0337322
Q17883	apc-17,C09H10.7,CELE_C09H10.7	1000	9.96578	na	1000	9.96578	na
Q17978	mut-14,C14C11.6,CELE_C14C11.6	1000	9.96578	na	0.001	-9.96578	na
Q18034	nfx-1,tag-182,C16A3.7	1000	9.96578	na	1.73274	0.793058	na
Q18038	let-716,C16A3.3,CELE_C16A3.3	2.85564	1.51382	1.62876e-23	2.80918	1.49015	4.42463e-36
Q18244	C27B7.5,CELE_C27B7.5	45.3942	5.50444	0.00110886	10.0317	3.3265	0.00877737
Q18405	C33H5.8,CELE_C33H5.8	1000	9.96578	na	1000	9.96578	na
Q18444	grsp-3,C34D4.11,CELE_C34D4.11	1000	9.96578	na	1.50523	0.589981	na
Q18453	rsd-3,C34E11.1,CELE_C34E11.1	1000	9.96578	na	2.65837	1.41054	na
Q18509	C38D4.4,CELE_C38D4.4	1000	9.96578	na	1000	9.96578	na
Q18650	C46A5.6,CELE_C46A5.6	1000	9.96578	na	1.92778	0.94694	na
Q19103	skih-2,CELE_F01G4.3,F01G4.3	2.56467	1.35877	0.024665	1.65888	0.730208	0.00256125
Q19174	CELE_F07H5.10,F07H5.10	1000	9.96578	na	1.9638	0.97365	na
Q19196	pole-2,F08B4.5	1000	9.96578	na	1000	9.96578	na
Q19413	CELE_F13E9.9,F13E9.9	1000	9.96578	na	1000	9.96578	na
Q19579	pab-2,CELE_F18H3.3,F18H3.3	3.74667	1.90561	1.20935e-06	1.27328	0.348549	0.126041
Q19727	prpf-4,CELE_F22D6.5,F22D6.5	2.44368	1.28906	1.27253e-05	1.86279	0.897465	0.00958968
Q19838	CELE_F27C8.5,F27C8.5	1000	9.96578	na	2.34108	1.22718	na
Q19869	rpl-26,F28C6.7	6.64213	2.73165	3.66904e-19	4.54332	2.18375	2.21826e-13
Q19877	rps-23,F28D1.7	2.88896	1.53055	0.00637492	2.08162	1.0577	0.0767765
Q1XFY9	rps-24,CELE_T07A9.11,T07A9.11	4.16345	2.05778	1.13303e-20	3.21917	1.68669	4.87584e-20
Q20034	CELE_F35D11.4,F35D11.4	2.4313	1.28173	3.1371e-05	2.25706	1.17445	7.76612e-05
Q20060	smc-4,F35G12.8	1000	9.96578	na	1000	9.96578	na
Q20070	CELE_F35H10.6,F35H10.6	1000	9.96578	na	1000	9.96578	na
Q20206	rps-11,CELE_F40F11.1,F40F11.1	5.33935	2.41666	3.29541e-18	2.67909	1.42174	3.37532e-11
Q20228	rps-9,F40F8.10	6.6889	2.74177	5.1773e-57	4.77711	2.25614	5.6432e-44
Q20305	htp-1,CELE_F41H10.10,F41H10.10	1000	9.96578	na	1000	9.96578	na
Q20363	sip-1,F43D9.4	6.84779	2.77564	2.27782e-29	7.00335	2.80805	2.554e-29
Q20757	puf-5,F54C9.8	1000	9.96578	na	1.70997	0.773974	na
Q20845	plk-3,plc2,F55G1.8	1000	9.96578	na	0.555777	-0.847423	na
Q20874	CELE_F56D2.2,F56D2.2	1000	9.96578	na	1000	9.96578	na
Q20937	let-711,ntl-1,CELE_F57B9.2,F57B9.2	2.12881	1.09005	1.51356e-14	1.50054	0.585486	9.24985e-06
Q20990	CELE_F58F9.3,F58F9.3	1000	9.96578	na	1.01065	0.0152801	na
Q21215	rack-1,K04D7.1	4.08678	2.03096	4.37739e-32	2.12844	1.0898	1.97968e-17
Q21754	plc-4,CELE_R05G6.8,R05G6.8	1000	9.96578	na	1.33818	0.420269	na
Q21770	wago-1,R06C7.1	22.5286	4.49369	8.50667e-26	9.34218	3.22376	3.21229e-27
Q21831	snfc-5,CELE_R07E5.3,R07E5.3	1000	9.96578	na	1.73853	0.797867	na
Q22047	trcs-2,CELE_T01B7.6,T01B7.6	4.17762	2.06268	0.00747786	1.67918	0.747759	0.461059
Q22054	rps-16,T01C3.6	7.36242	2.88018	4.23801e-38	2.55402	1.35277	5.21791e-25
Q22240	CELE_T05H10.1,T05H10.1	2.12161	1.08516	0.0251167	1.9245	0.944482	0.0226446
Q22249	CELE_T06D8.2,T06D8.2	1000	9.96578	na	1.91328	0.936046	na
Q22312	CELE_T07E3.3,T07E3.3	1000	9.96578	na	2.46003	1.29867	na
Q22417	bcas-2,CELE_T12A2.7,T12A2.7	1000	9.96578	na	2.55079	1.35094	na
Q22430	cec-6,CELE_T12E12.2,T12E12.2	1000	9.96578	na	1000	9.96578	na
Q22492	hex-1,T14F9.3	1000	9.96578	na	1000	9.96578	na
Q22549	inx-10,opu-10,T18H9.5	12.6406	3.66	0.0360075	2.99253	1.58136	0.116388
Q22662	CELE_T22C1.1,T22C1.1	1000	9.96578	na	1000	9.96578	na
Q22716	rpl-32,CELE_T24B8.1,T24B8.1	6.58872	2.72	2.86455e-09	4.43042	2.14744	7.25456e-11
Q22799	dlc-1,T26A5.9	1000	9.96578	na	1.00952	0.0136643	na
Q22800	nduf-2.2,CELE_T26A5.3,T26A5.3	3.39374	1.76287	0.000996419	0.89525	-0.159638	0.745051
Q23030	CELE_R09F10.1,R09F10.1	8.37333	3.0658	0.0423675	4.28259	2.09848	0.0669347
Q23189	CELE_W06A7.4,W06A7.4	1000	9.96578	na	0.426337	-1.22993	na
Q23194	vps-18,CELE_W06B4.3,W06B4.3	1000	9.96578	na	1000	9.96578	na
Q23312	rps-7,ZC434.2	3.16187	1.66078	1.92507e-34	2.27841	1.18803	1.48639e-29
Q23402	ZK1127.4	1000	9.96578	na	1000	9.96578	na
Q23405	him-14,msh-4,ZK1127.11	1000	9.96578	na	1000	9.96578	na
Q23486	tofu-7,CELE_ZK418.8,ZK418.8	1000	9.96578	na	5.20672	2.38038	na
Q23494	CELE_ZK430.7,ZK430.7	1000	9.96578	na	1000	9.96578	na
Q23526	CELE_ZK546.2,ZK546.2	1000	9.96578	na	0.819351	-0.287446	na
Q23651	elpc-3,ZK863.3	2.37725	1.24929	0.0488696	2.246	1.16736	0.031985
Q27274	rop-1,C12D8.11	2.06764	1.04798	1.84508e-07	1.95931	0.970347	1.63596e-06
Q27389	rpl-16,M01F1.2	7.76174	2.95638	5.98278e-34	4.07054	2.02522	1.60586e-19
Q27492	rpc-2,CELE_F09F7.3,F09F7.3	4.79932	2.26283	1.43302e-18	3.45872	1.79024	2.97806e-16
Q27493	rpoa-2,CELE_F14B4.3,F14B4.3	6.79563	2.76461	1.7717e-26	5.19796	2.37794	1.67579e-20
Q3V5I5	CELE_Y82E9BR.19,Y82E9BR.19	1000	9.96578	na	1000	9.96578	na
Q4JFH9	crh-2,C27D6.4,CELE_C27D6.4	1000	9.96578	na	0.893968	-0.161704	na
Q7YXB7	CELE_M01F1.8,M01F1.8	1000	9.96578	na	8.06659	3.01196	na
Q86NJ8	ppw-1,C18E3.7,CELE_C18E3.7	5.54524	2.47125	0.000123907	3.0561	1.61169	0.00105608
Q8I7F8	odr-4,Y102E9.1	3.90585	1.96564	0.0273617	0.728978	-0.456052	0.342573
Q8MYN4	CELE_Y39B6A.25,Y39B6A.25	1000	9.96578	na	1000	9.96578	na
Q8STE5	ced-12,Y106G6E.5	1000	9.96578	na	1000	9.96578	na
Q8TA83	dnj-10,F22B7.5	2.04288	1.0306	2.09694e-06	1.26333	0.337232	0.0544925
Q8WQA8	rps-20,CELE_Y105E8A.16,Y105E8A.16	8.77605	3.13357	5.86135e-24	4.39211	2.13491	2.67639e-19
Q93168	C01G10.8,CELE_C01G10.8	5.96708	2.57703	2.81445e-32	5.82378	2.54196	3.16442e-38
Q93338	rpb-3,C36B1.3,CELE_C36B1.3	4.34804	2.12037	3.97703e-09	4.87185	2.28447	9.0855e-12
Q93345	C36B1.11,CELE_C36B1.11	1000	9.96578	na	1000	9.96578	na
Q93367	C41G7.3,CELE_C41G7.3	1000	9.96578	na	1000	9.96578	na
Q93377	lron-1,C44H4.1,CELE_C44H4.1	1000	9.96578	na	1000	9.96578	na
Q93410	CELE_D2005.4,D2005.4	3.90449	1.96513	0.000485544	3.9425	1.97911	1.28841e-07
Q93413	drh-3,CELE_D2005.5,D2005.5	3.13475	1.64835	0.000749891	3.34977	1.74406	2.52731e-06
Q93572	rpa-0,F25H2.10	5.23289	2.38761	2.45344e-33	2.32134	1.21496	9.31765e-27
Q93794	sel-10,egl-41,F55B12.3	1000	9.96578	na	1000	9.96578	na
Q93968	CELE_T01H8.2,T01H8.2	1000	9.96578	na	0.409033	-1.28971	na
Q94013	CELE_T08G11.4,T08G11.4	2.2128	1.14587	0.00735943	2.43168	1.28195	1.09106e-06
Q94207	sup-36,CELE_F38A5.7,F38A5.7	1000	9.96578	na	0.559805	-0.837005	na
Q94216	dnj-11,CELE_F38A5.13,F38A5.13	4.50284	2.17084	1.3713e-05	4.59669	2.2006	6.44844e-11
Q95008	pas-5,F25H2.9	2.16011	1.11111	1.20316e-09	1.78944	0.839512	1.41334e-11
Q95PV7	tftc-3,CELE_ZK856.13,ZK856.13	1000	9.96578	na	7.9576	2.99233	na
Q95PW5	tag-307,CELE_ZK652.10,ZK652.10	1000	9.96578	na	0.867151	-0.205645	na
Q95PZ6	CELE_Y66D12A.19,Y66D12A.19	3.38635	1.75973	0.00306745	3.18055	1.66928	0.00685032
Q95Q08	ceh-92,CELE_Y66D12A.5,Y66D12A.5	1000	9.96578	na	1000	9.96578	na
Q95Q25	rad-51,CELE_Y43C5A.6,Y43C5A.6	1000	9.96578	na	1000	9.96578	na
Q95QV8	tiar-1,C18A3.5,CELE_C18A3.5	2.92381	1.54785	6.34843e-12	2.59089	1.37345	4.08626e-11
Q95X83	rpoa-49,CELE_F23F1.9,F23F1.9	1000	9.96578	na	1.97468	0.98162	na
Q95XN0	lin-65,CELE_Y71G12B.9,Y71G12B.9	1000	9.96578	na	1000	9.96578	na
Q95XQ8	mcm-4,let-358,lin-6,Y39G10AR.14	2.02592	1.01858	9.2897e-15	2.05069	1.03611	6.9544e-15
Q95Y04	rps-28,Y41D4B.5	4.54784	2.18518	5.60766e-14	2.92082	1.54637	5.27147e-08
Q95Y26	CELE_Y41D4A.5,Y41D4A.5	1000	9.96578	na	0.548018	-0.867706	na
Q95Y71	mrpl-45,Y119D3B.16	2.14772	1.1028	0.0379264	1.22112	0.288201	0.321885
Q95Y90	rpl-9,R13A5.8	4.88447	2.2882	4.65537e-26	3.47884	1.79861	4.10089e-22
Q965F9	par-2,CELE_F58B6.3,F58B6.3	1000	9.96578	na	1000	9.96578	na
Q965Q6	CELE_Y50D4C.5,Y50D4C.5	1000	9.96578	na	1000	9.96578	na
Q966C6	rpl-7A,Y24D9A.4	7.45327	2.89787	2.15143e-24	3.32376	1.73282	3.32222e-19
Q966L9	glh-2,C55B7.1	2.39012	1.25708	0.00846579	3.50956	1.81129	0.00561303
Q9BKU5	CELE_Y37E3.8,Y37E3.8	6.45804	2.6911	2.80365e-12	3.33587	1.73806	1.48145e-08
Q9BL19	rpl-17,Y48G8AL.8	5.21555	2.38282	4.98884e-16	3.29976	1.72236	1.28739e-14
Q9BL33	CELE_Y71H2AM.4,Y71H2AM.4	2.17005	1.11773	0.0459222	1.22882	0.297275	0.896899
Q9N303	deps-1,CELE_Y65B4BL.2,Y65B4BL.2	12.3722	3.62903	8.04593e-16	7.3773	2.88309	5.33526e-25
Q9N358	cct-8,Y55F3AR.3	4.47688	2.16249	1.3647e-66	3.78185	1.91909	5.97467e-61
Q9N3D1	CELE_Y54E10BR.3,Y54E10BR.3	1000	9.96578	na	4.06524	2.02334	na
Q9N3T6	CELE_Y47G6A.14,Y47G6A.14	1000	9.96578	na	1000	9.96578	na
Q9N3T8	msh-6,CELE_Y47G6A.11,Y47G6A.11	1000	9.96578	na	1.40975	0.495437	na
Q9N3X2	rps-4,Y43B11AR.4	2.72481	1.44616	1.27075e-43	1.97238	0.97994	2.21674e-18
Q9N412	CELE_Y39A3CL.1,Y39A3CL.1	1000	9.96578	na	1000	9.96578	na
Q9N4I4	rpl-10a,rpl-1,Y71F9AL.13	5.41175	2.4361	5.51388e-19	2.2416	1.16453	3.42268e-07
Q9N4J8	cct-3,F54A3.3	3.82141	1.9341	5.1722e-57	2.91323	1.54262	8.65975e-40
Q9N4L5	CELE_ZK973.1,ZK973.1	1000	9.96578	na	1000	9.96578	na
Q9N585	ppw-2,CELE_Y110A7A.18,Y110A7A.18	14.5913	3.86704	3.89818e-17	6.91638	2.79002	3.4652e-19
Q9N589	mtm-1,Y110A7A.5	1000	9.96578	na	0.533124	-0.907457	na
Q9N593	mat-1,apc-3,cdc-27,pod-5,Y110A7A.17	1000	9.96578	na	1000	9.96578	na
Q9N5M6	fbf-1,H12I13.4	1000	9.96578	na	1.68314	0.751156	na
Q9NA34	ntl-11,CELE_Y73F8A.25,Y73F8A.25	6.31406	2.65857	7.30511e-15	5.06419	2.34033	2.11259e-09
Q9NA69	CELE_Y57A10A.13,Y57A10A.13	1000	9.96578	na	0.001	-9.96578	na
Q9NA75	Y57A10A.10	1000	9.96578	na	2.82981	1.5007	na
Q9NAA5	Y53F4B.13	1000	9.96578	na	1000	9.96578	na
Q9NAL4	mdt-17,Y113G7B.18	1000	9.96578	na	1.9111	0.934406	na
Q9NEL2	ssl-1,Y111B2A.22	1000	9.96578	na	0.576825	-0.793794	na
Q9NEN6	rps-6,Y71A12B.1	6.09008	2.60646	7.32388e-58	3.14577	1.65341	9.3435e-27
Q9NEW7	elpc-2,CELE_Y111B2A.17,Y111B2A.17	1000	9.96578	na	1.32174	0.402434	na
Q9NLC7	CELE_F58D5.7,F58D5.7	1000	9.96578	na	1000	9.96578	na
Q9TXN7	wago-10,CELE_T22H9.3,T22H9.3	1000	9.96578	na	3.41593	1.77228	na
Q9TXP0	rps-27,F56E10.4	14.7663	3.88424	2.39069e-10	6.24936	2.64371	3.00453e-09
Q9TXV1	mpz-4,CELE_H06H21.9,H06H21.9	1000	9.96578	na	6.01729	2.58911	na
Q9TYX9	CELE_M57.1,M57.1	1000	9.96578	na	2.71357	1.44019	na
Q9TZ33	ucr-2.3,CELE_T24C4.1,T24C4.1	2.01448	1.0104	2.93608e-06	3.70282	1.88862	3.7211e-08
Q9TZC4	pat-4,C29F9.7	2.02132	1.0153	0.00110886	29.9499	4.90448	0.238773
Q9TZQ3	pgl-1,ZK381.4	2.74833	1.45856	3.74394e-28	2.38314	1.25287	6.92348e-22
Q9TZS5	cct-7,CELE_T10B5.5,T10B5.5	3.59709	1.84683	2.49619e-23	2.7816	1.47592	1.13854e-23
Q9U1X9	rla-2,CELE_Y62E10A.1,Y62E10A.1	7.12762	2.83342	4.83073e-12	3.18198	1.66992	2.0822e-08
Q9U213	rsr-2,CELE_Y57A10A.19,Y57A10A.19	4.41714	2.14311	0.0070677	1.50327	0.588103	0.119998
Q9U284	CELE_Y48G10A.2,Y48G10A.2	2.13756	1.09596	0.0391647	1.81254	0.858017	0.230682
Q9U2C5	mib-1,CELE_Y47D3A.22,Y47D3A.22	1000	9.96578	na	1000	9.96578	na
Q9U2F5	tiar-2,CELE_Y46G5A.13,Y46G5A.13	1000	9.96578	na	1000	9.96578	na
Q9U2P4	srd-17,CELE_Y2H9A.2,Y2H9A.2	6.48962	2.69813	0.0274615	3.749	1.9065	0.040991
Q9U302	pab-1,CELE_Y106G6H.2,Y106G6H.2	13.0388	3.70474	1.13312e-35	2.42434	1.27759	7.96183e-20
Q9U332	rpl-31,W09C5.6	3.77534	1.91661	0.000671489	2.51579	1.33101	0.00283912
Q9U3B9	npp-1,CELE_K07F5.13,K07F5.13	1000	9.96578	na	0.8541	-0.227522	na
Q9U3I0	rpb-12,CELE_F23B2.13,F23B2.13	2.26506	1.17955	0.0107783	2.11444	1.08027	0.0580038
Q9UAQ3	madd-2,trim-9,C39F7.2,CELE_C39F7.2	1000	9.96578	na	1000	9.96578	na
Q9UAY9	rpac-40,CELE_H43I07.2,H43I07.2	6.53338	2.70783	1.53282e-19	5.84274	2.54665	1.52962e-17
Q9XU05	CELE_T28A8.4,T28A8.4	3.59713	1.84685	0.0297358	0.54184	-0.884062	0.61301
Q9XU81	trpp-6,CELE_K08H10.9,K08H10.9	1000	9.96578	na	0.87515	-0.192398	0.717136
Q9XUR4	CELE_T05F1.2,T05F1.2	4.28631	2.09974	1.00118e-06	3.56095	1.83226	0.0871571
Q9XVE9	rpl-14,C04F12.4,CELE_C04F12.4	3.51064	1.81174	2.19527e-05	2.16891	1.11697	0.0115447
Q9XVF7	rpl-8,rpl-2,B0250.1	9.43344	3.23778	7.4322e-37	3.79892	1.92559	1.69295e-37
Q9XVH6	rpb-11,W01G7.3	1000	9.96578	na	2.20529	1.14097	na
Q9XVI2	sys-1,CELE_T23D8.9,T23D8.9	1000	9.96578	na	1000	9.96578	na
Q9XVN8	CELE_F36A2.2,F36A2.2	1000	9.96578	na	1000	9.96578	na
Q9XVP0	rps-15,F36A2.6	10.3503	3.3716	1.8886e-19	4.74733	2.24712	1.25112e-19
Q9XVZ6	CELE_Y54G11A.3,Y54G11A.3	5.62969	2.49306	8.12269e-13	5.02682	2.32965	1.54865e-10
Q9XWB7	plc-2,CELE_Y75B12B.6,Y75B12B.6	1000	9.96578	na	1000	9.96578	na
Q9XWD5	eif-2bbeta,CELE_Y47H9C.7,Y47H9C.7	2.28386	1.19148	0.00559177	1.92779	0.946945	0.176686
Q9XWS4	rpl-30,CELE_Y106G6H.3,Y106G6H.3	3.95943	1.98529	1.19339e-06	1.91051	0.933959	0.000241152
Q9XXB4	CELE_Y71A12C.2,Y71A12C.2	1000	9.96578	na	1000	9.96578	na
U4PBM1	denn-4,CELE_F52C12.4,F52C12.4	1000	9.96578	na	1000	9.96578	na
U4PBY0	eel-1,CELE_Y67D8C.5,Y67D8C.5	2.84151	1.50666	1.21277e-11	2.29037	1.19558	1.83808e-14
V6CL71	CELE_Y48G1C.8,Y48G1C.8	1000	9.96578	na	1000	9.96578	na
