# Supplementary material for: Translation and codon usage regulate Argonaute slicer activity to trigger small RNA biogenesis
Source: Nat Commun. 2021 Jun 9;12:3492. doi: 10.1038/s41467-021-23615-w (PMC8190271; doi:10.1038/s41467-021-23615-w)
Supplement: Supplementary file 7 — Supplementary Dataset 5 [file 41467_2021_23615_MOESM7_ESM.xlsx]

## Sheet: Supplementary Data 5
Supplementary Data 5. List of strains
Strain	Genotype	Gene (s)	Description	Origin
N2	C. elegans wild isolate (Bristol)		Reference C. elegans. Variety Bristol.	From CGC
MHE27	csr-1(gc017[csr-1::3xFLAG::1HA])IV	csr-1	CSR-1 CRISPR-Cas9 3xFLAG::1xHA.	Barucci et al. 2020
MHE54	csr-1(gc027[mCherry::3xflag::1ha::csr-1])IV	csr-1	mCherry knock in by CRISPR-Cas9 in MHE27.	Barucci et al. 2020
MHE69	ieSi64 [gld-1p::TIR1::mRuby::gld-1 3'UTR + Cbr-unc-119(+)] II; csr-1(gc029[degron::mCherry::3xflag::ha::csr-1])	csr-1	Degron knock in by CRISPR-Cas9 in MHE54 and cross with CA1352 (CGC).	Quarato et al. 2020
MHE20	csr-1(tm892)/nT1 [unc-?(n754) let-? qIs51] (IV;V)	csr-1	csr-1(tm892) crossed with nT1[qIs51] (IV;V) balancer. nT1[qIs51] carries an integrated pharyngeal GFP element, and is homozygous inviable; this variant appears to be transferred to male cross progeny more frequently than to hermaphrodite cross progeny. csr-1(tm892) Heterozygotes are Unc and GFP+ with signal in the pharynx. csr-1(tm892) homozygotes are non-Unc, viable, GFP-, and produce 100% dead …	Quarato et al. 2020
MHE21	csr-1(gc010)[D769A]/nT1 [unc-?(n754) let-? qIs51] (IV;V)	csr-1	nT1[qIs51] carries an integrated pharyngeal GFP element, and is homozygous inviable; this variant appears to be transferred to male cross progeny more frequently than to hermaphrodite cross progeny. csr-1(gc010) Heterozygotes are Unc and GFP+ with signal in the pharynx. csr-1(gc010) homozygotes are non-Unc, viable, GFP-, and produce 100% dead embryos.	Barucci et al. 2020
FX1200	hrde-1(tm1200)II	hrde-1		From E. Miska lab
MHE 40	csr-1(gc017[csr-1::3xFLAG::1HA];gc022[D769A]/nT1[unc-?(n754) let-? qIs51] (IV;V)	csr-1	nT1[qIs51] carries an integrated pharyngeal GFP element, and is homozygous inviable; this variant appears to be transferred to male cross progeny more frequently than to hermaphrodite cross progeny. csr-1(gc017;gc022) Heterozygotes are Unc and GFP+ with signal in the pharynx. csr-1(gc017;gc022) homozygotes are non-Unc, viable, GFP-, and produce 100% dead embryos.	this study
HCL125	gfp::prg-1; flag::mcherry::glh-1 I	glh-1 ; prg-1		Heng-Chi Lee lab
MHE129	klp-7(gc047[klp-7 codons optimized]) III	klp-7	Homozygous viable, klp-7 replacement line#32 klp-7_co sequence	This study
MHE130	klp-7(gc048[klp-7 codons optimized]) III	klp-7	Homozygous viable, klp-7 replacement line#42 klp-7_co sequence	This study
MHE155	klp-7(gc047[klp-7_codon_optimised])/hT2 [bli-4(e937) let-?(q782) qIs48]) (I;III).	klp-7	Heterozygote balanced, klp-7 replacement line#32 klp-7_co sequence	This study
YY584	ggSi1[hrde-1p::3xflag::gfp::hrde-1] II	hrde-1	Single insertion on chromosome II	From Kennedy lab, Spracklin et. al. 2017
MHE 82	ggSi1[hrde-1p::3xflag::gfp::hrde-1] II ; csr-1(tm892)/nT1 [unc-?(n754) let-? qIs51] (IV;V)	hrde-1 ; csr-1	Cross between YY584 and MHE20	This study
YY1492	MUT-16::GFP I; ZNFX-1::TagRFP II;PGL-1::mCardinal IV	mut-16 ; znfx-1 ; pgl-1	gfp::flag inserted into endogenous mut-16 locus, 3xflag::gfp inserted into endogenous znfx-1 locus, and 3xflag::tagRFP inserted into endogenous pgl-1 locus using CRISPR/Cas9 engineering. Reference: Wan G, et al. Nature. 2018 May;557(7707):679-683.	From Kennedy lab, Wan et.al. 2018
MHE 95	deps-1(ax2063[deps-1::GFP]) I ; csr-1(gc027[mCherry::3xflag::1ha::csr-1]) IV	deps-1; csr-1	cross between MHE 54 and JH3207	this study
MHE 79	csr-1(gc027[mCherry::3xflag::1ha::csr-1]) IV ; glh-1(sam24[glh-1::gfp::3xFlag]) I	glh-1 ; csr-1	Cross between MHE 54 and DUP64	this study
MHE 92	glh-1(sam24[glh-1::gfp::3xFlag]) I ; csr-1(gc027[mCherry::3xflag::1ha::csr-1] ; gc031[D769A]))/nT1[unc-?(n754) let-? qIs51] (IV;V)	glh-1 ; csr-1	Cross between MHE 91 and DUP64	this study
NL2099	rrf-3(pk1426) II	rrf-3	Homozygous rrf-3 deletion allele. Increased sensitivity to RNAi when compared to WT animals. Deletion sequence (deletion in lower case letters, flanking undeleted sequence in capital letters): TGCACATATTctacagaatt ------- --------tacccgattaAATGGACAATT (from Plasterk Lab 11/05).	Simmer et.al. 2002
MHE145	ego-1(gc045[3xflag::ego-1]) I	ego-1		this study
MHE146	ego-1(gc045[3xflag::ego-1],gc047[ego-1STOP])I /hT2 [bli-4(e937) let-?(q782) qIs48] (I;III)	ego-1	CRISPR injection on MHE145, balanced with DW104	this study
MHE171	znfx-1(gg561) II; csr-1(gc027[mCherry::3xflag::1ha::csr-1]) IV	znfx-1; csr-1	MHE54 cross with YY996	this study
MHE172	mut-16(pk710) I; csr-1(gc027[mCherry::3xflag::1ha::csr-1]) IV	mut-16; csr-1	MHE54 cross with RFK240	this study
