# Supplementary material for: Translation and codon usage regulate Argonaute slicer activity to trigger small RNA biogenesis
Source: Nat Commun. 2021 Jun 9;12:3492. doi: 10.1038/s41467-021-23615-w (PMC8190271; doi:10.1038/s41467-021-23615-w)
Supplement: Supplementary file 8 — Supplementary Dataset 6 [file 41467_2021_23615_MOESM8_ESM.xlsx]

## Sheet: Supplementary Data 6
Supplementary Data 6. List of guide and repair template sequences used to generate CRISPR-Cas9 alleles
Allele	Description	Target gene	Guide RNA sequence (5'-3') - PAM orientation respect to the target gene	Repair template sequence (5'-3') - ssODN orientation respect to the target gene
klp-7(gc047[klp-7 codons optimized]) III	In frame replacement of klp-7 isoform by a codon optimised sequence by CSRISPR-Cas9	klp-7	Klp-7_crRNA_5’: GCTTGTCGTCGGGATGCATG - sense	gttattattttcagGTAAAATGCTTGTCGTCGGAATGCACGTCGAGATCAAGCGCTCTGACGGACGCATCCACGGAGCCGTCATCGCCGAGGTCAAGTCTAACGGACGCTTCATGGTCGAGTGGTACGAGAAGgtgagtcgcatccttcgagaagAccatcactcgtcacagaatcatgcatttcggatgtgatgccgaaccaaaaatcatgcatttggcattgtgtactttctttcttctcttttttctcttgcaatctttcacattttcagGGAGAGACCAAGGGAAAGGAGTCTTCTCTTGAGGAGCTTCTTACCCTTAACCCATCTCTTCAAGCCCCAAAGCCAACCCCACCACCACAACCACCACAAAAGACCCTTCAAGCCTCTACCGCCGTC…
			Klp-7_crRNA_3': CTCGAACACCCGTGTCGCCG - sense
csr-1(D769A)	codon modification ( GAC > GCA ) at residue 769 of CSR-1 long isoform resulting in a D to A aminoacid change, modification introduces MaeII restriction site absent in WT	csr-1	TCTCTCGCAGCGTTTCGGTC - antisense	CTGGAATGAAGTTTCTACCTTCGTAATTGGAATGGCAGTCGCCCAT CCGGATCGCAATGCTGCGAGAGAAGGAAATCCATCCACCGTCGGAGT - sense
ego-1(gc045[3xflag::ego-1]) I	EGO-1 CRISPR-Cas9 3xFLAG	ego-1	CCGAATCCTCGCAACAATGG- sense	tatatcaaaaattatcccgaatcctcgcaacaATGGACTACAAAGACCATGACggtGATTATAAAGATCATGACatcGATTACAAGGATGACGATGGCAGCGGAGGTACCGGCGGTAGTGGAGGCGGGGACGAAGGTTATCGTGGATGGATTAAACTCGA
ego-1(gc045[3xflag::ego-1],gc047[ego-1STOP])I	stop codon 24 nt from start site, modification introduces NheI restriction site absent in WT	ego-1	GGGACGAAGGTTATCGTGGA- sense	CAGAGAACAGGGAATTTCGAGTTTAATCCATCCgctaGctaACGATAACCTTCGTCCCCCATtgttgcgaggat - rev complementary
				nucleotides in ORANGE : silent mutations in the repair template to prevent Cas9 re-cutting
				nucleotides in BOLD: homology arms
List of oligos used to generate dsDNA templates for in vitro transcription of guide RNAs				nucleotides in RED : modification
Oligo name	Oligo sequence (5'-3')	Target gene	Description
csr-1(D769A)_crRNA_F	GTAATACGACTCACTATAGGTCTCTCGCAGCGTTTCGGTCgttttagagctagaaatagc	csr-1	Use in combination with universal_reverse(AP0905) to generate a template for in vitro transcription of csr-1(D769A) guide RNA
Klp-7_crRNA_5’	GTAATACGACTCACTATAGGGCTTGTCGTCGGGATGCATGgttttagagctagaaatagc	klp-7	Use in combination with universal_reverse(AP0905) to generate a template for in vitro transcription of klp-7 5' guide RNA
Klp-7_crRNA_3'	GTAATACGACTCACTATAGGCTCGAACACCCGTGTCGCCGgttttagagctagaaatagc	klp-7	Use in combination with universal_reverse(AP0905) to generate a template for in vitro transcription of klp-7 3' guide RNA
ego-1_FLAG_crRNA_5'	GTAATACGACTCACTATAGGCCGAATCCTCGCAACAATGGgttttagagctagaaatagc	ego-1	Use in combination with universal_reverse(AP0905) to generate a template for in vitro transcription of klp-7 3' guide RNA
ego-1_STOP_crRNA_5'	GTAATACGACTCACTATAGGGGGACGAAGGTTATCGTGGAgttttagagctagaaatagc
	nucleotides in BOLD: T7 promoter sequence
	nucleotides in PURPLE : guide RNA sequence
	nucleotides in lower case: sequence homologous to the 3’ sequence of the tracrRNA isequence present in AP0905
Oligo pairs used for screening and genotyping edited lines
Oligo name	Oligo sequence (5' - 3')	Target gene	Description
CSR-1(D769A)_ext_F	GTCTCAAGGTGGAAGAAGAG	csr-1	Oligos used to generate a PCR template for restriction by MaeII
CSR-1(D769A)_ext_R	ATCGGCATGTTCCCGTGA	csr-1
Klp-7 genotype Wt F3	GATCGACTATCGTCCGTTGAGC	klp7	oligos specific to WT klp-7 sequence
Klp-7 codon genotype R	gcgggaatcagcaaTCAGAC	klp-7
Klp-7 codon genotype F2	AATCGACTACCGCCCACTTTCT	klp-7_co	oligos specific to klp-7_co sequence
klp-7 3' UTR R3	ggacccgtaaaatattcacaacgagagg	klp-7_co
ego-1_ext_F	cgatagcgcgccagaaacg	ego-1	primers external to modification site
ego-1_first_exon_R	GCGGCAAATGGGACCCATAG	ego-1
