# Supplementary material for: Translation and codon usage regulate Argonaute slicer activity to trigger small RNA biogenesis
Source: Nat Commun. 2021 Jun 9;12:3492. doi: 10.1038/s41467-021-23615-w (PMC8190271; doi:10.1038/s41467-021-23615-w)
Supplement: Supplementary file 9 — Supplementary Dataset 7 [file 41467_2021_23615_MOESM9_ESM.xlsx]

## Sheet: Supplementary Data 7
Supplementary Data 7. Oligo pairs used for RT-qPCR
Oligo name	Oligo sequence (5' - 3')	target locus
csr-1_F_qPCR	TTCTTACAACAATGAGTGCC	csr-1
csr-1_R_qPCR	TGATATCGACCATCAAGCTG	csr-1
edited klp-7 F	CGACTACCGCCCACTTTCT	klp-7
WT klp-7 F	CGACTATCGTCCGTTGAGC	klp-7
edited klp-7 R	GACGCAGACAGAGATGCGG	klp-7
edited klp-7 R2	GTCGACCTCGGCCTTGGTA	klp-7
WT klp-7 R	AACGCAAACGGAAATCCGA	klp-7
WT klp-7 R2	ATCGACCTCCGCTTTCGTC	klp-7
F glh-4 gene body	CCCACAAGACCTCCATGATAAC	glh-4
R glh-4 gene body	CCATGCATGATCGGGAAGAA	glh-4
ego-1_F	GCTCAGTTGAGATCAATGATGGAA	ego-1
ego-1_R	CCGAAATTCTGTTTCGCATGT	ego-1
F pgl-3 ex7	AAAGATGCCATTCAGTCGTC	pgl-3
R pgl-3 ex7	TTCTCCGCATTTAGTTTCTCC	pgl-3
