# Supplementary material for: Translation and codon usage regulate Argonaute slicer activity to trigger small RNA biogenesis
Source: Nat Commun. 2021 Jun 9;12:3492. doi: 10.1038/s41467-021-23615-w (PMC8190271; doi:10.1038/s41467-021-23615-w)
Supplement: Supplementary file 12 — Source Data [file 41467_2021_23615_MOESM12_ESM.xlsx]

## Sheet: Figure 1
Source Data Figure 1
Figure 1a					Figure 1b						Figure 1c					Figure 1d					Figure 1e					Figure 1f				Figure 1g			Figure 1h						Figure 1i
											total sRNA-seq					RNA-seq					Ribo-seq					Gro-seq
					in purple- CSR-1 targets with 2 fold downregulated 22G-RNAs (n=1536)					CSR-1 targets 22G-RNA RPM	Log2 ( CSR-1 catalytic mutant / WT)				CSR-1 targets 22G-RNA RPM	Log2 ( CSR-1 catalytic mutant / WT)				CSR-1 targets 22G-RNA RPM	Log2 ( CSR-1 catalytic mutant / WT)				CSR-1 targets 22G-RNA RPM	Log2 ( CSR-1 catalytic mutant / WT)								Log2(mutant vs WT)					Log2( HRDE-1 IP/ input)
log10 22G-RNA RPM (WT)	total 22G-RNA Log2 (csr-1 catalytic mutant/WT)				log10 base mean	mRNA log2 (catalytic mutant/WT)					1- 50	50-150	≥150			1- 50	50-150	≥150			1- 50	50-150	≥150			1- 50	50-150	≥150		CSR-1 targets (22G RNA RPM)	enrichment		Bin Center	ADH/WT Gro-seq	KO vs WT Gro-seq	ADH/WT RNA-seq	KO/WT RNA-seq		WT	CSR-1 KO
0.334929	1.34575				3.23961	-0.0649489					-1.0519	-1.03031	-1.4436			1.34863	1.72881	1.85305			1.86734	0.215927	1.39576			0.0950072	-0.099128	-0.401906		1-50	1.95691		-3.2	0	0.00440529	0	0		-2.12599	0.164849
-0.484111	2.48982				4.55446	-0.0329805					-0.0999677	-1.99019	-0.828085			1.07912	1.26423	1.91059			1.69456	0.950652	1.90539			0.0326375	0.565444	-0.704527		50-150	3.74434		-3	0	0.0132159	0	0		-1.88742	0.300084
0.538359	2.41237				4.75415	-0.0048909					-0.213006	-1.425	-2.01959			1.08217	0.592598	1.84116			1.09499	2.14357	0.604744			0.99091	0.094915	0.0666112		≥ 150	6.45382		-2.8	0	0.0132159	0	0		-0.349023	0.369338
0.524786	2.37375				5.00452	0.0827371					-0.24087	-0.201344	-1.99221			2.21449	-0.0104457	3.35328			2.00241	1.67753	1.90852			2.19641	-0.426091	0.00621666					-2.6	0	0.0220264	0	0		-1.59864	0.608753
0.312652	1.00024				3.68059	0.378674					-0.0558711	-1.19208	-0.831258			0.0669928	0.245554	3.13126			0.455015	-0.0804552	2.10425			0.564682	0.322723	0.504929					-2.4	0	0.030837	0	0		-1.95943	0.703389
0.511754	1.17287				3.21328	-0.248117					-1.61314	-0.219452	-0.872435			0.00506143	0.024477	1.83842			0.986207	1.24271	1.41095			0.325051	-0.144276	-0.208463					-2.2	0	0.0440529	0	0.00881057		-1.0622	0.446377
0.537899	1.98546				2.39621	-0.728309					-0.638386	-1.09228	-1.7874			-0.294637	0.279578	2.99898			1.30131	2.01425	1.63076			0.197488	-0.0519111	0.121834					-2	0	0.0528634	0	0.0132159		-1.12435	-0.147271
0.560148	1.77938				4.06631	0.142282					-1.06333	-1.29427	-1.69121			0.76222	0.785266	2.14261			2.11318	1.39729	0.595685			0.183811	0.358643	0.00989575					-1.8	0	0.0792952	0	0.0440529		-2.50623	-0.624743
0.618691	1.91315				3.92468	-0.705921					-0.698952	-0.696482	-1.26725			-0.0172664	0.567312	2.47547			0.765371	2.13714	1.81054			-0.268928	0.0718851	0.520613					-1.6	0.00440529	0.101322	0	0.092511		-2.35876	-0.550991
0.511265	2.06914				3.69979	0.165476					-0.737204	-1.20678	-1.7675			0.511213	2.16352	1.07993			2.16985	1.50805	1.2598			0.454619	1.0194	-0.074504					-1.4	0.00440529	0.123348	0	0.176211		-1.04166	0.397081
0.440295	2.1196				3.60314	0.63996					-0.765702	-0.467156	-1.35005			-0.599411	0.763199	2.58957			0.342203	1.00326	1.3283			-0.574407	0.346228	0.133738					-1.2	0.00881057	0.171806	0	0.264317		-1.59182	0.17653
0.711133	1.48295				3.39625	-0.106203					-2.12346	-0.741846	-1.00784			0.219985	0.457345	3.21901			2.42336	1.76492	2.05207			0.0639405	-0.0663084	-0.0563209					-1	0.0176211	0.303965	0.00881057	0.39207		-1.52841	0.483352
0.546572	2.49503				3.39052	-0.0113491					-0.280779	-0.127046	-1.22821			-0.260648	-0.0340878	0.822822			0.057176	2.19647	1.29454			0.10947	-0.500988	-0.0263209					-0.8	0.0264317	0.46696	0.0396476	0.502203		-1.95578	0.11941
0.0127804	2.2538				2.56683	-0.398077					-1.10128	-0.949564	-0.399168			1.11427	0.282681	1.17874			1.85767	-0.288408	1.5916			0.83578	-0.0510701	-0.118811					-0.6	0.0572687	0.634361	0.0837004	0.643172		-1.82408	0.637809
0.422615	2.39244				3.28176	0.384381					-0.399327	-0.56883	-0.611705			-0.0580614	0.707894	0.504379			1.36199	0.69251	2.13799			0.112371	0.0381441	-0.388714					-0.4	0.15859	0.797357	0.23348	0.740088		-1.63506	0.326256
-0.226407	1.13007				3.77262	-0.0607184					-1.30584	-1.09923	-1.3741			-0.618382	0.793898	2.37219			0.809012	0.705909	1.37693			-0.225925	-0.0972197	-0.0434276					-0.2	0.343612	0.911894	0.38326	0.819383		0.0880346	1.41691
0.405123	2.43438				3.81466	0.139084					-0.704158	-0.808312	-1.2532			0.0897064	3.26871	2.26771			0.930813	1.24316	1.04459			-0.253635	1.44822	-0.0605727					0	0.577093	0.973568	0.559471	0.911894		-0.506439	0.669825
0.517355	2.34136				4.27711	0.958371					0.00081792	-1.20998	-0.662901			-0.142682	-0.332851	2.11289			1.23479	0.267785	0.155244			0.0735882	0.141395	-0.289675					0.2	0.77533	0.982379	0.700441	0.942731		-1.10221	0.808112
0.333088	3.30937				3.19501	0.086437					0.36456	-1.31657	-1.67704			0.819351	3.41495	1.73664			1.52688	1.25134	1.01926			0.680012	1.4025	0.085624					0.4	0.881057	0.995595	0.76652	0.964758		-0.77392	0.083047
0.58278	2.0291				3.80229	-0.249709					-1.17464	-0.528185	-0.496248			-0.0262348	-0.254334	2.72606			0.827887	0.403947	1.22226			-0.0216237	-0.039836	-0.159305					0.6	0.964758	0.995595	0.837004	0.982379		-1.59764	-0.332453
0.366849	2.71355				4.16554	0.771903					-1.81925	-0.189037	-0.299572			-0.347845	0.669889	0.00459993			0.013878	1.18803	1.2751			-0.0001818	0.260348	-0.211156					0.8	0.982379	1	0.876652	0.995595		-1.98376	0.352558
0.302458	1.21444				3.34093	-0.312842					-0.569451	0.229285	-0.578933			0.222712	-0.18315	1.8188			1.19114	2.06984	0.551158			0.219612	-0.275268	-0.0905774					1	0.995595	1	0.9163	1		-2.36747	-0.0846659
1.59034	1.22933				2.91843	-0.334528					-0.816518	-1.38628	-1.42758			0.0498536	0.054974	2.12877			0.677704	-0.599651	1.25825			-0.126085	0.0461008	-0.0537472					1.2	0.995595	1	0.942731	1		-1.94652	0.228196
0.385591	1.3423				3.21174	0.667319					-1.06638	-1.94358	-1.31845			0.323421	1.27781	3.66583			1.72522	0.997756	1.26252			0.495507	-0.0109347	0.0535883					1.4	1	1	0.955947	1		-1.84623	0.0331248
0.773459	1.07173				2.93292	0.458507					0.56623	-1.68669	-0.653523			0.239495	0.0981415	1.28269			1.25735	-0.060233	1.74373			0.58407	-0.283251	0.0156682					1.6	1	1	0.960352	1		-1.17108	0.487809
0.299678	1.67016				3.45747	0.00948833					-0.828065	-1.26547	-0.960079			0.129144	1.48306	1.79001			0.561477	0.60363	0.695813			0.138644	0.37169	-0.485305					1.8	1	1	0.982379	1		-1.93339	-0.40564
0.394027	1.37264				3.77585	0.563188					-0.575956	-1.10488	-1.58711			-0.0457894	1.00943	2.85675			0.431191	0.612407	1.41103			-0.37665	1.42933	-0.0696069					2	1	1	0.991189	1		-1.3641	0.656732
0.917128	1.92237				4.03407	0.918231					-0.231286	-1.02928	-1.07761			-0.238495	1.12836	2.07768			1.46965	1.11583	1.53112			-0.258024	0.504024	-0.290849					2.2	1	1	0.995595	1		-1.65145	0.427873
0.724245	1.31956				3.61743	-0.0009164					0.281558	-1.12144	-1.18378			-0.464479	-0.167934	2.06798			0.0835072	0.167044	0.641955			-0.223916	0.013392	-0.141489					2.4	1	1	1	1		-1.46444	0.0919492
0.974014	1.72216				3.18783	-0.391322					-0.511604	-0.533544	-1.2422			0.526643	0.236512	3.94738			0.913323	0.205248	1.35395			0.421558	0.204165	-0.0084031											-2.03771	-0.0239374
1.25671	1.79321				4.24392	0.336876					0.101602	-0.845374	-0.854938			0.29804	-0.0898942	2.77876			-0.605269	-0.367074	1.57486			-0.0128723	-0.128847	0.334008											-1.70672	0.36527
-0.121003	2.19467				4.15756	0.155704					-0.0119723	-0.233066	-1.21999			0.52517	0.238342	2.18847			0.683368	-0.247845	1.17524			0.356694	-0.146691	0.271485											-1.73839	-0.167632
1.1528	1.85504				4.11814	0.103004					-0.726484	-0.701492	-0.561478			0.244957	0.108221	2.1551			1.70765	1.07439	0.756455			0.50257	0.355124	0.278003											-0.50989	0.380912
0.497814	1.65203				4.04315	0.00688208					-0.0337082	-0.346832	-0.967136			-0.236479	0.432856	1.35443			0.681068	0.524802	0.910753			0.299983	0.309122	0.199054											-1.7468	-0.0542082
0.781693	1.19842				3.40743	0.256133					-0.761847	-0.276395	-1.13133			-0.13817	0.837803	0.929865			1.6668	0.270281	1.51978			0.356716	-0.0955898	0.860459											-1.84611	0.533807
0.775328	1.03048				3.77061	0.343118					-1.66452	-0.898973	-1.50809			-0.266469	0.317484	2.71274			0.684489	0.125513	1.39735			0.240387	0.177499	0.350009											-1.93134	0.226133
0.345115	1.05049				3.77505	-0.0898942					-0.0059941	-1.65608	-0.453324			-0.080232	1.0973	0.885532			0.168891	1.3228	0.622035			0.12813	0.4344	-0.238141											-2.09068	0.0517512
1.64422	1.44487				2.5317	-0.662121					-0.468473	-1.02988	-0.763531			-0.406817	-0.115938	2.05383			-1.36242	0.0899088	1.18759			0.0587201	-0.0154732	0.267906											-0.6758	0.864473
-0.316989	1.04723				2.56339	-0.464479					-1.34156	-1.38824	-1.58749			0.11839	0.185647	1.13499			0.0469585	0.974352	-0.0596302			-0.157438	0.108768	-0.035034											-1.84832	0.49447
0.464445	1.17443				3.76959	0.0584929					-0.558733	-1.46007	-1.19047			-0.272257	-0.114722	2.21198			1.31753	1.0571	1.92594			0.262059	0.0175475	-0.301588											-1.32618	0.789865
1.11626	1.06054				2.88934	-0.288034					-0.814157	-0.594117	-1.57067			-0.303071	1.22409	1.41469			0.868055	0.379268	1.17696			-0.128132	-0.175266	-0.0198473											-1.8834	0.453272
0.938827	1.20279				4.01179	2.07768					-0.424145	-0.834523	-0.193864			0.173505	0.332703	1.63454			1.44333	0.496126	0.437907			-0.558616	0.218713	-0.120033											-1.45994	0.349567
0.180027	1.0351				3.43391	0.585629					-0.654495	-0.647973	-1.52095			0.275915	0.256947	0.114947			-0.150679	-1.26245	1.78672			0.00701126	-0.244684	-0.372352											-2.06304	0.584221
0.395307	1.01214				3.53173	1.09709					-1.20584	-0.78939	-1.00907			-0.238104	0.954506	1.44199			1.36015	0.617805	0.88866			-0.278137	0.175688	-0.382596											0.162047	0.887532
1.27516	1.90566				4.47957	0.227072					-0.871503	-0.325992	-1.2435			0.290029	0.324042	2.70235			0.430622	0.284177	2.09526			-0.292656	0.303859	-0.182409											-1.36225	-0.076497
0.551298	1.05569				4.13826	0.403077					-0.58294	-0.886767	-1.66128			-0.363387	0.291583	1.15179			0.569348	1.04052	-0.550104			-0.94032	0.267992	-0.416723											-1.54672	0.881579
-0.566695	1.17866				3.83073	2.70235					0.253354	-0.357326	-0.997638			0.271671	0.785649	0.982902			0.344588	0.472062	0.731685			0.172369	0.215283	-0.271685											-0.939546	0.139908
-0.66876	2.02142				2.70811	-0.270214					-0.318778	-0.87176	-0.864317			-0.0649244	0.416367	2.52955			1.40958	0.646337	1.79907			0.565905	0.384839	0.0162166											-2.29953	-0.686126
0.862712	1.39906				3.50497	1.01058					-1.06465	-0.838998	-1.88224			0.145018	0.134213	1.7088			0.861191	-0.0711323	0.581874			0.0492811	0.0882104	0.144983											-2.17011	-0.0786616
0.532326	1.29224				3.21335	-0.120367					0.0777951	-1.29851	-0.975024			-0.504798	0.910777	1.30236			0.989006	0.486675	0.707806			0.0575117	-0.127957	0.318658											-1.40738	0.657331
1.00569	1.43209				3.24404	1.04575					-0.845245	-0.874103	-1.34613			-0.17172	0.258186	0.337164			1.32048	0.664252	0.653351			0.0384297	0.0391173	0.263675											-1.7435	0.433352
1.0249	1.71215				3.22248	-0.328453					-0.856591	-1.3446	-1.32933			-0.322884	-0.327762	-0.0093191			0.805168	-0.260881	0.0968238			0.284643	-0.437901	-0.0051614											-2.1204	0.594855
0.697135	1.25992				4.56382	3.66583					0.113707	-1.4465	-1.79017			0.16844	0.806672	2.56512			-0.38319	0.101444	1.74883			0.170666	0.101408	0.586512											-0.582755	0.376591
0.394347	1.59564				3.85026	0.203693					-1.95263	0.792752	-1.29655			0.246321	0.321375	0.705827			0.437562	0.942448	-0.0497692			0.820057	-0.06184	-0.138752											-0.260497	0.799498
1.03324	1.01639				3.2234	-0.556252					-2.34165	-0.561228	-1.98504			-0.0591882	0.275896	1.0623			-0.0459924	-0.158985	0.749771			0.120437	-0.239351	0.159998											-1.59359	0.578813
0.741613	1.25834				2.97441	-0.0489271					-0.575831	-0.549029	-1.64163			-0.466761	0.898662	2.65118			0.725856	0.2384	1.63569			-0.310987	-0.334315	-0.0974851											-0.65954	-0.46129
0.741757	1.14092				3.49344	-0.162382					-0.632625	-0.757878	-0.756912			-0.41955	0.089748	1.54843			0.0766858	-0.0178263	1.12845			-0.056036	-0.0478499	0.0145707											-2.11289	0.174704
0.196026	1.17214				3.34397	-0.0107676					-0.75823	-0.52944	-1.82546			-0.0039206	0.455123	1.56005			-0.0212117	-0.190487	0.944608			-0.381611	0.105799	-0.245315											-1.32666	0.560728
-0.316989	1.00489				3.21283	-0.172555					-0.530518	0.538541	-1.96667			-0.230817	0.0702092	2.38838			0.625289	0.0130716	0.939152			0.0225231	0.215203	0.0404349											-1.52451	0.575232
0.0752912	1.2768				3.61953	0.265131					-0.852692	-0.985221	-1.47944			-0.336826	1.73174	0.549717			0.518497	1.16067	0.30388			-0.0614503	0.30687	-0.113786											-0.977379	0.205795
0.44774	1.43029				3.39448	-0.151618					-2.00236	-0.924494	-1.21108			-0.225861	0.767789	1.51139			0.356512	0.556697	2.2048			0.235014	0.272967	0.536521											-2.77271	-1.03385
-0.222413	1.88405				3.34465	0.144976					-1.51357	-0.984482	-0.774252			-0.256325	0.0481347	1.02054			0.81966	-0.64344	0.279991			-0.104266	0.176723	0.174869											-2.30854	0.103246
0.765748	1.25338				3.47593	0.0616964					0.315084	-0.233292	-0.890555			0.526169	0.365036	0.568591			0.634965	0.204114	0.257386			0.203516	0.502975	-0.3785											-1.48876	0.598195
0.875408	1.90569				3.42926	-0.422447					-2.0094	-1.13533	-0.522369			1.06715	-0.0562297	1.75825			0.0997234	-0.312337	0.908052			0.623439	0.419427	0.38943											-1.9398	-0.177533
0.0346325	2.27957				3.33792	0.0837334					-0.522493	-2.28437	-1.36455			-0.501202	0.0791541	1.91653			-0.779503	-0.24601	1.04066			-0.643214	-0.302544	0.250974											-1.54215	0.665659
1.16298	1.19625				3.04902	-0.164665					0.162002	-0.585145	-1.25862			0.41272	0.403077	0.142162			0.0437303	0.151411	1.82978			0.215843	0.189652	0.40498											-0.775265	0.690057
-0.0371148	1.36081				3.50424	0.821529					-0.669376	-1.17434	-0.863883			-0.740655	0.324563	0.628953			1.05609	0.334285	0.335304			-0.366284	0.309778	-0.258678											-1.13944	0.51695
0.422314	1.20362				3.48323	0.526643					-0.129399	-0.762966	-0.926812			0.070939	0.821133	1.26505			-0.333545	0.717201	0.435753			0.0222279	0.0100989	0.0806873											-2.35265	0.463491
0.786791	1.59736				3.66391	0.52517					0.0816723	-0.894031	-2.00152			-0.0578119	0.185647	0.961761			1.25355	-0.0086101	0.292425			-0.257539	0.485992	0.0689192											-1.15394	-0.673588
0.333457	1.27428				3.93425	-0.167934					-0.671491	-0.885085	-1.08238			-0.316605	0.290436	1.24249			1.17249	0.336124	0.433656			-0.475533	0.15004	0.259873											0.119315	0.236712
0.602299	1.22915				4.06657	-0.32626					-0.959085	-0.517808	-0.22629			-0.0642065	0.334944	1.83454			-0.406035	-0.243528	1.33276			0.26624	-0.0876121	0.394638											-1.32381	0.808477
-0.496388	1.68418				3.82	0.780005					-0.799501	-0.815537	-1.08725			-0.814012	0.68864	-0.223805			0.042399	0.229882	-0.59183			-0.848741	0.76345	-0.258284											-1.65041	-0.618124
-0.420985	1.15384				3.79724	-0.124584					-0.551628	-2.05328	-1.28487			0.609429	2.92507	1.50401			-0.983095	1.27642	0.54623			0.445913	1.61589	0.186368											0.146294	0.463742
0.618309	1.33946				2.87474	-0.206613					0.199607	-0.960716	-0.345993			1.60701	0.477208	1.58678			1.36046	0.210883	1.21734			0.213162	0.178529	0.242007											-1.56413	0.648265
1.53209	1.76381				2.47655	-1.00622					-0.612955	-1.54847	-0.571522			-0.579672	-0.0616068	0.982462			-0.241262	-0.193576	1.00495			-0.425569	-0.119455	-0.085911											-1.57416	0.0936104
0.973418	1.06169				2.80505	-0.0397125					-1.94053	-1.21448	-1.50491			0.211706	0.976458	1.89725			0.148863	-0.0010946	1.64629			0.0714069	0.166624	-0.510934											-0.797831	1.15263
1.45453	1.11939				3.31321	-0.0050806					-0.552729	-1.73715	-1.76698			-1.048	0.149784	0.842583			-0.477776	0.3064	0.0726634			-1.77471	-0.158229	0.213897											-1.0114	-0.0362416
-0.420985	1.17291				4.01901	0.691543					-1.16685	-1.21004	-1.71293			0.221252	-0.0873123	0.63839			0.871679	0.00191916	0.740164			0.0971441	-0.363671	-0.0610945											-2.17366	0.210184
0.607244	1.73658				3.01134	-0.265453					-0.12862	-0.700053	-1.04694			-0.295563	0.136847	0.966911			0.18817	0.119532	1.2383			0.295915	0.0389756	0.114891											-1.25077	0.712461
-0.22909	1.20715				4.91469	0.63479					-1.40972	-0.417589	-1.19827			-0.463696	0.618539	0.404251			0.584526	0.09767	0.907823			-0.212717	0.185432	-0.0308743											-0.64735	0.991655
0.880045	1.11355				2.90756	-0.208399					-1.54341	-0.714915	-0.872965			-0.329915	0.0200315	2.71633			0.841869	0.0208826	2.45784			0.400648	0.104415	-0.133914											-1.2189	0.658173
0.440006	1.16549				3.64986	0.0294678					-0.701318	-1.02518	-0.1413			1.1203	0.25548	1.47697			0.232154	-0.0622919	1.01602			0.518316	0.0238525	0.0873807											-1.10996	0.842594
0.0540373	1.19534				3.36278	0.338532					0.0217071	-1.50816	-1.1444			0.0786323	0.748165	1.4122			-0.215374	0.245184	0.623524			0.166793	0.683365	0.394661											-1.62107	0.249236
0.908274	1.19204				3.53757	0.286965					-0.0508835	-0.920834	-0.961035			-0.580312	0.262317	3.07753			0.141657	-0.0141771	2.67978			-0.148514	-0.0600909	-0.218216											0.480028	1.96701
0.610773	1.06333				3.88272	0.348339					-0.145444	-1.126	-0.947115			0.0804436	-0.0706551	1.84149			0.832838	-0.443164	0.547435			0.857248	-0.272823	-0.0706933											-2.15608	-0.268374
1.19328	1.03098				3.12078	0.352923					-0.848919	-1.71685	-1.04135			-1.25439	-0.068704	0.885514			-0.364746	0.21171	0.666633			-0.577826	-0.0786498	0.236182											-1.7603	0.191475
1.51339	2.02228				3.71534	0.279441					-1.62975	-0.554029	-1.92748			0.00050134	0.474107	1.53694			0.716291	0.508218	1.67505			-0.17721	-0.379732	-0.0234203											-2.12156	0.589171
0.558395	1.28977				2.48034	-0.578459					-0.799381	-1.25199	-0.89423			0.317064	0.235737	0.827724			-0.126298	0.642823	1.0823			-0.490252	-0.407264	0.131119											-2.56381	-0.085729
1.04365	1.24032				3.81554	-0.316496					0.161018	-1.58325	-1.82018			-0.0246849	0.0506675	0.708736			0.333459	-0.268659	0.109119			0.389393	0.0844197	0.309657											-2.03074	0.268016
1.04221	1.10506				2.00692	-0.0215174					-1.05595	-0.551141	-1.44625			-0.276137	0.304744	0.600219			0.937021	-0.010587	0.220155			0.296085	-0.177915	0.374681											-1.67599	0.402331
1.47712	1.36021				3.16423	0.0272317					-0.165638	-1.64845	-0.585657			-0.335309	0.32867	2.3724			-0.186344	0.373914	1.40463			-0.307155	0.129891	0.103158											-0.619318	1.48225
0.462259	1.04819				3.92857	0.0444153					-1.09914	-0.741139	-0.970203			0.437178	0.34378	1.13019			0.987371	0.0561542	0.577198			0.420315	-0.0346115	-0.326311											-2.02611	-0.419388
-0.36773	1.01245				3.30908	0.408453					-0.491308	-0.45876	-1.00281			-0.428715	0.817158	0.538531			1.15095	0.453078	0.691342			0.0627906	-0.381736	0.00441738											-1.16795	0.442496
0.905512	1.23904				3.43241	0.454123					-0.0489486	-1.399	-0.647748			1.36894	0.515747	1.05101			2.4154	0.739559	0.959074			0.509677	0.284741	0.204607											0.489179	0.567203
-0.0657747	1.19319				3.85898	0.389112					-0.495121	-0.58401	-0.66348			-0.361648	-0.0956069	0.797903			-0.0136315	0.0427523	0.709473			0.172342	-0.428156	0.454674											-1.07796	0.130362
0.501849	1.09208				3.78964	0.302519					-0.512784	-0.940773	-1.30773			-0.709456	0.4482	1.04864			0.0448976	0.288576	0.815538			-1.10073	0.205324	-0.340825											-2.12384	-0.123827
0.438852	1.38341				3.18964	0.261102					-0.596899	-0.0007749	-2.09654			-0.0206622	0.447918	0.424337			0.564925	0.285067	0.864743			0.293506	-0.331189	0.0799158											-1.02485	0.244549
0.287536	1.09513				3.55712	0.486881					-1.2926	-0.79419	-1.25538			-0.22776	-0.106222	0.178557			0.340668	-0.167126	0.397228			0.371727	0.230297	-0.164158											-0.955536	-0.410591
1.16292	1.31936				3.84937	0.679469					-1.4394	-0.883284	-0.999156			-0.222651	0.281366	0.379168			-0.0358603	1.2653	-0.82232			-0.106244	0.0845528	-0.299133											-0.603054	0.498207
1.02287	1.25486				3.87003	-0.10946					0.540144	-0.668018	-1.6417			0.426632	0.308477	2.21172			0.142182	-0.656232	1.80682			-0.14528	-0.434964	0.533294											-1.56802	0.157331
0.667025	1.43555				3.0232	0.125939					-1.25764	-0.858298	-1.35758			3.006	0.844418	0.591811			1.30166	0.176407	0.468947			1.56756	0.147702	-0.195675											-0.764405	0.521698
0.404497	1.0928				3.57053	1.41469					-1.5304	-1.00571	-1.59607			1.07622	0.650562	1.69898			0.00551703	0.424845	0.346326			0.0478683	0.0208264	0.431181											-0.806517	0.697609
0.277985	1.21032				3.02397	0.0433703					-1.48011	-0.54929	-1.24613			-0.405969	0.210853	0.437491			-0.587467	0.484197	0.236838			0.0946407	-0.39207	0.433542											-1.92691	0.271944
0.238477	1.34632				3.60959	0.154401					-1.26864	-0.906981	-1.85841			0.14441	0.357002	0.528785			0.179582	0.356551	0.315339			0.0151493	0.56591	-0.174995											-0.986514	0.985853
0.356467	1.79028				4.29585	0.0134431					-1.14564	-0.0773063	-1.2751			-0.215877	0.37906	1.34573			-0.687688	0.212094	0.293977			0.365118	0.150763	0.0900015											0.177051	0.952933
0.856444	1.01121				3.55367	0.103694					-0.861635	-0.506693	-1.2804			-0.37935	0.906784	0.625815			1.14398	0.457265	-0.0141435			0.355167	0.527038	-0.31238											-1.36999	0.400331
0.818746	1.0612				3.31645	-0.529064					-0.791573	-1.35613	-1.04108			-0.0205177	0.214164	1.01058			0.560373	-0.0927717	0.180214			-0.672332	0.0848938	0.160799											-1.83976	0.366025
0.473098	1.22479				4.0466	0.212265					-0.0913191	-1.14363	-0.302792			-0.268291	0.508768	1.06038			-0.389147	0.716251	0.516973			0.342431	0.147037	-0.0357566											-1.81691	0.174053
-0.0388483	1.39993				3.69873	0.517541					1.34575	-1.48946	-1.1398			1.09955	0.0751094	2.12134			0.509408	-0.701074	1.55734			0.755263	-0.168848	0.359446											-0.073872	0.539337
0.488872	2.07946				3.26607	0.523783					-1.11985	-1.14538	-0.660875			-0.369551	0.779113	1.92378			0.25384	-0.154241	0.958405			-0.0795552	-0.337785	0.671734											-1.40214	1.00367
0.111854	1.8727				4.06383	-0.411142					0.649744	-1.29551	0.712343			-0.166044	-0.212797	0.797667			-0.286672	-0.310216	-0.260741			-0.176635	-0.276689	0.0363713											-1.78686	-0.317606
1.20758	1.03779				3.90614	-0.0171596					-1.06366	-0.294901	-0.82807			0.0683082	0.270359	0.366193			-0.267253	-0.416169	0.955774			0.204693	0.348248	0.169808											-1.32858	0.601141
0.583816	1.05581				4.18933	0.0373173					-2.98294	0.350757	-0.651102			-0.432853	0.428972	0.252509			-0.127424	-0.384991	0.184363			0.295449	0.11766	-0.123038											-0.930504	0.560205
1.19506	1.26516				3.78497	0.316945					-0.501627	-0.464556	-0.778652			0.572819	-0.0544328	1.10138			0.0802041	-0.216037	0.937997			0.276799	0.240927	0.0249187											1.96278	1.34495
0.947085	2.57363				3.00958	-0.0607538					0.304857	-0.916682	-1.26142			-0.470576	-0.0014507	0.824151			-0.21332	0.417275	0.502668			-0.70607	0.206738	-0.136542											-1.77382	0.275237
0.384937	1.032				3.00985	0.0981415					-1.53828	-1.59402	-1.75839			-0.36895	0.454123	1.06764			0.0156651	0.450906	0.482415			-0.246063	0.0685455	-0.0888943											-1.05737	1.03291
0.366166	1.27695				4.00939	-0.130555					-0.696524	-1.38294	-1.36096			0.114514	0.135043	1.13073			0.231868	-0.0193456	0.985269			0.0785294	0.0675853	-0.272312											-1.88285	0.822889
0.36514	1.09263				4.05426	-0.0663195					-0.994776	-0.49173	-0.84635			-0.267136	0.0248282	1.35177			0.114313	0.0112038	0.459635			0.0543838	0.072752	-0.0790436											-0.368752	-0.220992
0.222093	1.41473				2.20715	0.556781					-2.18865	-0.476289	-1.00408			-0.378924	0.276003	0.715195			0.270163	-0.114433	0.825477			0.168044	0.265343	-0.0308094											-1.57191	0.787501
0.565593	1.0347				3.96544	0.491375					-0.601616	-1.00132	-1.34501			-0.209348	0.0871101	1.81101			1.19062	0.315954	1.31735			0.793519	-0.35069	-0.0371611											-2.70924	0.468483
-0.362209	1.06623				2.35426	-0.74021					-0.463953	-0.865681	-0.779821			0.111683	0.47196	0.918231			0.593332	0.0607632	0.6682			0.246552	0.348016	0.227711											-0.83749	1.30614
-0.310447	1.94497				3.78138	0.141607					-0.628109	-1.2602	-1.46047			0.148262	1.03564	0.943615			-0.408179	0.435937	0.483388			0.0771078	0.455485	-0.294622											-1.53962	0.478751
1.16906	2.16683				3.77806	-0.0072596					-0.115717	-1.32202	-1.52114			0.166791	0.602197	0.086589			-0.194542	0.64694	-0.371821			0.0477635	0.498719	0.0229473											-1.70208	0.629013
0.032427	1.07725				3.57698	0.529923					-0.402355	-0.786121	-0.389136			0.846005	0.0326745	0.918931			1.27789	0.0890806	0.614584			0.121041	0.0309292	0.761781											-1.65872	0.805001
-0.117867	1.0503				3.61292	0.477208					-0.795304	-1.58811	-2.41812			-0.738221	-0.21483	0.393597			-1.2315	-0.126184	-0.0091485			0.0648554	-0.431577	-0.0888954											-0.880033	0.734365
-0.365882	1.0268				3.73546	0.276003					-0.142239	-0.942498	-1.38465			-0.479087	0.172655	2.36388			0.089779	0.1957	1.22548			-0.42677	0.2956	-0.0776451											-0.981416	0.224313
0.553302	1.19913				4.01736	0.0665141					-2.08676	-1.23123	-1.14361			-0.20085	0.206418	1.23062			-0.349723	-0.49031	0.402734			0.251774	-0.143424	-0.158434											-2.83935	0.237294
0.811315	1.07902				3.7046	0.533392					-0.240378	-0.885919	-1.62227			-0.230735	0.27117	0.395313			-0.0823521	-0.0961015	0.719535			0.167733	-0.0944807	0.0323765											0.838643	1.52566
0.237559	-0.0999677				3.74446	0.369701					-0.667327	-1.23469	-1.03889			-0.166914	0.628836	0.392838			-0.208144	0.0407008	0.475601			-0.12594	0.0380107	-0.0123867											-1.82724	0.635018
1.03844	-0.213006				3.66286	1.59402					-0.588131	-1.4176	-1.04382			0.0437761	-0.0264524	0.351041			-0.261337	-0.0529408	0.692055			0.391964	-0.364309	-0.221463											-1.93007	-0.0522613
0.612521	-0.24087				3.55552	0.210874					-0.442943	-0.412567	-0.858223			-0.585825	0.118082	0.972597			-0.101064	-0.120991	0.418861			0.217614	0.237312	0.110303											-0.782968	0.346097
0.821518	-0.0558711				3.45684	0.17878					-0.128598	-0.729514	-1.07743			-0.186884	-0.130965	0.884297			0.620927	-0.0399856	-0.135284			-0.10776	0.0849615	-0.22649											-1.11115	0.371894
0.98271	-0.638386				3.9065	0.527407					-0.121551	-1.28185	-0.396406			-0.127018	-0.127323	0.671362			-0.232612	-0.467027	-0.228631			-0.297153	0.306563	0.0544187											-0.0805902	0.0303905
0.439429	-0.698952				4.68003	1.94034					-1.62513	-1.6547	-0.862229			0.0442649	0.442483	2.82003			0.163012	0.2293	2.17338			0.287938	-0.182287	0.179682											-1.01622	0.877147
1.15139	-0.737204				3.69449	0.982902					-0.0368906	-1.35104	-0.971974			-0.125562	0.360409	1.52736			-0.367801	0.54065	0.318389			-0.114333	0.469963	0.19321											-0.337636	0.0332637
0.791959	-0.765702				3.47317	0.893212					-0.241198	-0.791088	-0.644224			0.0512111	-0.0051568	0.132937			-0.194063	-0.0188816	-0.232989			0.912254	0.223326	0.139935											-0.416684	0.613033
1.00365	-0.280779				4.24942	2.21198					-0.375834	-1.24999	-0.596276			0.173569	0.205777	1.17488			0.0134616	0.391106	0.541132			0.426064	0.205052	-0.0124276											-1.53999	-0.0441158
1.39154	-0.201344				3.91376	0.135043					0.111452	-0.514528	-0.810217			-0.0945623	0.330176	0.821529			-0.181952	0.123277	0.960618			-0.104193	0.035441	-0.29993											-1.91145	0.112891
0.945281	-0.399327				3.22047	-0.236479					-1.39168	0.649032	-1.70358			-0.130296	-0.130784	0.854362			0.449339	0.00655919	0.605248			0.0299747	-0.0969201	-0.101931											-1.83769	0.692279
1.05397	-0.704158				3.58888	-0.0394845					-0.0021332	-1.53285	-2.72314			-0.493377	-0.0996111	1.63973			0.934186	0.40946	1.38262			0.0163298	0.00828083	0.852471											-1.04631	0.839861
1.19021	0.00081792				3.14255	0.0221927					-1.4595	-1.47873	-1.18208			-0.649271	0.450425	0.596014			-0.0627811	0.594788	0.0219428			-0.208066	-0.558043	-0.0730891											-0.428853	0.692693
0.630031	0.36456				3.72186	0.707894					-0.389328	-0.0557758	-1.34621			0.612945	0.0743558	0.657948			0.519187	0.292499	0.0502769			-0.11395	0.0581496	0.148334											-0.799343	0.891348
1.32018	-0.219452				3.71241	0.793898					0.203987	-0.780488	-0.762451			0.250001	0.253924	0.78573			0.597666	0.861035	0.955493			-0.141566	-0.189779	-0.113204											-1.63414	0.620607
2.30618	-0.828085				2.46686	-0.283341					0.236877	-1.11572	-1.02335			-0.100213	0.440845	1.38621			-0.0340509	0.548054	0.881897			0.263595	0.0250524	0.253577											-1.29904	0.319413
0.870071	-0.569451				3.99982	0.607834					-1.12538	-0.487031	-1.6317			-0.0629671	-0.108237	0.46549			-0.0938859	-0.139257	0.876331			0.00122527	-0.0062776	-0.451516											0.418293	-0.0043859
1.12032	-0.816518				3.65175	0.0109147					-0.38466	-1.38691	-1.38506			0.330149	-0.143249	0.641449			-0.232405	0.0993346	0.377497			0.0605265	0.516766	-0.0263869											-1.03781	0.99591
0.412884	0.56623				3.77978	0.0653851					-0.27895	-1.52481	-1.54153			-0.394037	0.0282765	-0.113389			-0.563834	-0.0155908	0.105991			-0.053118	0.0514046	-0.322506											-0.735283	1.07747
1.47459	-0.696482				3.50528	0.211593					-1.33764	-0.350007	-1.24594			-0.0277622	-0.437312	0.752269			0.674543	-0.795258	0.518749			0.0330942	0.16832	0.40389											-1.4625	0.695063
1.04838	-0.828065				3.79983	-0.0856005					-1.09575	-0.330244	-1.78066			-0.315979	0.493881	0.730663			-0.52925	0.635834	0.148055			-8.8e-05	-0.0262338	0.127412											-0.289605	0.280757
0.686948	-0.575956				4.27852	0.885532					-1.5263	-0.701461	-2.1191			0.178835	0.343118	0.494714			0.839577	0.363003	0.515193			0.0887711	0.144459	-0.546969											-1.57375	0.740536
0.346547	-0.231286				4.17508	1.00427					-0.419403	0.37508	-1.70888			-0.77809	0.364652	-0.102305			0.0373542	1.82383	-0.617923			-0.0259732	0.143336	-0.161185											-2.08577	-0.194291
0.812417	0.281558				3.67819	1.83842					0.194477	-0.952051	-1.03095			-0.166221	0.227072	-0.618714			-0.455431	-0.136897	-0.571697			0.0381338	0.122769	-0.160284											-1.45729	0.605241
1.56674	-0.467156				4.00728	1.06038					-0.643216	-0.346122	-0.638446			-0.21828	0.42948	0.256133			-0.420235	-0.561443	0.248425			0.0982824	-0.071433	0.0819694											-1.27589	0.804112
1.08521	-0.511604				3.93885	0.701539					0.794185	-1.59089	-0.914582			-0.343464	0.711713	0.930824			0.161187	1.07368	0.148669			0.122901	0.488517	0.394649											-0.808085	0.374464
1.00159	0.101602				2.93716	0.917762					-0.701478	-0.858988	-0.554703			-0.93671	0.00026796	-0.0042454			-0.66031	0.750872	0.239226			-0.471584	-0.0228418	0.0640427											-0.690203	0.717672
0.653448	-0.0119723				4.1765	0.0480873					-0.643639	-1.21541	-0.546532			-0.142677	0.606068	0.219511			-0.758962	0.140823	0.542173			-0.0613209	-0.0192395	0.196047											-0.986212	0.0169109
0.837077	-0.726484				4.00847	0.341299					-0.280879	-2.08261	-1.69442			0.214807	-0.204958	1.26331			0.213412	-0.0259559	0.974123			-0.0926517	0.163361	0.391394											-1.43199	0.0426554
1.1418	-0.0337082				3.28656	0.038639					-2.03565	-0.867828	-1.11207			-0.764394	0.352051	0.800467			0.00106877	0.670643	0.412068			0.190323	0.601568	-0.053076											-1.6086	0.163302
0.839734	-0.761847				3.21126	0.275807					-0.637775	-1.07063	-0.872122			0.103786	0.0764238	0.446251			-0.0604928	-0.159953	0.333549			0.253202	-0.304914	-0.0034635											-0.196561	1.11027
1.15252	-0.741846				3.7308	0.162508					-0.617697	-0.709301	-1.06384			-0.0925909	0.663461	0.671752			0.0325059	0.14889	0.0224318			-0.211446	0.143633	-0.0605042											-1.76033	0.806846
1.10591	-0.0059941				4.59203	-0.126786					0.0706264	0.117782	-1.21178			1.04575	0.832546	0.830263			0.652792	0.824903	0.643349			0.221124	0.189304	-0.0667651											-1.72922	1.56227
0.911602	-0.468473				4.00598	1.61429					-0.252183	-0.742913	-1.25633			-0.34722	0.984646	-0.0886458			-0.187123	-0.0622036	-0.399604			0.623443	0.784759	0.123709											-0.33257	0.532065
0.909351	-0.558733				3.7782	0.102146					-0.922044	-1.05432	-0.939071			-0.201102	0.299801	0.658595			-0.398982	0.676785	0.532734			-0.165983	-0.300789	0.465797											-0.824211	1.02353
0.789902	-0.814157				3.6682	0.508768					-0.39491	-0.794178	-1.32481			0.308218	0.161578	0.795657			-0.151885	-0.13629	0.131118			-0.0089295	-0.201371	0.154246											-1.40651	0.939138
1.2409	-0.127046				2.8472	-0.809075					-0.19929	-0.956713	-1.40629			-0.233352	-0.591531	0.0478104			-0.347947	-0.385572	0.131447			0.537883	0.101376	-0.225809											-0.118852	0.457144
1.98472	-0.831258				4.04231	1.13073					-0.801022	-0.788497	-1.55801			-0.370733	0.400474	0.175562			0.293995	0.476965	-0.0888234			0.711919	-0.0552908	-0.1599											-1.49851	0.177689
0.457837	-0.424145				3.63612	0.0146278					0.0929249	-0.920435	-1.57934			-0.201927	-0.0394845	0.594678			0.297554	0.167006	-0.0093563			0.0572292	-0.305315	0.197741											-2.74687	-0.421439
1.59124	-0.949564				3.485	0.086589					-0.149254	-0.979105	-1.2673			-0.286965	0.123675	0.938255			0.81417	0.33643	0.956301			0.0443122	0.120422	0.490351											-0.828273	0.786942
0.763281	-0.654495				3.60373	-0.367175					-1.17078	0.0140076	-1.00934			-0.267682	-0.126609	1.78895			-0.12406	-0.22846	0.853236			-0.191765	0.0601992	-0.045954											-2.64602	-0.0319265
1.48605	-0.56883				2.97219	0.465596					-0.575121	-1.58243	-0.77607			-0.0104597	0.166628	0.772421			-0.313273	-0.296308	0.164894			0.391491	0.400724	0.101641											-2.31936	-0.146394
1.15908	-0.871503				3.54124	0.0843248					-0.685237	-2.16538	-0.950493			0.0168258	0.159846	0.24929			-0.0270271	-0.179348	-0.485561			-0.136721	0.161018	0.718365											-1.52091	0.568328
1.34031	-0.58294				4.4904	0.214142					-1.61691	-1.14884	-1.5037			-0.120952	0.105124	0.39078			-0.230507	0.15616	-0.122705			0.276552	0.266459	-0.114036											-0.917041	0.351555
0.472563	0.253354				4.04199	-0.102305					0.220743	-1.3663	-0.732927			-0.157207	1.10174	1.27968			-0.125993	0.907343	0.42175			-0.0646678	0.567949	0.0979563											-0.709858	-0.0423855
0.71514	-0.318778				4.46842	1.52736					-1.15398	-0.811411	-1.18658			-0.393297	0.667319	0.100195			-0.456977	0.647895	-0.297399			0.114994	0.133369	0.0389954											0.742993	0.849396
1.07743	0.0777951				3.93805	2.05383					0.45349	0.574727	-0.500067			-0.131034	0.00797138	0.662466			0.123442	-0.0376512	0.3736			0.427002	0.161932	-0.235836											-2.26011	0.0835022
2.11825	-0.872435				4.03705	-0.134392					-0.460656	-1.66668	-1.21371			-0.349906	-0.0460971	0.0280327			-0.0427213	-0.278068	-0.206394			-0.0199455	0.0282052	-0.349741											-1.46579	0.842121
0.466078	-0.845245				3.84472	0.100195					-0.74793	-0.684882	-1.02931			-0.0334994	0.338532	2.00135			0.142446	-0.441949	1.01561			0.352862	0.167275	-0.143397											-0.689114	1.07336
0.431839	-0.856591				4.53855	-0.0921757					-1.5334	-1.21364	-0.70653			-0.166606	-0.0763225	0.538273			0.232559	0.281666	1.0098			0.285202	-0.218719	0.0536662											-0.655719	0.879698
1.37256	-0.808312				3.21933	-0.343464					0.855579	-0.739413	-0.463352			0.183593	-0.137328	0.109321			0.331489	-0.443679	0.30659			0.336642	-0.140694	-0.0038004											0.470435	0.787917
0.785492	0.113707				2.98532	-0.185796					-0.597469	-0.422667	-1.81996			-0.0116255	-0.0057097	0.234034			-0.286642	-1.0035	0.141102			-0.0150228	-0.169843	0.263273											-1.85349	0.698176
1.09734	-0.575831				3.7213	0.29813					-1.98573	-0.0955724	-0.731699			-0.0291546	-0.213054	0.453329			-0.387385	-0.598493	0.33166			-0.0544134	-0.0253893	0.0729936											0.759509	-0.090758
1.06066	-0.632625				3.64847	-0.0129182					0.288293	-0.929989	-0.887657			-0.307655	0.196308	0.654712			0.37042	0.269002	0.533571			-0.335127	0.104165	0.31918											-1.81331	0.350633
1.58282	-0.528185				3.87451	0.0770984					-0.570712	-1.22405	-1.97999			0.0548916	0.0374811	1.23875			-1.33495	-0.0725256	0.85228			0.835994	0.464713	-0.294876											-1.34117	0.333628
1.4735	-0.189037				3.76766	-0.508619					-0.235158	-0.715471	-0.997503			-0.40399	0.326047	-0.317524			0.11066	0.680791	-0.118405			0.0532832	0.226808	-0.396212											-1.25253	0.0536113
1.02452	-0.75823				3.88641	-0.116577					-0.24458	-0.85779	-0.110703			-0.31587	-0.4037	0.529923			0.182636	0.0374928	0.407081			-0.209079	-0.16419	0.154862											0.594187	0.906985
0.533024	-0.530518				3.67452	0.602197					-0.481934	-1.11963	-1.11751			-0.0447777	0.304889	1.1856			0.237822	0.263431	0.193411			0.486962	-0.279322	0.283445											0.343074	1.02505
1.43163	0.229285				4.01402	1.85305					-0.765118	-0.188665	-0.990009			0.134542	0.773682	1.49073			0.39855	-0.493125	1.40431			0.478667	0.203939	0.160194											-1.18781	0.21536
0.774128	-0.852692				4.00474	1.91059					-0.316435	-0.262555	-1.75288			-0.447528	0.444426	0.1762			0.284042	0.0922508	0.380548			-0.444363	-0.199324	-0.344611											-0.428862	0.582076
0.782087	0.315084				4.18021	1.79001					0.371414	-1.35067	-1.08509			-0.286686	0.126527	1.80488			0.0553077	-0.303733	1.16556			-0.119046	-0.0906506	-0.119986											-1.17857	0.854856
0.972742	-0.522493				4.32834	1.02054					0.296502	-0.0366764	-1.34304			0.0272317	-0.155955	-0.0663195			-0.855661	-0.220881	-0.235802			0.59736	-0.0865847	-0.0228666											-1.76027	-0.10857
1.65381	-0.533544				3.95848	1.1856					-0.0494625	-0.739343	-0.92162			-0.0729069	0.0928214	0.45176			-0.33465	0.802571	0.290072			-0.26567	0.0148394	0.0520979											-1.05068	-0.13329
1.23214	-0.845374				3.97313	-0.0607887					-0.861886	-2.10124	-1.39157			-0.229605	0.498487	1.59402			0.0737797	0.327359	1.43476			-0.161366	-0.161607	0.436758											-2.02588	0.797488
1.34623	-0.233066				3.47558	0.413181					0.0874748	-1.701	-0.878612			0.124059	-0.301015	0.312737			-0.821231	-0.640838	-0.278839			-0.0860944	-0.295763	-0.0929595											-2.28518	-0.0470819
1.05663	0.162002				3.93416	1.51139					0.466594	-1.61509	-0.543495			0.0886984	0.456074	1.30215			0.0300682	0.177174	0.84903			0.111864	-0.064584	-0.140771											-2.24219	0.0724725
1.0325	-0.669376				4.13923	-0.0897947					-0.745256	-1.54403	-1.1015			0.022005	0.46972	1.33606			0.208887	-0.225618	0.298856			0.679567	0.0821428	0.512438											0.305415	0.693108
1.12446	-0.129399				3.38139	0.345945					2.48982	-0.91196	-1.4288			-0.0867346	0.203134	0.154706			0.163215	0.00676252	-0.236791			0.522556	0.566176	-0.0649003											-1.23448	0.369557
1.42695	-0.701492				4.6205	0.455474					-1.6088	-1.48325	-1.43145			-0.603497	0.110686	0.126692			-0.563286	-0.136856	0.19493			-0.307398	-0.138265	-0.375938											-0.977182	0.987946
1.26469	-0.346832				4.1701	0.2496					-0.0121174	-1.37371	-1.70065			-0.340662	-0.471111	0.585433			0.243208	0.00402675	-0.0343598			-0.0083876	-0.0967675	0.193661											-1.82955	0.888563
0.601504	0.0816723				3.81012	0.419721					-1.06462	-0.372231	-1.63817			-0.139016	-0.192549	1.53375			-0.284058	0.0995649	1.14008			0.776708	0.422593	-0.102922											-1.1465	0.702877
1.08782	-0.671491				3.93104	1.35443					0.20728	-0.10203	-0.89474			-0.711748	0.0757514	0.347941			0.0653145	0.620332	-0.169195			-0.0411259	-0.113372	0.0696851											-2.54461	-0.136456
1.20615	-0.276395				3.58046	0.649339					-2.70741	-1.06653	-1.50455			-0.164726	0.798053	0.341299			-0.486151	-0.275276	-0.136328			-0.122838	0.172158	-0.031197											-1.50162	0.457466
1.03829	-0.959085				4.29621	0.497709					-0.768761	-0.936064	-1.64158			1.01176	0.266182	0.13486			0.89967	0.127004	0.233012			-0.102151	0.0967443	0.127745											-1.61739	0.516984
1.00199	-0.799501				3.77123	0.25658					-1.27085	-1.66013	-0.305797			-0.334528	1.32594	0.644093			0.0264615	1.09162	0.230426			0.317897	0.119231	-0.618615											-0.258447	1.52424
1.00804	-0.551628				3.08085	-0.124923					-0.816396	-1.06267	-2.16057			-0.0004516	1.1046	0.679469			0.364349	0.131538	0.190864			0.249021	-0.333338	-0.135945											0.341799	0.973908
1.49746	-0.898973				3.62166	0.42155					-0.55526	-0.233326	-1.23767			-0.462049	0.587767	0.36993			0.178964	0.587947	0.480642			-0.556576	-0.0127475	0.394993											-1.65643	0.921287
0.758174	0.199607				3.01159	-0.500044					-0.378621	-0.868462	-1.63383			0.481976	0.395333	0.390015			0.266388	0.207641	0.568463			-0.164195	0.0655711	0.127996											0.0869833	1.08604
1.48892	-0.594117				3.97552	0.145018					-1.0823	-0.943693	-1.02555			-0.261514	0.492761	1.24043			-0.369737	-0.200479	1.13433			0.418075	0.427285	0.0363985											-1.63122	-0.280562
1.19522	-0.612955				3.65387	-0.106222					-1.47607	-1.05626	-1.13507			-0.004213	0.26715	0.995481			0.0644532	-0.314447	0.305668			-0.566894	-0.0333447	0.050313											0.804412	0.63174
1.3676	-0.834523				3.47766	0.995621					-1.27006	-0.956243	-1.03432			-0.346742	0.199012	1.04989			0.424144	0.131122	0.82841			0.245248	-0.0958855	0.179526											-1.26034	0.730042
1.45878	-0.647973				3.51273	-0.147675					-0.813616	-2.19774	-1.48108			0.0642358	0.0446659	0.395079			0.0054993	-0.321259	0.748448			0.0080516	0.104092	-0.286552											-1.04868	0.801881
1.27466	-0.78939				3.87789	0.0335891					-1.24789	-0.305595	-1.63526			0.12513	0.0156697	1.2461			-0.0992737	-0.0788369	1.35225			0.215927	-0.190176	-0.331509											-1.2283	0.746011
1.03427	-0.552729				4.15257	-0.0187523					-1.19405	-0.664833	-1.43607			-0.0775938	-0.0788161	0.0744972			-0.841281	0.0239052	-0.204349			0.217165	0.0220809	0.193152											-0.837634	0.586983
1.42891	-0.325992				4.07142	1.2461					-0.600639	-0.738821	-0.899839			-0.221007	0.53793	0.304407			0.0965162	0.484347	0.0916333			0.0987897	0.390464	-0.373416											-1.42276	0.468267
0.682836	-0.12862				3.33584	0.300715					-0.370664	-1.91875	-1.0757			-0.0019471	-0.152543	0.63479			-1.2315	-0.0424324	-0.246507			-0.041174	0.0472743	-0.196537											-1.53306	0.819832
1.46107	-0.886767				3.56874	0.37309					-1.8799	-0.5595	-1.20869			0.00363673	0.266145	0.254088			0.284803	-0.290964	-0.113396			0.56776	-0.13216	-0.0535458											-0.551995	0.0649293
1.01801	-0.701318				3.829	-0.0093191					-2.85366	-0.916094	-1.18028			-0.15924	0.527407	1.55872			-0.0584555	0.55191	1.0518			0.267752	-0.12369	0.413416											-1.69134	0.218833
1.50623	-0.357326				3.70995	-0.618714					-1.47694	-1.07329	-1.39501			-0.291734	0.606289	0.162863			0.152294	0.0677966	-0.0843017			-0.0322532	-0.0869849	-0.0492558											-0.905331	-0.80916
1.18291	-0.87176				3.88673	0.332703					0.656784	-0.569055	-1.05751			-0.168739	0.130684	0.684293			-0.037107	-0.247202	0.238407			0.385434	-0.175372	0.647679											-0.670803	0.806456
1.64526	-0.838998				3.7059	0.972597					-0.652063	-0.215439	-0.802559			0.0413461	0.0285199	-0.16843			0.71294	0.221411	-0.137231			0.504447	0.167463	0.0592297											-1.92536	0.430388
0.789773	0.0217071				3.02782	-0.220195					-0.666691	-0.877387	-1.53199			0.73345	0.432169	1.22218			-0.13012	0.0827202	1.15938			2.02442	-0.146436	0.742323											-2.39355	0.121133
0.639627	-0.0508835				2.91404	-0.247939					-0.232244	-0.457864	-1.34558			-0.138406	-0.0607184	0.217864			0.222857	-0.455779	0.237882			-0.101986	0.0202262	0.0936028											-1.05871	0.348234
1.13157	-0.145444				3.2962	0.0757514					-0.310767	-0.286459	-1.88272			-0.0805645	0.337901	0.118124			-0.33646	-0.21207	-0.259926			-0.125696	0.0270152	0.00669789											-0.332226	1.38111
1.16701	-0.848919				3.74833	0.280644					-0.712754	-1.25346	-0.990026			-0.117657	0.597038	0.579674			0.233943	0.438172	-0.192947			0.0707148	0.553592	-0.0282333											-0.956454	0.16076
1.63699	-0.399168				4.30744	0.924841					-0.456369	-1.38896	-2.07494			-0.120075	0.169439	-0.012562			-0.177617	-0.0794915	-0.219419			-0.106526	-0.0563445	-0.159772											-0.635964	0.719539
1.60184	-0.874103				4.23989	-0.0886458					-0.994769	-0.676176	-0.966983			-0.360485	0.473601	0.272388			-0.02179	0.212224	-0.102752			-0.457668	0.196792	-0.0026334											0.282608	0.914301
0.55219	-0.799381				4.19036	1.84149					-0.106907	-0.87737	-1.21613			0.168928	0.280947	1.40097			-0.284217	0.0798691	1.17461			0.0583789	-0.0901746	0.42631											-1.96701	0.217404
0.385918	0.161018				3.46629	0.517615					-0.993181	-1.78627	-1.58345			-0.0020905	0.143664	0.55939			-0.0695887	-0.128501	0.126622			-0.146429	-0.208471	0.180188											-2.37542	0.318463
1.01193	-0.165638				3.62538	0.586856					-0.415278	-1.57134	-2.0264			0.195725	-0.411704	-0.252866			-0.0049451	0.136418	1.36888			-0.169348	0.228207	-0.0967299
1.8902	-0.611705				3.87748	0.236512					0.419033	-0.876619	-1.14332			-0.596707	0.022183	2.06826			-0.350152	-0.207214	1.56714			0.457244	0.508431	0.30628
0.723945	-0.491308				3.83251	0.857875					-1.10334	-1.18352	-0.68493			-0.65678	0.0538125	0.040833			-0.0775639	-0.346178	0.0337401			0.519038	-0.083097	-0.308449
0.93199	-0.0489486				3.82732	0.790839					-1.31989	-1.74825	-0.817685			-0.162987	0.0169723	0.329587			-0.0953138	0.0997331	0.268637			0.141769	0.144063	-0.217273
-0.360384	-0.495121				3.54828	0.498122					-1.68684	-1.31594	-1.29617			-0.546179	0.0653851	1.64124			-0.320724	0.0991787	0.922747			-0.272202	0.0758706	0.851567
1.17078	-0.512784				3.76611	0.406996					-0.223203	-0.603405	-1.3885			-0.305469	0.335238	0.493222			-0.26964	-0.0455671	0.381391			0.117055	0.151571	0.0712293
1.47948	0.792752				3.15144	-0.0761071					-0.256912	-1.25274	-0.911846			-6.71e-05	0.172608	0.23801			0.338178	0.494575	0.00944506			0.130684	0.689694	0.10796
1.38986	-0.561228				3.52202	0.160542					0.187814	-1.16151	-0.369677			-0.0417339	-0.358635	0.738276			-0.340187	0.728162	0.368457			-0.371709	0.0936249	0.25935
1.00773	-0.596899				3.33255	0.0105728					0.325592	0.00297906	-0.951427			0.0254884	-0.176885	0.545744			-0.197577	0.0511399	0.603115			0.120566	0.47342	0.0251661
1.05178	-0.549029				4.08452	1.72881					-0.828733	-1.1803	-1.63634			0.243939	0.744319	0.0891568			0.458762	0.427978	0.275251			-0.0127402	-0.36892	0.083656
1.16478	-0.757878				3.98744	-0.0102778					0.843588	-0.786508	-0.888051			0.0820411	0.14434	0.184178			-1.0777	-0.606079	-0.0328418			0.334011	0.120897	-0.271977
1.29324	-0.52944				2.4891	-0.62079					0.988251	-1.28604	0.259985			-0.303805	0.459704	1.20858			-0.149372	-0.198993	1.02337			0.192606	-0.115114	0.790626
1.26139	0.538541				3.59419	0.0169723					-0.0785862	-1.04464	-1.28648			-0.085791	0.16642	0.861347			-0.588931	-0.0501362	-0.101994			0.0472451	0.160538	0.414668
1.45875	-0.985221				3.60282	1.10138					0.79376	-1.0096	-1.27793			0.408453	-0.450481	0.358352			-0.118325	-0.261588	0.361974			-0.159739	0.142723	0.0484136
1.66137	-0.924494				3.8964	0.0469501					-0.624521	-1.20903	-1.35807			-0.125206	-0.0720933	0.958371			-0.326537	-1.05746	0.725136			0.0444882	-0.0467839	-0.0479101
1.49779	-0.984482				3.23144	0.573532					0.0838828	-1.17568	-1.33734			0.668682	0.467109	0.12176			-0.173583	0.1496	-0.353981			0.66639	-0.185917	-0.003
1.37394	-0.233292				2.91682	-0.649271					-0.534459	-1.35104	-1.33267			-0.378882	0.188223	0.770435			0.275856	-0.637295	0.0973479			-0.044329	0.131542	-0.323133
0.741181	0.540144				3.52251	2.26771					-0.0050978	0.128026	-1.67423			0.172485	0.633521	1.3272			-0.222393	0.297652	0.531859			0.037393	0.149429	0.147138
1.16155	-0.585145				3.39157	-0.0015918					-0.229897	-0.945456	-1.04345			-0.348293	-0.326282	0.0625504			-0.0495602	-0.235524	0.236507			-0.289445	-0.102849	0.0786263
1.30039	-0.861635				2.42886	-0.838341					-0.963562	-0.732625	-0.466728			-0.177292	-0.340223	0.108422			-0.421627	-0.0392393	-0.526046			-0.187935	-0.0169509	-0.0292575
2.02243	-0.662901				2.86936	-0.234539					-0.895833	-1.2556	-1.31586			-0.381927	-0.0562298	-0.214222			-0.68284	0.0917377	-0.29083			-0.36475	0.345553	0.189366
1.9205	-0.496248				2.97476	-0.52329					-1.11772	-1.34687	-1.11886			-0.441063	-0.0489271	0.377694			0.125163	-0.457174	-0.0596011			0.206064	-0.0976392	0.153376
0.986091	-0.791573				3.13228	-0.157946					0.137224	-0.719355	-0.682168			-0.48868	-0.128543	0.405271			0.292293	-0.0673722	0.284605			-0.240369	0.377984	-0.0219584
0.733456	-0.0913191				3.73773	0.265136					-0.340944	-0.423041	-0.992061			0.109047	-0.253516	0.867752			-0.202387	-0.611362	0.114022			0.716127	0.162356	0.176922
1.11534	-0.762966				3.99494	0.401299					-0.112946	-0.292614	-0.881082			0.0543812	0.0553053	0.849416			-0.438726	-0.053413	0.512886			-0.296634	0.0603263	0.125467
0.990998	0.649744				2.51722	-0.762843					0.149832	-1.20612	-1.89309			0.0394678	-0.145251	0.525112			0.134074	-0.0613403	0.0528713			0.0929753	-0.608504	0.0651187
1.27883	-0.894031				3.61716	0.294615					-1.07418	-0.934218	-2.26553			-0.293705	0.239005	-0.0789457			0.313157	0.780323	-0.567002			-0.421924	0.434097	-0.0980257
0.565161	-0.501627				3.0891	-0.260648					-0.258838	-1.97823	-0.882099			0.826247	0.0361463	0.519009			0.11527	-0.103667	0.451285			1.58831	-0.297889	-0.33988
0.564079	0.304857				3.59066	0.767789					0.461677	-1.55231	-1.56516			0.0121292	0.449013	0.794514			-0.58262	0.0113363	0.367748			0.262343	-0.213192	0.184204
1.55379	-0.299572				3.63355	-0.0500036					-1.36446	-0.501394	-1.23707			-0.404358	0.0929461	0.920479			-0.621634	-0.429575	0.525886			-0.224331	-0.35994	0.00618184
1.57429	-0.885085				4.17125	0.392564					-1.06626	-1.03974	-1.30557			0.117738	0.46333	0.862673			0.424063	0.0988171	0.520249			-0.0300258	0.0107145	0.27218
0.990263	-0.696524				3.38261	0.174824					-0.879237	-1.01805	-1.9196			-0.0374998	0.586857	0.517541			0.82405	0.0689251	0.313855			0.184615	0.160958	-0.318904
0.945371	-0.517808				3.60596	0.310517					-0.232419	-0.453686	-1.17604			0.245227	0.0412744	1.04216			0.194753	0.305061	0.367195			0.246494	0.112669	-0.163406
1.30182	-0.994776				4.14739	0.768882					-0.956154	-0.962214	-0.322201			-0.220195	0.511136	0.51056			-0.226754	0.30699	0.246785			0.0685306	0.0172628	-0.0442875
1.82566	-0.578933				4.25122	0.352976					-0.463958	-1.24931	-0.0449565			-0.619994	-0.292961	0.447084			0.328941	0.00322657	0.105815			-0.73011	-0.107217	-0.103892
1.73712	-0.815537				4.32901	0.0326029					-0.317232	-1.69568	-1.86748			-0.264912	0.159097	0.171068			0.364491	0.233887	0.188227			0.266085	0.443947	-0.153586
1.38634	-0.960716				4.38005	0.463509					-0.451446	-1.45128	-0.137482			-0.134491	0.674192	-1.37311			-0.009497	0.276153	-0.925843			0.445462	-0.128181	-0.851162
0.975613	-0.601616				3.54928	-0.329433					-0.0434681	-1.12096	-0.885589			-0.343161	0.0436772	0.79179			0.332474	-0.50159	-0.0718387			0.149884	-0.415709	0.171279
0.736826	-0.463953				3.83765	0.429553					-0.790524	-1.34779	-1.00157			0.0441681	0.516435	0.693553			-0.219675	0.298905	0.153222			0.323418	0.255421	-0.0144478
0.524311	-0.628109				3.989	-0.0514862					-0.967336	-1.71651	-0.748966			0.0434485	-0.289776	0.548456			-0.2786	-0.0612715	-0.380791			0.257005	-0.112604	-0.119405
0.907482	-0.115717				3.92916	1.05101					-0.286332	-1.48858	-0.849164			-0.226923	0.530829	0.180046			0.0729551	0.414545	-0.397507			-0.411868	0.224714	-0.0020808
0.947264	-0.402355				3.43151	-0.450957					0.448983	-0.63643	-0.992097			-0.0255846	0.26903	1.28316			-0.225975	-0.486971	0.793241			0.0389363	-0.371168	-0.085874
1.14437	-0.795304				3.73785	-0.33365					-0.537294	-0.530293	-1.33712			-0.4808	0.174824	0.162508			0.600412	0.0267525	0.00213322			-0.227871	-0.22588	0.0854532
1.20906	-0.142239				3.63339	-0.0005179					-0.604321	0.367188	-1.46885			0.0371559	0.169986	0.241084			0.313557	0.177068	-0.0376903			0.368599	0.173395	-0.264396
0.613875	-0.240378				3.83064	0.0842889					-0.989627	-0.0159494	-1.65832			-0.176868	0.548724	0.799901			-0.209986	-0.211798	0.632128			-0.0877498	0.149908	0.285446
0.908372	-0.667327				3.34573	0.25548					-0.515383	-1.31967	-1.34816			-0.622097	-0.0332569	-0.134924			0.383614	-0.212603	-0.660403			0.343981	0.190141	0.0532344
1.51532	-0.700053				3.76095	-0.117631					-1.79107	-0.597359	-0.399882			0.147083	0.0632308	0.268389			0.257834	-0.0966334	0.276018			0.282917	0.292466	0.202324
0.990182	-0.588131				3.04505	0.205777					-1.2707	-1.53356	-1.20264			0.0455215	0.173846	0.0326029			-0.0396507	-0.0685089	-0.90339			0.203095	-0.465144	-0.0345321
0.850196	-0.442943				4.15809	0.367655					-1.19902	-0.355831	-1.14314			-0.0649489	0.289073	0.545734			0.326063	-0.310781	-0.124577			0.283859	0.184757	0.0184077
0.906006	-0.128598				4.24145	0.408734					0.115435	-1.22328	-0.725768			-0.762571	0.3598	0.148986			-0.0961559	0.317318	-0.295207			-1.5403	0.0349974	-0.222689
0.0942769	-0.121551				2.38156	0.892027					-0.625259	-1.18892	-0.542826			-0.603936	0.149179	0.768882			0.0618844	-0.0769566	0.462358			0.345538	0.177496	0.0846364
1.41817	-0.417589				3.24671	-0.0277622					0.105961	-0.506983	-0.869706			0.0330549	-0.509867	0.431895			-0.0456423	-0.0379116	0.0251956			-0.131433	-0.288194	0.0153889
1.21873	-0.714915				4.21361	-0.012562					0.26061	-1.47191	-0.937751			0.12498	0.558057	0.169914			0.0189055	-0.359076	0.139575			0.333346	0.264072	-0.219421
1.65676	-0.653523				4.34018	-0.127869					-0.31114	-1.41914	-0.990487			-0.150696	0.412743	0.873759			-0.320915	-0.28136	0.61338			-0.198138	-0.0834307	-0.0802609
1.67375	-0.920834				3.80085	0.0669493					0.157544	0.19027	-1.05174			-0.612515	0.216311	-0.153633			-0.195074	0.0933578	0.173489			-0.396423	-0.315334	0.304884
0.997607	-0.0368906				3.73974	-0.69432					-1.96223	-0.362269	-1.01059			-0.0789667	-0.502184	0.00555422			0.525448	-0.0915072	-0.445921			0.17939	0.154374	-0.151446
1.02745	-0.241198				3.66872	-0.111125					-1.09756	-1.31633	-1.62471			-0.165086	-0.0809188	1.23674			-0.315314	-0.219234	1.16267			0.52351	0.348462	0.218965
0.489387	-0.375834				3.59175	-0.0653942					-1.52475	-1.1827	-0.52062			-0.14397	0.196939	0.640852			-0.210523	0.262698	0.129374			-0.540803	0.335597	-0.377991
0.881931	0.111452				3.75188	-0.11337					2.41237	1.22933	-1.68121			0.00691371	0.220374	1.58612			0.33953	0.529995	0.331525			0.183574	0.395113	0.0562707
0.90571	-0.0021332				3.65124	-0.34812					2.37375	-0.315948	-0.570029			0.068074	0.235661	0.246792			0.0622632	0.185284	-0.128448			-0.0185025	0.116861	0.249826
1.0388	-0.389328				3.83628	0.0814101					1.00024	-0.731577	-0.684476			0.88674	0.54265	1.94034			0.884196	0.294291	1.40846			0.718569	0.196953	-0.223936
0.968226	0.203987				3.72376	0.149484					1.17287	-0.644713	-1.22803			0.0557457	0.145258	0.615762			-0.225833	-0.0612026	0.271734			1.0459	-0.104	0.0744063
1.76985	-0.960079				3.53233	-0.167656					1.98546	-1.75049	-0.788691			-0.236383	0.302519	0.342604			0.278384	-0.265598	0.209281			-0.0333213	-0.0632288	0.182282
1.09504	0.236877				3.5747	-0.161109					1.77938	-1.10786	-1.70942			0.501427	0.281256	0.673347			0.0948279	-0.167076	-0.0724807			0.452548	0.398563	-0.0664644
0.939922	-0.38466				3.85912	0.343189					0.286646	-0.152213	-1.36164			-0.397485	0.108824	0.147063			0.0357855	-0.114171	-0.498702			-0.0343127	-0.161621	0.139353
1.16565	-0.27895				3.59387	-0.583179					0.870988	-0.538557	-0.901485			0.289709	0.662429	0.451571			0.137857	1.03753	-0.0229939			0.0143345	0.0620981	0.277054
1.41926	-0.554029				3.63779	-0.316521					0.892698	-0.29099	-1.19675			-0.47532	0.286965	0.437237			0.329888	-0.0996709	0.287116			0.33356	0.354088	-0.0513919
1.47203	-0.551141				3.68308	0.199012					0.718151	-0.892403	-0.325391			-0.511682	0.418578	1.19164			-0.216604	0.780647	0.358343			-0.255797	0.151099	-0.0482473
1.4555	-0.741139				4.32606	0.568591					1.91315	-1.03593	-1.4641			-0.407456	-0.0444988	0.701539			0.192129	-0.883692	0.45021			-0.0212396	-0.251025	0.24969
1.45598	-0.45876				3.948	0.390015					2.06914	-1.32815	-1.36189			0.680103	0.451045	0.470648			-0.913046	0.220647	-0.0445877			-0.486513	0.187961	-0.0358821
0.577126	-0.419403				3.86664	0.0275154					2.1196	-0.568914	-0.918597			-0.0718929	0.666936	0.262838			-0.239873	0.17172	0.18234			-0.168922	-0.207618	-0.120698
0.488099	0.194477				3.45869	0.467109					1.48295	-1.2486	-1.66786			0.0224776	0.462433	0.591256			0.0947401	-0.12699	0.221781			0.484179	-0.052453	0.590938
1.31269	-0.58401				3.65211	-0.24895					2.49503	-0.940311	-0.153824			-0.643357	0.0770984	0.78669			-0.0039334	0.143568	0.692713			-0.412896	-0.184279	0.504131
0.837192	-0.643216				3.911	0.193981					2.2538	0.00674281	-0.795111			-0.197618	0.00366468	0.676066			-0.0532446	0.212136	-0.0314938			0.203844	-0.0073545	0.0800867
1.68039	-0.854938				3.91775	1.20858					2.39244	-0.228564	-0.886547			-0.0741184	0.17887	0.780005			0.150554	0.24335	-0.0177794			0.00252901	0.0850137	0.40641
1.71678	-0.940773				3.52425	0.46747					1.13007	0.0108306	-1.69363			0.501228	0.413181	0.348339			-0.3497	0.0276568	-0.169558			0.506755	-0.10372	0.00684582
1.54013	-0.0007749				3.56259	0.0243481					2.43438	-1.03742	-0.558557			-0.311874	-0.0069898	0.98782			0.692695	-0.281683	0.262539			-0.337308	-0.116616	-0.04521
-0.364042	0.794185				3.44895	-0.0732125					2.34136	-0.782307	-0.202754			0.0723425	0.197547	0.703801			-0.408676	-0.006831	0.33806			0.867846	0.0602514	0.126828
1.24214	-0.701478				3.6619	0.379595					3.30937	-1.33957	-0.770295			0.176812	-0.287815	0.2496			0.253654	-0.40503	-0.0199358			-0.137573	-0.647889	-0.0406588
2.10858	-0.561478				3.27253	0.0227719					2.0291	-1.37335	-0.958606			-0.256984	0.314933	0.12095			-0.273553	-0.0398609	-0.225682			0.279449	-0.27011	0.0289033
1.23894	-0.79419				3.80766	0.206837					2.71355	-0.882445	-0.268317			-0.0497171	0.0974744	0.157572			0.169382	0.319522	-0.507974			-0.341948	0.0405025	0.0608711
1.54596	-0.883284				2.76474	-0.613393					-1.33534	-1.47765	0.241664			0.162711	0.587552	1.28953			0.554586	0.23213	0.909249			-0.06852	-0.051018	0.279048
1.7375	-0.967136				3.27462	-0.285569					-0.359731	-0.978939	-0.870737			-0.149444	-0.171451	0.914876			-0.123932	-0.152679	0.396447			0.232762	-0.14945	-0.33814
1.23209	-0.668018				3.08852	-0.61644					-0.097218	-1.18416	-1.02423			-0.20385	0.0782829	0.351395			-0.157131	-0.0633887	-0.0507683			-0.233326	-0.158868	-0.261086
1.38996	-0.858298				4.46854	1.89725					-0.145972	-1.12829	-0.541347			-0.320304	0.152323	0.0963322			-0.73164	0.100314	-0.698339			0.0818932	-0.273236	-0.0006531
1.06335	-0.643639				3.62489	-0.252866					1.21444	-1.30834	-1.29833			-0.33994	0.0708735	0.826279			-0.306975	0.120166	0.714033			-0.110381	0.0405341	0.297266
0.965994	-0.280879				3.25937	0.0302233					-1.72335	-1.50726	-0.921222			-0.268791	0.0557615	-0.0146573			-0.444948	-0.247896	0.0321469			-0.531387	-0.129457	-0.0593962
1.33401	-0.54929				3.36953	0.109076					-0.359516	-1.23448	-1.17739			-0.25303	1.01924	1.54281			-0.900292	0.90477	0.54845			0.382472	0.626343	0.0752824
1.18499	-0.906981				4.62148	0.538669					0.508962	-1.31976	-1.39818			-0.0664304	0.420232	-0.0921757			-0.0520764	0.0278611	-0.346699			-0.0975736	0.4002	-0.256866
0.748204	-0.637775				3.35763	-0.152257					-1.88062	-0.359308	-1.21226			0.182625	-0.0230468	0.586856			0.25622	-0.174047	0.0723737			0.604896	0.0206348	0.122648
0.701904	-0.617697				3.77987	-0.184787					-0.495121	-0.883027	-1.40696			-0.183655	0.0500177	0.168666			-0.195858	0.283798	-0.367594			0.199797	0.0203777	-0.118336
0.264347	0.0706264				3.86208	0.256947					-1.14452	-1.26161	-0.627462			0.223221	0.00948833	0.861834			-0.104558	-0.140271	0.627706			0.439989	-0.347084	0.114591
0.84602	-0.252183				3.99518	0.822822					-1.34649	-1.60302	-0.823919			0.0579096	-0.126373	0.0536841			-0.280594	0.28246	-0.111555			-0.0529492	0.392886	-0.205084
0.557736	-0.922044				4.16312	0.567312					-1.03487	-0.967268	-1.43347			1.61429	0.292152	0.834558			0.562872	0.339615	0.415792			0.0189286	-0.0411853	0.456308
-0.154887	-0.39491				3.547	0.152323					-0.763635	-1.31604	-1.68024			0.451965	0.54834	0.562079			-0.129222	-0.0688249	-0.253646			0.743044	-0.214329	-0.192445
1.37249	-0.0773063				0.866616	0.627396					0.186633	-0.320947	-1.39781			-0.283038	0.111713	0.496188			-0.273596	0.225211	-0.0761167			-0.0105675	0.254832	0.0157244
1.29263	-0.506693				3.6793	0.380468					-1.06101	-0.873775	-1.05338			-0.185521	1.28052	0.228288			0.223912	0.679992	-0.0819999			0.0482492	-0.173136	-0.0721781
0.696337	-0.19929				3.09461	-0.277258					-1.21085	-0.19565	-1.67095			0.160459	0.109439	0.693334			0.103494	0.355808	0.497188			0.116484	-0.0016117	-0.13875
0.988059	-0.801022				4.14589	-0.228752					-0.657513	0.472581	-2.1262			-0.120304	-0.116999	0.607834			-0.635228	-0.344414	0.0527286			-0.225662	0.167254	-0.0989455
0.946457	0.0929249				3.77429	0.131145					-1.16746	-1.42913	-1.45565			0.208042	0.0495444	0.971908			-1.29887	-0.0138236	0.790992			0.172382	-0.0372755	0.231727
1.14835	-0.149254				3.19913	0.0160268					-1.08123	-0.951494	-0.909976			-0.662121	0.381668	0.203065			-0.168909	-0.381285	-0.0040763			-0.635899	0.234286	0.174798
1.11369	-0.575121				3.8018	-0.0843344					-0.391689	-1.07309	-1.13118			-0.0863871	-0.263368	0.796868			0.401971	-0.109875	0.246715			0.226138	0.338106	-0.128104
0.745349	-0.685237				3.41323	0.884181					-1.57967	0.51008	-1.37154			-0.0161983	-0.409858	0.483589			0.437515	-0.234491	-0.485681			0.0618906	-0.254939	0.0576526
1.0096	0.220743				3.54865	0.400658					-0.100698	-0.636145	-1.24001			0.59765	0.225595	0.774985			-0.190392	0.244796	0.673271			-0.261859	-0.488639	-0.0046466
0.766156	0.45349				3.2079	0.299801					-0.872797	-0.975955	-1.35058			0.49259	0.119842	0.563188			-0.151376	-0.0665497	0.149526			-0.186615	0.191918	-0.0665375
1.83166	-0.453324				3.62174	0.264884					-0.102622	-0.498234	-1.38231			-0.334099	0.732532	0.403874			-0.383735	0.395215	0.723848			0.0794355	0.124281	-0.299555
1.86581	-0.763531				3.70052	-0.0756353					-0.415667	-1.03095	-1.0932			-0.263339	-0.274402	0.266849			0.28277	-0.3939	-0.208236			-0.0501768	-0.0570189	-0.165703
0.448307	-0.460656				3.1526	0.0941788					-0.0945275	-1.25322	-0.737821			-0.0137652	0.26959	0.102932			-0.348993	-0.192015	0.107265			0.130275	-0.250847	-0.147512
0.566025	-0.74793				3.34512	-0.369551					-0.928622	-0.0832612	-1.37739			-0.663552	-0.117191	0.429553			-0.83739	-0.0041448	0.175768			-0.0883379	-0.0332485	-0.0519923
1.17073	-0.294901				2.03452	-0.599411					-0.789584	-0.428842	0.480421			0.116082	0.0941788	0.455474			0.168192	0.267679	0.0981703			0.60991	0.195669	0.11827
1.55883	0.350757				3.86924	0.411405					-0.926206	-0.376998	-0.891739			0.0255322	0.603295	0.406492			0.201321	0.0737207	-0.124655			-0.0381812	-0.127241	0.0255896
1.82238	-0.464556				3.89434	-0.29899					-2.29037	-1.67099	-0.49103			-0.0185796	0.173309	0.352976			-0.50247	0.498406	-0.357785			0.160654	-0.0076274	-0.0447823
0.131102	0.855579				4.40335	0.504379					-1.13048	-0.370426	-0.906071			-0.125334	-0.0743744	0.490506			-0.286711	-0.186554	0.588787			0.0920038	-0.225804	-0.536423
1.35524	-0.916682				4.20391	0.176089					-0.339063	-1.25548	-1.19189			-0.124923	-0.244046	0.223963			0.961478	-0.489116	-0.365411			0.148971	0.205362	0.0717926
0.853331	-0.597469				2.93908	0.0437761					-0.533152	-1.19117	-0.965808			0.156233	0.465596	-0.0535548			-0.458327	0.301309	-0.253543			0.20062	0.25107	0.290108
1.06183	0.288293				3.19556	0.131529					-1.67167	-0.5036	-1.35041			0.055437	-0.222296	0.214142			-0.476698	-0.175537	-0.146575			0.0411523	-0.0543229	0.167258
1.06404	-0.570712				3.24282	-0.210481					-0.118658	-0.918425	-1.45612			0.189024	-0.124472	0.408014			0.100488	0.149589	-0.151287			0.00705972	-0.0049293	0.226799
0.945462	-0.235158				3.91965	0.173581					-1.74407	-0.827004	-1.68227			-0.344984	0.29813	-0.127869			0.0547076	0.147173	-0.244468			-0.0937546	0.0657508	-0.379862
1.24582	-0.49173				4.52735	-0.0617922					-1.24581	-1.23262	-0.788403			-0.118652	-0.111544	0.538669			-0.331744	0.240495	0.191231			-0.204387	0.385425	-0.17068
1.4538	-0.476289				3.19307	-0.168744					-1.12666	-0.956518	-2.00888			-0.706573	-0.100014	0.857875			-0.0825847	-0.0470147	0.698929			-0.217467	-0.0618057	0.0239087
1.68087	-0.865681				4.04423	0.182053					-0.770166	-1.1401	-0.93333			-0.398077	1.27345	0.265131			-0.273184	1.64294	-0.0268554			-0.23671	-0.118076	0.100986
1.80295	-0.193864				4.13505	-0.718647					0.0296359	-0.954939	-1.33851			-0.559302	0.199873	0.384469			-0.914651	0.0782708	0.235177			-0.101552	-0.107006	-0.0856938
0.76493	-0.24458				4.22573	-0.498738					-0.322862	-0.901849	-0.807175			-0.264834	0.321166	0.507183			0.257289	-0.0869157	0.219667			-0.435312	0.666054	0.0403796
1.27584	-0.786121				4.35447	0.615762					-0.254901	-0.122909	-0.630277			1.03751	0.407568	0.145017			0.0767798	0.120171	0.0187658			0.496765	-0.0006382	0.25363
1.03844	-0.481934				4.36448	0.55939					-1.13139	-1.08304	-0.610494			-0.245976	0.207311	0.746795			-1.04452	0.161435	0.816089			-0.157831	0.389679	0.311569
1.44403	-0.942498				3.95607	-0.293908					-0.735874	-0.672765	-1.62086			-0.191943	0.324572	0.577312			0.504469	0.0371582	-0.136842			-0.52478	0.0820118	0.23123
0.992698	-0.765118				3.75333	0.234034					-0.350159	-1.2716	-1.41363			0.250721	0.145109	0.812438			0.0667291	-0.266465	0.545357			0.0615129	-0.206798	0.1002
1.64219	-0.885919				3.61837	-0.178032					-0.948133	-0.611787	-0.853134			-0.096189	0.141139	0.490584			0.359532	0.27168	0.157303			-0.368621	0.0155565	0.0094368
1.02362	-0.316435				3.7771	0.447084					-1.22623	-0.666271	-0.582171			0.167072	0.0491326	0.0511122			-0.105525	0.33132	0.0932601			0.165018	0.0278719	0.0702916
0.149534	0.371414				3.4855	0.173188					-0.644858	-1.04418	-0.506735			-0.234577	0.0723423	0.510971			-0.599475	-0.255382	0.0560168			-0.313683	0.0594425	-0.0110851
1.6059	-0.412567				4.81208	-0.0929148					-0.290691	-1.13552	-1.37469			0.436997	0.211593	-0.0334473			0.0684278	0.351894	-0.604884			0.0464633	-0.0742409	0.175581
1.47135	-0.729514				3.87021	-0.43391					-0.54419	-1.27517	-0.402763			0.0670908	-0.0819428	0.712003			0.300738	-0.099265	-0.178258			0.319842	0.28254	-0.102019
0.958265	0.296502				3.80812	0.0313552					-0.919785	-1.35783	-0.796111			1.21783	0.400658	0.0335891			-0.0355948	0.0867995	0.178114			1.46173	-0.0760363	-0.0708431
0.749902	-0.0494625				3.86684	0.102932					-0.0686726	-0.521409	-0.933196			-0.500044	1.21963	1.11351			0.76868	0.383624	0.658164			-0.10863	0.389869	-0.458343
1.29117	-0.861886				3.88957	-0.0590741					-0.721535	-0.494079	-0.77347			0.389966	0.251688	1.00427			-0.842985	0.184292	0.820633			0.693314	0.0761272	0.697133
0.795804	0.0874748				3.77486	0.525112					-0.127485	-1.03689	-1.39921			-0.363198	0.392363	0.463509			0.0998418	-0.190547	0.0483719			0.0713913	0.197651	-0.0281985
1.16792	0.466594				3.30935	-0.253516					-0.744741	-1.34633	0.113497			0.98595	0.0437239	1.72033			0.161217	-0.0383801	1.44674			0.61874	0.0504875	0.378048
1.48755	-0.791088				3.54958	-0.0495986					-0.419644	-0.244783	-1.21296			0.340938	0.394895	0.63996			0.377477	0.25091	-0.380326			0.575313	0.0556479	0.133996
0.666341	-0.745256				3.20746	-0.142534					-0.250617	-1.11253	-1.56421			0.230614	0.0325046	0.490597			-0.0132366	-0.424099	0.120291			0.339605	0.231569	0.365723
1.09804	-0.0121174				3.8695	2.12134					-0.301471	-0.848142	-0.817376			0.0264507	0.250365	1.91252			-0.651146	0.0642105	1.26252			-0.0593165	0.259932	-0.38098
1.48242	-0.514528				3.89819	0.0891568					-1.37606	-1.02919	-0.935247			-0.0292754	0.441135	0.608314			-0.562928	0.998227	0.106353			-0.0894544	0.267413	-0.104835
1.42399	0.649032				3.4325	0.120722					-1.1592	-1.09911	-2.16661			0.084717	0.118638	0.980696			0.0129402	0.0503527	0.121405			0.381436	0.135167	0.148905
0.394987	0.20728				3.3951	0.373312					-1.18977	-0.103442	-1.53806			-0.200766	0.533392	0.292233			-0.130362	0.299449	-0.119324			0.303202	0.254731	-0.127387
2.10031	-0.997638				4.23264	0.0869801					-0.572795	-0.796385	-1.83689			0.265347	-0.47849	0.416821			0.307145	-0.0694376	-0.159048			0.0156398	-0.291929	0.0145509
2.10348	-0.864317				3.55311	-0.0323342					-1.66971	0.18925	-0.908419			-0.343362	0.1814	0.302272			-0.0202737	0.176525	-0.0836503			0.570383	0.251302	-0.404775
0.962885	-0.768761				4.02676	0.538273					0.134052	-0.275296	-0.997465			-0.151264	0.264884	1.61602			0.548214	-0.383173	1.15237			0.0464183	0.224882	1.3782
1.26117	-0.0557758				3.99742	1.28953					-0.744761	-1.80901	-0.9486			-0.323365	0.079742	0.212265			0.162574	0.310621	-0.385596			-0.0043734	0.425918	0.295862
1.49754	-0.780488				3.45548	0.241599					-1.37765	-1.47246	-1.45323			-0.562181	-0.0785834	0.132815			0.0718633	-0.399514	-0.191093			-0.210883	-0.121595	0.0173421
1.70279	-0.975024				3.3745	0.147341					-1.17265	-1.15207	-1.02991			-0.12074	-0.0821391	0.392564			-0.0038493	-0.0535674	0.0649658			-0.385597	-0.105063	-0.267467
-0.364042	-0.816396				3.94261	0.249744					-0.353968	-0.764934	-1.12145			-0.243062	0.287658	0.862043			0.324938	-0.0958141	0.920332			0.0212413	-0.336968	0.434615
0.746347	-0.55526				3.5228	0.302272					-0.027556	1.79321	-0.795772			0.22199	0.404631	-0.0441029			-0.0214077	-0.197864	0.0993911			0.333154	0.268549	-0.306428
1.24355	-0.487031				3.45765	-0.145143					0.945566	-1.56393	-1.44889			0.206748	-0.0414503	0.491375			-0.450833	0.312489	0.358948			-0.361785	0.156503	0.521259
0.686948	-0.378621				3.25154	0.34278					-0.859341	-1.23073	-1.11709			-0.282935	0.791448	0.486881			-0.125887	0.845376	0.486516			-0.0534173	0.0968649	0.226345
1.43237	-0.350007				3.60108	-0.106022					-0.303267	-0.799036	-0.424955			0.339161	0.147341	0.207927			0.184205	0.313023	-1.38809			-0.0310387	-0.156053	0.237802
1.90673	-0.756912				3.01257	-0.293705					-0.185271	-0.711882	-1.63034			-0.228013	0.810656	0.599461			-1.18106	0.393318	-0.0896493			-0.0928245	0.111732	-0.0968578
1.54522	-0.330244				2.95035	0.311898					-0.499239	-0.677057	-0.977596			0.161708	-0.12186	0.574519			0.00123978	-0.194728	0.391303			-0.182501	0.0353767	-0.0595174
1.6662	-0.701461				2.8028	-0.492372					-0.914318	-0.970722	-1.14675			0.220069	0.287442	0.241424			-0.377945	-0.0400946	0.304012			0.295692	0.308783	0.00173419
1.71903	0.37508				3.53289	0.0671333					-0.449093	-0.605819	-1.35375			-0.360457	-0.0779954	0.198902			-0.754833	0.148341	0.0590033			0.542268	-0.0263703	0.0258374
0.750749	-0.813616				3.36912	-0.0798492					0.431692	-0.822434	-0.965001			0.133793	0.310667	0.416145			-0.627732	-0.0740329	0.0386925			-0.151017	0.0501726	0.138184
0.725292	-0.600639				3.11311	-0.204474					-0.344131	-0.216809	-1.42957			-0.536384	0.0558327	0.0567793			0.0607902	0.101923	-0.216262			-0.967977	-0.396559	0.110602
-0.0102297	-0.370664				3.51363	-0.144709					-0.592409	-0.733275	-0.440603			0.0131787	0.261102	0.0385819			-0.0032422	-0.177603	-0.111243			-0.0925034	0.372798	-0.116939
1.28482	-0.952051				3.39828	0.0406319					-0.167885	-1.17969	-1.43507			-0.29559	0.40968	0.179171			0.630741	0.107191	0.464759			0.150385	-0.0014553	-0.14419
1.35626	-0.346122				3.36794	-0.378716					-1.17185	-1.00866	-0.697944			0.433608	0.248708	0.781236			1.2445	0.305372	0.575845			0.0307457	-0.240033	0.18958
1.5254	-0.858988				3.05805	-0.194776					-0.542485	-1.81052	-1.25875			-0.248764	0.140627	0.860269			-0.0387904	-0.387901	0.447248			-0.529618	-0.271959	0.0869394
0.334561	0.656784				3.05928	0.637914					0.016671	-1.14121	-1.14463			0.0435101	0.148363	0.0954121			0.898436	0.190009	-0.0028			0.0215673	0.0354881	0.186063
1.23404	-0.652063				3.03926	-0.369008					-0.0245536	-0.538007	-0.59008			0.203158	0.259604	0.142859			-0.215391	0.281788	0.185216			0.247031	-0.346818	-0.0835469
1.61717	-0.774252				3.6618	-0.374856					-0.331976	-0.132338	-0.911776			-0.335177	-0.293506	0.0480873			-0.422433	-0.110929	-0.34583			0.10326	-0.214821	0.119471
1.57645	-0.867828				3.78662	1.54843					-1.5271	-1.51234	-0.244423			0.135206	-0.167558	0.441682			0.0427688	0.108076	-0.237304			0.187353	0.0256552	0.00161805
0.987733	-0.666691				4.45473	1.55872					-0.606225	-0.445755	-0.66652			-0.373855	1.07669	0.924841			-0.448738	0.130289	0.764461			-0.118163	0.127379	0.172399
1.70681	-0.890555				3.82097	0.0679737					0.284123	-1.12076	-1.59605			-0.376846	-0.172829	0.942156			-0.0754996	-0.382902	0.766045			-0.261318	-0.53072	0.254272
1.88522	-0.522369				4.17216	0.416821					-0.904181	-1.46546	-1.29015			0.0140734	0.0706103	0.0134431			-0.241631	-0.395025	-0.164199			0.168737	0.771964	-0.383046
1.18887	-0.232244				3.53071	-0.450203					-0.731234	-1.27138	-1.17982			-0.0538428	-0.132286	0.497709			0.0629223	0.45408	-0.0172232			0.0104622	0.175366	-0.275154
2.17641	-0.863883				2.90239	-0.0289883					-1.14808	-0.8284	-0.793362			-0.15066	0.232217	0.389112			-0.138399	0.133098	0.0127506			-0.330932	-0.152011	-0.0201167
1.5678	-0.709301				3.2936	-0.212797					-1.07705	-0.654407	-1.11693			-0.219646	0.0970865	0.343189			-0.160838	-0.20063	-0.226859			0.351349	-0.20846	-0.360769
1.92736	-0.926812				3.5253	0.187987					-0.833986	-0.381339	-0.456877			-0.57149	0.21464	0.149484			0.231932	-0.618911	-0.0705008			0.338615	-0.192346	-0.290542
0.84636	-0.310767				3.91308	0.14005					-0.569118	-1.11721	-0.587535			-0.156932	0.184291	0.286635			-0.187226	0.199229	-0.0477951			-0.196685	-0.0721522	-0.334799
1.13257	-0.712754				3.04688	-0.0577966					-0.386772	-0.944342	-0.561377			0.0854703	0.713977	-0.293908			0.291795	0.742308	-0.0216183			0.0127383	0.135149	0.0725936
1.12374	-0.456369				3.41367	-0.197103					-1.3252	-0.401616	-0.449698			0.0628704	-0.304705	0.101366			-0.0489214	-0.254038	-0.260099			0.0495279	0.10661	-0.0283704
1.42035	0.117782				3.55774	-0.287105					0.201301	-1.46371	-0.572739			0.273157	-0.30431	0.321037			0.0162731	-0.20619	-0.0237321			-0.40092	0.0722934	0.0682506
1.19966	-0.742913				3.80924	-0.216					0.408415	-0.671478	-0.729764			-0.0820931	-0.47079	0.668058			0.431309	0.0819834	0.288826			-0.301423	-0.0975084	-0.326228
1.60031	-0.794178				3.65769	0.914876					-0.464319	-0.45772	-1.10562			-0.0966442	-0.259782	0.706634			0.0292482	-0.13811	0.138849			-0.1366	0.185059	0.101861
0.926181	-0.994769				3.49937	0.821133					-0.0047708	-0.334377	-0.343659			0.0444153	0.654881	0.195266			0.626926	-0.0552551	-0.270048			0.0383522	0.294843	-0.0822653
1.03028	-0.106907				3.06174	-0.229151					-1.11613	-1.17323	-0.944163			0.319381	-0.350796	0.293543			0.115351	0.0593034	-1.00191			0.20011	-0.0403122	0.216199
0.906892	-0.993181				3.83043	0.0320295					-0.280598	-0.90074	-0.930767			0.488783	-0.0220673	0.790839			0.55681	0.202677	0.203755			-0.124621	-0.0944339	0.144838
1.53958	-0.956713				2.88754	-0.0867346					-0.696622	-0.398479	-0.792945			0.117091	0.0130425	0.607489			-0.345941	0.184536	0.119799			0.346195	-0.045209	0.221394
1.79894	-0.22629				3.38805	0.347941					-1.0598	-0.380466	-1.21932			-0.338248	0.408488	-0.161086			-0.130254	-0.0022425	0.582164			-0.392326	0.114566	0.0186202
1.72828	-0.345993				3.54945	0.574519					-0.63663	0.11783	-0.30759			-0.306471	-0.477221	0.201655			-0.245289	-0.0893658	0.383755			0.168964	-0.0735206	0.11528
1.56542	-0.788497				3.37508	-0.457916					-0.207992	-0.582706	-1.72607			-0.0425803	-0.0443042	0.322956			-0.127822	0.317291	-0.318179			0.0535781	0.0906172	0.0204982
1.6701	-0.920435				2.77505	1.34863					0.0158508	-0.295733	-1.42317			0.644363	0.381585	-0.43852			0.603763	0.203095	-0.933381			0.466591	-0.233669	-0.263561
1.43463	-0.979105				2.80635	-0.23425					-0.948668	-0.1293	-1.53851			0.403495	-0.306737	0.905903			0.0590581	-0.305369	0.213802			0.604474	-0.191394	-0.247466
-0.152623	-0.415278				4.05332	0.356186					-0.996417	-0.773773	-0.253597			-0.0359187	0.12095	0.125939			0.0761834	-0.548747	0.0313894			-0.0417374	-0.231654	0.208007
-0.0666997	0.419033				3.06143	0.95161					-0.501813	-1.10696	-1.38081			-0.156614	0.399711	-0.0353432			0.173185	0.340988	-0.110702			0.230936	-0.181915	-0.224407
1.33371	0.0140076				3.93429	0.155436					0.1182	-0.456102	-0.578729			0.0581034	-0.187812	1.0786			-0.219166	-0.346909	0.166505			-0.232361	-0.267975	-0.115315
0.849073	-0.223203				5.11397	-0.0248632					-0.457015	-0.853337	-1.225			-0.203483	0.338394	0.411405			-0.160678	0.0246959	0.388229			-0.360454	0.104288	0.037515
0.355418	-0.256912				3.26824	0.0782829					-0.42501	-0.716137	-1.06182			-0.659173	0.124747	0.432118			0.181604	0.641002	0.280142			-0.15865	0.878135	0.666724
1.03617	0.187814				2.9132	-0.153736					-0.636414	-0.312781	-1.22836			-0.398628	0.369701	0.416442			0.00938794	0.368807	0.322619			0.039748	0.166636	0.382854
0.822953	0.325592				3.60051	0.246789					-0.988492	-0.497105	-0.79732			-0.197278	0.392657	0.441202			-0.117615	-0.262946	0.0205672			-0.326387	-0.334994	-0.0813738
1.10171	-0.828733				3.85551	-0.114733					-0.0081341	-0.494623	-1.58026			0.0428871	0.46747	0.502153			-0.106772	0.674956	-0.206523			0.398272	-0.0024279	0.151304
0.274622	0.843588				3.56196	0.0188046					0.498527	-0.76887	-1.73748			-0.0607538	0.299718	0.231871			-0.517526	-0.230573	-0.271922			-0.309888	0.170685	0.303797
1.45124	-0.811411				3.31794	-0.243062					-0.556072	0.0933489	-0.878456			-0.293989	-0.136758	0.405168			-0.831108	-0.180358	0.563299			-0.294299	0.194589	0.0197006
0.774795	0.988251				2.962	-0.464426					-0.819952	-1.69347	-1.11285			-0.601005	0.458235	-0.0504142			-0.374635	0.280962	-0.129566			-0.358451	0.132979	0.0704429
1.23041	0.574727				2.98993	0.12498					0.202438	-0.566244	-1.1448			-0.60971	0.364919	0.633999			-0.273971	0.0739212	-0.0450716			0.0825684	0.359035	0.0974561
0.831604	-0.0785862				2.44005	1.04155					-0.119742	-0.930453	-0.528362			-0.0496981	-0.0406889	-0.0631446			0.302722	0.188099	-0.244794			0.65088	0.264182	0.285274
1.04228	0.79376				3.83265	0.169914					-0.816738	-1.17314	-1.21855			0.0747027	0.219907	-0.0448711			-0.495202	0.267669	-0.251084			0.399769	0.246147	-0.207115
0.0554375	-0.624521				3.80053	-0.405552					-0.145412	-1.19201	-1.67077			-0.179031	0.798892	0.584005			-0.346123	0.102137	0.140942			0.224343	-0.137863	1.07013
2.71608	-0.571522				3.6825	-0.0063139					0.258048	-0.662893	0.412792			-3.73e-05	0.310517	0.771903			-0.250895	0.199797	0.449282			-0.469547	0.0918337	-0.148504
0.86293	0.0838828				3.12426	-0.155955					-0.500188	-0.570171	-0.316624			0.20179	0.995621	1.02762			-0.0667058	0.663912	0.450716			0.153807	0.47067	1.06255
1.24861	-0.684882				3.46717	0.0930887					-1.87076	-1.0151				0.00626078	1.09709				0.0510094	0.852555				0.403114	0.29742
1.30258	-0.534459				4.43817	0.596014					-0.866014	-0.821815				0.0426038	0.146633				0.22107	0.167414				0.135234	0.014547
0.987242	-0.0050978				3.38986	-0.0058314					-0.211121	-0.655111				-0.0036713	0.21699				-0.135779	-0.118256				-0.0783524	-0.180801
1.49472	-0.739413				2.07098	-0.618382					-0.0988329	-0.975554				0.350144	0.69077				0.323159	-0.0401342				-0.351284	0.0189515
0.661163	-0.229897				2.77003	-0.368714					0.253555	-0.857931				0.0706459	0.473832				-0.126293	0.0718261				0.149151	0.196368
1.2139	-0.422667				3.16636	-0.260058					1.3423	-0.418794				0.0892993	0.395766				0.306615	0.0699009				0.0418273	0.644952
1.25899	-0.0955724				3.02976	-0.895618					-1.17876	-1.54243				0.681981	0.518832				-0.0105059	0.017492				1.54887	0.343497
0.450282	-0.963562				3.70532	0.184178					-0.534607	-0.511652				0.0287981	0.169278				0.00211835	0.169309				-0.0317217	-0.104551
1.49191	-0.929989				3.71185	0.216358					-1.46271	-0.5756				0.167955	0.755112				-0.134419	-0.0209914				0.0546812	-0.0069333
1.65851	-0.872965				2.92704	-0.187791					-1.01655	-1.36697				0.167921	0.352923				0.11117	0.421117				-0.0832115	0.00567194
1.06135	-0.895833				2.88798	-0.335309					-0.716027	-0.775948				0.102079	0.0444083				0.040822	0.106216				0.388268	-0.0863399
1.48843	-0.715471				2.92159	1.08217					-0.42204	-0.296047				-0.468584	0.0843248				-0.18103	-0.0355465				-0.19555	0.132966
1.22027	-0.85779				3.60538	0.668058					0.519779	-0.284965				-0.119752	0.345413				0.182406	0.219124				0.143044	0.130208
1.65074	-0.1413				3.31689	-0.0161838					-0.407391	-0.883579				0.0301989	0.157539				-0.182072	0.270792				0.0103567	0.236853
1.9245	-0.961035				3.43987	-0.198458					-0.920148	-0.432806				0.309235	0.218825				0.120159	-0.318195				-0.26452	0.125365
1.8414	-0.947115				2.61458	-0.402698					-1.18621	0.99317				-0.337319	0.412673				0.0504227	-0.193518				0.313073	0.585907
1.21283	-0.188665				3.91282	0.0478104					-0.406781	-2.39545				-0.495281	0.552581				0.261133	-0.0142119				-0.202906	0.522515
0.777861	0.137224				3.54668	1.73664					-0.269601	-0.621663				0.281452	-0.0843344				-0.24583	-0.400641				0.287843	-0.274268
1.17824	-0.262555				3.46686	0.0612957					0.0165817	-1.61894				0.0629867	-0.476337				-7.38e-05	-0.113172				-0.13245	0.208361
1.84062	-0.89423				3.75671	-0.213152					0.498597	-1.79823				0.0223831	-0.524382				0.281794	-0.284574				-0.0759551	0.304875
0.862494	-0.340944				3.70423	-0.0049224					-0.823318	-0.432114				-0.501735	0.290395				-0.768125	0.0410481				-0.132681	0.168699
1.62788	-0.0366764				3.74572	0.184291					-0.341587	-0.20156				-0.382196	0.443563				1.01851	0.381721				-0.299837	-0.242293
1.03375	-0.112946				4.26802	0.0803136					0.392446	0.265276				0.320955	-0.0303852				-0.232574	-0.0597807				-0.097312	0.197652
1.31017	-0.739343				3.43473	-0.429625					0.299958	-0.727852				0.0511712	0.298904				-0.181154	0.151685				0.331042	-0.19119
0.47948	0.149832				3.79024	1.23875					-0.0211966	-1.49568				-0.494707	-0.0190628				0.0628608	-0.293752				-0.599814	0.0725789
0.815836	-0.258838				3.461	-0.168984					-0.015667	-0.369229				0.329157	-0.322416				0.183481	0.129235				0.349644	-0.101059
0.0759585	0.461677				3.02769	-0.119752					-0.0653665	-0.760246				-0.594937	0.120722				0.52614	-0.221552				-0.570187	0.677344
1.77038	-0.585657				3.84439	0.830263					-0.797979	-1.05929				-0.0818125	-0.194689				-0.053166	0.194377				0.74109	0.425313
1.44122	-0.91196				3.372	0.657948					0.900993	-0.751035				-0.415778	-0.157791				0.39646	-0.0769913				0.27908	-0.0486245
1.01356	-0.879237				4.18132	0.885514					-0.576597	-0.623965				0.721091	0.156623				-0.510119	-0.196301				0.419288	0.0941628
1.86016	-0.970203				3.58142	0.270836					-0.531066	-0.0865294				0.0852791	0.0679718				-0.32653	-0.584517				-0.339257	-0.11875
0.975781	-0.232419				4.05864	0.437237					0.586802	1.44487				-0.450943	0.650801				-0.262835	0.935482				0.125355	-0.0590585
1.54217	-0.372231				2.12052	0.214807					0.154839	-0.522454				-0.169853	0.770045				-0.116936	0.115491				-0.323658	0.149446
1.48735	-0.10203				2.88038	-0.571287					-0.396433	-1.39635				-0.0572541	-0.0685353				-0.567741	0.0933447				-0.153321	0.143387
0.839619	-0.956154				3.2483	0.248708					-0.0531544	-1.36986				-0.681225	0.208323				-0.16053	0.0890399				-0.194308	0.0458957
0.422915	-0.463958				4.03059	0.0280327					-0.425451	-1.51939				-0.229894	0.749129				-0.15213	0.12742				-0.144111	0.13871
1.13281	-0.317232				3.94718	0.510971					-0.424054	-1.14463				0.0524518	0.630048				-0.150957	-0.20581				-0.0052323	0.223395
0.727984	-0.451446				2.70835	1.1363					-0.265185	-1.36959				-0.203806	0.964645				0.462491	0.540513				-0.0363457	0.140518
0.613295	-0.0434681				3.58831	0.573367					-0.695378	-1.13505				-0.316244	0.0664023				-0.358885	0.173702				-0.192064	-0.142099
0.19552	-0.790524				3.51106	0.966911					-0.289541	-0.141993				-0.0544449	0.401299				-0.451495	0.152983				-0.157846	0.0254939
0.394027	-0.967336				3.31038	-0.745928					-2.17425	-1.46827				0.105235	-0.213152				0.344787	-0.337769				0.146401	-0.181516
0.988386	-0.286332				3.71154	0.538531					-0.48743	-0.508441				-0.475775	0.506379				0.275196	0.210342				0.239216	-0.097888
1.97031	-0.647748				3.40287	0.304407					-1.46382	-0.463964				1.06365	-0.116577				-0.0388499	-0.134561				1.21751	-0.147463
0.983701	0.448983				3.65463	-0.0743744					-0.739291	-2.79011				-0.243343	0.537548				0.0139541	0.0904696				-0.40254	0.318202
1.59293	-0.936064				3.58239	0.110686					-0.172268	-0.9585				0.303767	0.00802046				-0.0111463	0.0108013				0.344353	0.271798
1.04444	-0.537294				3.56385	-0.185521					-0.73208	-0.74059				0.0949785	0.0778543				1.52615	0.028428				-0.114093	0.12439
1.23958	-0.604321				3.09873	0.183593					-1.4051	-0.217766				0.0733271	0.356424				0.0140117	-0.23707				-0.624985	-0.0436945
1.61228	-0.66348				3.68158	0.242863					-0.31158	-1.81272				-0.251877	0.0246565				-0.125093	-0.457533				0.265692	-0.170212
1.20391	-0.989627				3.03999	1.28052					0.632741	-0.592955				-0.237604	0.505811				-0.273747	0.412474				-0.108002	-0.110471
1.05962	-0.515383				2.62478	-0.681361					-1.09541	-1.47918				-0.312584	0.242874				-0.171635	0.0431817				-0.002087	-0.0989911
1.45889	-0.233326				2.77567	-0.466761					-0.333208	-0.682303				-0.206774	0.0729496				-0.426602	0.0773001				-0.188281	-0.0156275
1.78095	-0.868462				2.86413	-0.0536852					-1.43778	-0.326957				-0.571095	-0.172555				-0.183943	0.202519				0.137003	0.0832873
1.59261	-0.943693				3.97763	0.0259368					-1.42808	-0.312822				-0.212271	-0.0741205				0.0314444	-0.12889				0.17019	-0.0609301
1.98741	-0.999156				2.98867	0.871053					-1.40221	-1.018				-0.540949	-0.126363				0.246236	0.0108771				0.224454	-0.186607
1.48292	-0.956243				4.4733	0.040833					-0.751966	-1.17636				-0.269421	-0.10707				-0.252806	-0.26731				-0.471228	0.272549
1.21584	-0.305595				3.25957	-0.0876519					-1.92126	-0.299395				0.653531	0.360394				-0.0949545	0.114917				1.22405	-0.17141
1.22801	-0.664833				4.1924	-0.21132					0.568321	-0.422366				-0.0926267	0.668406				-0.237441	-0.385267				0.128313	0.568872
1.44303	-0.738821				3.15987	0.410496					-0.200085	-0.343345				0.186257	0.270976				0.300931	-0.594636				-0.128654	-0.10833
0.755385	0.115435				2.80179	-0.57149					0.195435	-1.25124				-0.213388	0.288924				0.604475	-0.215107				0.0355618	-0.169515
1.30825	-0.5595				2.86388	-0.445617					-0.20199	-1.04958				0.198392	0.290883				-0.467284	0.670275				0.495522	0.178194
1.34734	-0.916094				3.21423	0.0325452					-0.10542	-0.907773				-0.311921	0.0733156				-0.365038	0.0176519				0.170522	-0.0383942
1.27479	-0.569055				3.34248	0.188067					-1.32826	-0.330362				0.402106	0.0609591				-0.135224	0.0919223				-0.0400018	-0.513518
1.0553	-0.625259				3.6059	-0.0928821					-1.23075	-1.19112				0.176847	-0.0643389				-2.1204	-0.13204				0.407455	-0.180768
0.236639	0.105961				4.04509	0.703801					-1.62501	-0.914015				-0.411772	0.0635338				-0.109027	-0.0789779				-0.543124	-0.102189
1.46722	-0.215439				2.96097	-0.390636					-1.13957	-1.14849				0.10495	0.351001				0.539376	0.0261643				0.066088	0.00437906
0.406371	0.26061				2.77009	0.0421608					-1.5076	-1.21659				0.442986	0.408329				-0.100145	-0.0914611				-0.0852603	0.0954921
1.3532	-0.877387				3.10965	0.00401233					-0.0726097	-1.30436				0.227308	-0.38632				0.668094	0.612254				0.165647	-0.208919
0.503596	-0.31114				3.49176	1.27345					0.774383	-0.777932				0.305109	0.164758				-0.181662	-0.102366				0.0616697	0.173838
1.16423	-0.457864				2.97992	0.46549					0.258615	-0.593752				0.397204	-0.175689				-0.710429	-0.182589				0.3114	0.418504
1.19628	-0.286459				4.4432	1.58612					1.07173	-0.810488				-0.337472	-0.135032				0.221925	-0.311944				-0.218537	-0.24272
0.673821	0.157544				3.4233	0.165402					-0.0987793	-1.78439				-0.199454	0.107477				-0.0654011	-0.168223				0.0389503	-0.0254223
1.31892	-0.676176				3.76022	0.0784398					1.67016	-1.43639				-0.107599	0.169815				-0.219984	-0.0866186				0.142962	0.389514
1.39064	-0.87737				3.80646	-0.188384					0.594177	-1.11152				0.00767357	0.0227719				-1.02886	0.414622				-0.0384254	0.1319
1.32503	-0.876619				4.387	-0.0353432					0.286332	-0.584037				-0.385078	0.893212				-0.233669	0.721846				-0.736064	0.192964
0.547474	0.286646				3.70912	0.5986					0.53204	-1.09255				-0.179377	0.529941				-0.089884	0.602499				0.500111	0.472583
0.466349	0.870988				3.63179	2.58957					0.905333	-1.39064				-0.336573	0.649339				-0.0584814	0.440694				-0.393771	0.387362
0.300077	0.892698				2.65413	-0.0819428					-0.184456	-1.15942				-0.22058	-0.106203				-0.0854557	-0.0325534				-0.0461952	-0.0442528
0.264779	0.718151				2.85023	0.0625504					-1.35147	-0.830298				-0.533069	0.144316				-0.0875905	-0.0846375				-0.399273	-0.008153
1.18244	-0.359731				3.13292	-0.0580398					-1.17111	-1.02677				-0.141704	0.110611				-0.170895	0.387151				-0.836641	-0.15723
0.807983	-0.097218				2.9314	-0.116171					-1.68974	-1.26971				0.263141	0.25658				-0.288438	0.168669				0.431694	-0.162463
0.733456	-0.145972				4.53252	0.827724					-0.672377	-0.692809				-0.167851	0.45441				-0.367716	0.0725559				-0.0272972	0.254957
1.94116	-0.302792				2.78082	0.201655					-0.713211	-0.52691				-0.658248	0.278659				0.0729881	0.0928828				0.335643	0.349509
1.7549	-0.660875				2.70698	-0.522628					0.0850197	-0.419299				-0.514123	0.00314828				1.0808	-0.243656				0.208643	-0.192115
0.876253	-0.359516				3.73996	-0.0810581					0.767152	-0.440841				0.332249	0.613929				0.316237	0.389158				0.685985	-0.102386
1.65573	0.712343				2.42763	0.714539					-0.924522	-1.34897				0.0129396	0.42155				-0.53659	-0.119369				0.18292	0.50422
1.00671	0.508962				3.23105	0.303767					0.346794	-1.40754				-0.3671	-0.0948199				0.657597	0.188666				-0.247622	0.0202049
-0.360384	-0.495121				3.6717	-0.1877					-0.506252	-1.32172				-0.103151	-0.0475005				0.551208	-0.643727				0.0979763	0.534644
0.865542	-0.763635				3.82289	0.275041					-1.89295	-0.893633				-0.144011	0.0647817				0.238073	-0.0589531				0.190032	-0.11269
0.695857	0.186633				2.52573	0.302984					-0.881679	-0.929173				0.32799	0.00042563				-0.759957	-0.685446				0.199075	0.190974
1.50826	-0.603405				3.48234	-0.104098					-0.886412	-2.23445				0.136534	0.16888				0.484859	-0.389773				-0.130217	0.112332
1.64396	0.00297906				3.4748	-0.0686723					-1.03044	-0.988457				-0.0588032	0.608347				-0.215816	0.181103				-0.111282	-0.029548
1.07829	-0.657513				2.79438	-0.409762					-0.325521	-0.820419				0.159809	0.130002				-1.14974	-0.087199				-0.0413117	0.00682572
1.82668	-0.82807				3.0852	0.0733271					0.315026	-1.20593				-0.927166	0.292903				-0.369533	-0.533027				-0.403349	0.205047
1.65928	-0.651102				3.41154	0.658595					-0.642582	-0.293728				-0.0394437	-0.148353				-0.13421	-0.279481				-0.526563	0.0813127
1.21642	-0.786508				2.82374	-0.202371					0.679582	-0.902297				-0.455179	0.675703				0.00839377	-0.0641434				0.0487785	0.312909
1.57014	-0.778652				2.84097	-0.236263					1.37264	-0.748911				-0.0358427	0.148709				0.902548	-0.270802				-0.004807	-0.122301
1.72507	-0.84635				3.81254	0.732532					-1.33755	-1.25351				0.403455	0.188088				0.253399	0.264499				0.151225	-0.0078753
1.75945	-0.779821				3.35956	0.392363					-0.51102	-0.703555				0.16429	0.938169				-1.08574	0.979178				0.0837941	0.902162
1.36355	0.128026				4.05505	2.71633					-1.10755	-0.751194				-0.0049224	-0.0495986				-0.0972582	-0.385507				-0.0754297	0.191294
1.29779	-0.945456				4.14653	3.07753					1.92237	-1.15027				-0.147322	-0.171285				0.147637	-0.414948				0.626868	-0.0171031
1.32874	-0.732625				2.98547	0.437178					1.31956	-0.941035				-0.285043	0.402338				0.669796	0.259848				0.213294	0.0550758
1.15179	-0.391689				3.31443	0.00899235					1.72216	-1.44734				0.123676	0.305598				-0.226314	-0.63807				0.160447	0.354425
1.42489	-0.719355				3.46889	0.376892					2.19467	-0.718149				-0.195383	0.751335				-0.12549	0.306848				0.222166	0.355401
1.35475	-0.423041				3.29713	-0.0381177					1.85504	-1.03794				0.135246	0.318461				-0.0865975	0.0947963				0.293252	0.0469812
1.49096	-0.292614				3.23125	0.0508008					1.65203	-0.226793				-0.124688	0.317708				0.669239	-0.114053				0.577441	0.227209
0.85322	-0.100698				3.8081	0.376669					1.19842	-0.830063				-0.0732989	-0.083628				0.0661569	0.042966				0.033777	0.101392
1.36124	-0.934218				3.721	-0.100416					0.683691	-1.24223				-0.375935	0.294615				-0.434746	0.177275				0.483928	-0.002939
0.635959	-0.872797				3.84583	2.12877					-0.561244	-0.0130916				-0.225089	-0.0375309				-0.548247	-0.0596432				-0.447234	-0.181665
1.24874	-0.501394				3.5886	0.169439					-0.217832	-1.53601				0.146852	-0.106022				0.369058	-0.120319				0.0131962	-0.302816
0.996887	-0.102622				3.4399	0.337164					-0.211947	-0.65339				-0.323786	0.154553				-0.031293	-0.374529				0.0327155	0.246449
0.833239	-0.415667				3.16439	1.26331					0.0465063	-1.24588				0.0230949	0.410496				-0.336224	0.309102				-0.0360494	0.231063
1.17855	-0.0945275				3.95872	1.35177					-1.30248	-1.57682				-0.285459	0.412219				0.141545	0.212688				0.321106	0.0586266
0.769823	-0.928622				2.89078	0.635147					-0.935991	-1.01421				0.0124218	-0.111612				0.333831	-0.382433				-0.367754	0.0205572
1.16711	-0.789584				3.15069	-0.0594863					-0.809845	-2.03313				-0.506722	0.608068				-0.269915	0.401101				-0.311223	0.12438
0.66617	-0.926206				3.01358	-0.472352					-0.746987	-0.664774				-0.184659	-0.585523				-0.356348	-0.390771				0.220502	-0.186442
1.68103	-0.389136				3.5135	-0.0033049					-1.65795	-1.63719				-0.370489	0.254795				-0.14916	-0.105566				-0.210238	0.0893675
1.40979	-0.453686				3.53418	0.849416					-1.11042	-1.33165				-0.247939	0.258024				0.241738	-0.0072639				-0.362583	0.522803
1.64978	-0.962214				3.04546	0.314933					-0.102346	-1.38888				0.253833	0.259055				-0.126431	0.0828544				0.410251	-0.0713916
1.06156	-0.339063				2.91253	0.408329					-0.0816292	-1.14846				0.0193386	0.190452				-0.162411	-0.47833				0.485235	0.108666
1.09836	-0.533152				3.1679	0.711713					-0.265672	-1.21948				-0.656516	-0.0732125				0.455053	-0.280496				0.214522	-0.230092
1.26577	-0.118658				2.29707	1.35455					-1.73094	-0.997757				-0.324967	0.821198				0.275303	0.355423				-0.355604	0.270683
1.37969	-0.63643				2.79206	-0.308114					-0.281579	1.90566				0.283838	0.95161				-0.689949	0.571169				-0.301042	0.608773
0.687274	-0.770166				3.13572	-0.490098					-1.85871	0.543224				-0.895618	-0.0653942				0.317229	-0.354252				-0.649491	0.89527
1.30962	-0.530293				3.33504	0.149341					-1.09639	-0.867288				-0.389084	0.152293				-0.0076116	0.0177288				-0.082089	0.0121482
1.33023	0.367188				4.03181	0.296834					1.03048	-0.684538				-0.231652	0.385591				0.822787	-0.0488839				0.268901	0.227536
1.34501	-0.0159494				2.89194	-0.494707					-0.170693	-0.825154				0.0815868	-0.0137103				0.683908	0.449818				0.471546	-0.212625
0.114912	0.0296359				2.95119	-0.197278					-0.829669	-0.677785				0.11567	0.561373				-0.331927	0.389968				-0.0902011	0.100734
1.00428	-0.322862				3.28171	0.27117					0.0912648	-0.342719				0.106827	0.342692				0.247081	0.123724				0.346718	-0.0060744
1.06555	-0.597359				3.1122	0.102337					-1.21819	-1.3784				-0.0569541	0.376669				0.31516	-0.298413				0.185335	0.147281
0.963231	-0.254901				3.0941	-0.211193					-1.32816	-1.15342				-0.186583	0.023647				-0.495459	-0.0500365				-0.196071	0.199729
1.30329	-0.355831				3.17662	0.242773					-1.16641	-0.655994				-0.47379	0.229703				0.0358965	-0.0349208				-0.533842	-0.0856059
0.869536	-0.735874				2.31237	-0.229573					-1.00086	-1.76757				0.0837334	0.0391641				0.2029	-0.483067				0.0611299	0.0516473
2.12392	-0.858223				3.56835	0.110611					-1.58444	-1.68148				-0.432169	0.0865818				-0.075104	-0.184151				0.100098	0.172434
0.701746	-0.350159				3.46508	-0.0358427					-1.37503	-1.50013				-0.126786	0.378793				0.126926	0.256937				0.0890349	0.165157
1.30464	-0.506983				3.18091	-0.533069					-0.523807	-0.481471				0.0196245	-0.0250149				-0.160259	-0.39614				0.285448	-0.0601939
1.20684	-0.948133				4.13386	0.395313					-0.931116	-1.44356				0.041204	0.281052				-0.355278	0.478288				0.156078	0.41616
0.865867	-0.644858				3.77916	0.0965113					-0.525752	-0.855148				0.178654	0.509114				0.181328	-0.15494				-0.166915	0.0658612
1.75919	-0.396406				2.89622	1.32594					-1.11346	-1.72325				-0.544928	0.397363				-0.0063702	-0.416433				-0.204196	-0.0657406
1.74119	0.19027				2.97783	0.253773					-0.619371	-1.30791				-0.373255	0.561156				-0.419833	0.648329				-0.132232	0.0082266
0.915388	-0.290691				3.9567	1.80488					-0.469599	-0.502279				1.21311	0.0121125				0.733434	-0.139709				0.331177	-0.0831019
1.14025	-0.362269				3.71212	0.519009					0.252191	-1.39494				0.963596	-0.0115903				0.125252	-0.32298				1.60924	0.0207615
0.677685	-0.54419				3.23539	-0.475121					-0.663498	0.244902				-0.410928	0.541792				-0.134793	-0.106633				-0.26497	0.428451
1.21322	-0.919785				3.24439	-0.214145					0.815485	-1.03357				-0.333731	0.216358				-0.131223	-0.280692				0.681054	-0.036434
1.05509	-0.0686726				2.44665	-0.235551					-1.57766	-0.450127				-0.0244564	0.523783				0.0421508	0.686267				0.333691	-0.374324
1.00999	-0.721535				3.43475	0.146154					-0.677701	-1.36197				-0.261908	0.0600944				-0.547651	0.02134				0.148232	-0.0149533
0.895198	-0.127485				3.58666	0.379522					-0.601826	-0.363266				0.184813	0.0194749				-0.345919	0.0911347				-0.243901	-0.259908
2.30842	-0.862229				3.7623	0.0168525					0.620758	-0.893376				-0.346249	0.53349				0.0218356	0.470909				-0.0316836	0.0257812
1.69134	-0.971974				2.95006	-0.247723					-1.43182	-0.342915				0.0309285	0.657403				0.0540455	0.398901				-0.0972461	-0.102714
0.70143	-0.744741				2.67597	-0.663552					0.22943	-0.998773				-0.475182	0.543294				-0.17664	0.192362				-0.0050706	0.133205
0.994149	-0.419644				2.58303	0.0440226					-0.199399	-0.15453				-0.218955	0.0584929				0.0522164	0.00962942				0.724635	0.398371
0.289986	-0.250617				2.49275	-0.393297					-1.08942	-0.348467				0.454126	0.0017567				-0.0247613	-0.152458				0.163944	0.378098
1.2168	-0.301471				3.71779	0.257824					-1.83879	-0.810152				-0.20604	0.246789				-0.513083	0.284438				-0.108897	0.0839119
1.67376	-0.644224				4.36404	0.0764238					0.126209	-0.463216				-0.603889	0.241599				0.0251645	-0.0276024				-0.158433	-0.189495
1.74934	-0.315948				3.21024	0.257213					-0.239866	0.224731				-0.186346	0.402087				0.118196	0.0488371				0.288517	0.228127
1.51851	-0.731577				3.11543	0.109439					-1.17249	-0.989938				0.782676	-0.0757523				-0.364754	0.0104383				-0.0790711	-0.0638199
1.11638	-0.572795				2.83241	1.08916					-0.79714	0.360236				0.121637	-0.291379				0.181487	-0.541122				-0.184124	0.106596
0.808724	0.134052				2.95693	-0.80716					0.471988	-1.42385				0.331649	0.0665141				-0.536495	-0.338042				0.105799	-0.148078
1.84084	-0.596276				3.72278	0.0500177					-0.100305	-1.19681				-0.0334941	0.0421608				0.198614	0.419561				-0.247016	-0.507297
1.94367	-0.810217				3.24095	0.443217					-1.50432	-1.02996				0.152707	0.566368				0.0483194	-0.337674				0.408904	0.212558
1.40936	-0.644713				2.95754	-0.0172958					-1.31669	-0.835581				-0.517906	-0.0707195				0.384825	-0.585128				-0.447914	0.171365
1.12649	-0.744761				3.23576	-0.549248					0.405444	0.0831631				0.0348146	0.772163				-0.0611233	0.0355779				0.614466	0.238311
0.702219	-0.353968				3.05248	0.399711					-0.0436214	-0.498915				-0.0693669	-0.0929971				-0.153975	-0.382966				0.0348482	0.0263057
0.884017	-0.027556				2.99676	0.0183142					-0.587283	-1.60295				-0.0832399	0.623531				-0.393654	0.110171				0.0939673	0.200291
1.53916	-0.152213				3.79932	0.178557					-0.508429	-0.723247				-0.460689	0.0310176				-0.0144415	-0.0818519				-0.302325	0.0078403
1.48626	-0.538557				3.16881	-0.48868					-0.0840212	-0.179744				0.0933971	0.0933842				-0.275093	0.131992				0.0965777	-0.0812746
0.861505	0.945566				3.39348	-0.379565					-0.38264	-0.759518				-0.224429	0.131145				0.241383	0.279366				-0.228256	0.110333
0.740459	-0.859341				3.97651	0.599461					-0.268876	-1.08899				0.160542	0.141607				-0.82577	0.145965				0.114587	0.10433
1.4254	-0.29099				4.07284	0.379772					-0.997592	-0.252945				-0.0750348	-0.154106				-0.0772197	-0.386586				0.162041	0.459606
0.502848	-0.303267				2.90676	-0.740655					-0.524502	-0.78411				-0.372823	0.155436				-0.349994	-0.441849				0.757276	-0.122914
1.43066	-0.892403				4.168	2.72606					0.067249	-1.2916				0.484952	-0.510203				0.303105	-0.506208				0.174244	0.19873
-0.0915301	-0.185271				2.67317	0.476809					-0.437198	-0.447904				0.332713	0.336555				0.116694	0.322301				-0.180231	0.345996
1.35253	-0.568914				3.65523	0.236629					-0.742229	-0.720517				0.092401	0.0320295				0.0228534	0.031981				0.411825	-0.247131
1.2197	-0.499239				2.51675	1.34202					-0.792095	-1.376				-0.148705	-0.136642				-0.0057872	-0.0323011				0.884527	-0.411077
1.41199	-0.940311				3.71484	0.400474					-0.816348	-1.37613				-0.282897	0.0670711				-0.0504373	-0.0229003				-0.122516	0.240391
1.04659	-0.914318				3.26222	-0.298007					-0.0006438	0.592995				-0.0004534	0.245617				-0.516565	-0.14767				0.802735	0.111687
1.23691	0.00674281				4.86306	0.0302163					-0.716088	-1.07609				0.0108552	0.211927				-0.354893	0.189835				0.00503019	0.00360068
1.07186	-0.449093				3.96719	0.528785					0.850652	-0.914718				-0.512384	-0.226792				-0.370605	-0.593367				-0.42041	-0.290277
0.551298	0.431692				3.24621	1.1046					-1.42782	-0.595785				-0.115374	0.221798				-0.170068	-0.377039				0.274157	-0.273118
1.17132	-0.344131				3.28359	0.906784					-0.220657	-0.226496				-0.0604283	0.129741				-0.371692	0.0675099				0.0329272	-0.588838
1.12356	-0.592409				3.83273	0.434138					-0.431442	-1.1389				-0.117083	-0.393911				0.191855	0.340294				-0.324886	-0.0321993
0.999683	-0.167885				3.05262	-0.161342					-0.27683	-0.939406				-0.301053	0.595707				-0.168633	0.0736438				0.612974	-0.017306
1.38634	-0.228564				3.14759	0.864543					-1.90985	-0.84778				-0.0727642	0.0228256				-0.269549	0.327523				0.133081	0.279682
1.4432	0.0108306				2.84421	-0.417327					-0.492021	-0.730353				0.00619048	0.430365				-0.271141	-0.292399				0.116582	-0.0999938
0.856223	-0.542485				3.19044	0.29804					0.338744	-1.02952				-0.38636	-0.2263				-0.510221	-0.60316				-0.0597715	-0.11901
1.08971	0.016671				2.86532	-0.20385					-0.867405	-0.649367				-0.583394	0.362811				0.233565	-0.461309				0.038477	-0.035745
0.840423	-0.0245536				2.92188	-0.127018					-0.882834	-0.64644				0.14249	0.892769				-0.460311	-0.0723156				0.0608314	-0.196315
0.687763	-0.331976				3.60714	-0.328879					-0.732883	-0.97503				-0.0313318	0.105765				0.0235048	0.282884				-0.0357438	-0.155489
1.39735	-0.782307				4.07667	0.00459993					0.113009	-0.364931				0.190686	0.101339				-0.230203	0.129724				0.197243	-0.244416
1.58413	-0.882445				3.13485	0.0218098					-0.0863612	-1.13183				-0.39421	0.132752				0.340179	0.117235				-0.359633	-0.124602
0.891231	-0.606225				4.08885	-0.110135					-0.738771	-0.904115				1.39354	0.347654				0.374317	-0.816693				1.69731	0.063795
0.762046	0.284123				3.48475	0.0473864					-0.946186	-1.18128				0.423566	-0.38046				-0.422689	0.0493041				0.122874	-0.512088
1.32683	-0.978939				2.41542	-0.0004534					-0.0775717	-1.09063				-0.123989	-0.234835				-0.155816	-0.147817				-0.14131	-0.200576
1.15814	-0.904181				2.622	-0.229605					-0.326227	-0.996449				-0.396364	-0.163192				-0.563155	-0.190227				0.209455	-0.0441439
1.19557	-0.731234				4.35031	-0.0304615					-1.07534	-0.146238				-0.363078	0.279441				-0.239942	-0.022135				-0.0405159	0.0857004
1.14614	-0.833986				2.75458	-0.67773					-0.82306	-1.21512				-0.770834	-0.248117				0.119342	0.0957923				-0.475026	-0.0700457
0.6876	-0.569118				3.45168	-0.0132823					-1.04008	-1.07984				0.0616533	0.467726				0.0154938	-0.0008546				0.648396	0.0390291
0.11308	-0.386772				2.62941	1.31025					-0.506969	-1.63178				-0.231714	0.864543				-0.164291	0.364201				0.203555	0.625712
1.74509	-0.762451				3.37141	0.663461					-0.562395	-2.17276				0.0621645	-0.0644369				0.599431	0.2261				0.163167	0.0192143
1.21009	-0.359308				2.58803	-0.758059					-0.155284	-1.12035				1.52872	0.236629				-0.0866533	0.0256445				1.3891	0.167382
0.600708	0.201301				2.46787	-0.149167					0.215357	-0.288839				0.373312	0.145877				-0.490533	0.00633712				0.400313	0.0587925
1.01907	0.408415				3.38192	0.0609591					0.183185	-1.22141				-0.0708735	-0.260058				0.296007	-0.228132				0.413327	-0.120584
1.63902	-0.883027				2.78347	-0.920422					-0.914969	-1.84904				0.338122	0.0313552				-0.460291	-0.0802481				-0.256906	-0.0612906
0.885364	-0.464319				3.27817	0.379191					-0.635508	-1.08306				-0.342373	0.124899				-0.416275	-0.0944853				-0.333176	0.141376
0.843743	-0.0047708				3.35714	0.231005					-0.809176	-1.46731				-0.0783723	-0.0651059				0.337191	-0.465764				0.546544	0.226309
1.03617	-0.280598				3.38145	-0.154106					-0.544924	-1.45036				-0.202976	0.169966				-0.0089706	0.120568				0.332535	-0.156138
1.24803	-0.967268				2.64931	-0.162987					-0.46505	-1.70579				0.077037	0.0997267				0.276858	-0.110322				0.583669	0.25622
1.11984	-0.320947				3.20953	0.235737					-0.928425	-0.138156				-0.335919	0.0105728				0.0617622	0.460064				-0.0099658	0.270544
1.15425	-0.696622				3.80507	0.408488					-0.994175	-1.70117				-0.163248	0.448205				-0.107433	0.726682				-0.106038	0.167186
1.24654	-0.873775				3.31387	0.0689631					-1.63451	-1.35037				-0.527488	0.791402				-0.0762554	0.306094				-0.29329	0.00458037
1.04638	-0.63663				3.11391	0.385591					-0.349517	-0.030416				-0.363256	0.178049				0.18858	0.20537				0.0747586	0.323074
0.387222	-0.207992				3.6692	0.431895					-0.917509	-1.83073				-0.0610422	0.14005				0.369106	-0.244025				0.144515	0.0348353
1.2634	-0.19565				4.04936	0.221798					-0.0815613	-1.33296				-0.233423	0.0469501				0.10223	0.00268272				0.576517	-0.261053
1.10397	0.472581				3.14049	-0.355791					-0.838617	-0.296667				-0.291691	0.15791				-0.614769	0.387809				0.0311672	0.0980757
0.836499	0.0158508				3.60043	0.0916677					-1.56985	0.0444898				-0.633028	0.0796546				-0.797832	-0.192833				-1.30572	-0.113555
1.16238	-0.948668				2.99896	0.339195					-0.293816	-1.98654				-0.314355	0.0858917				0.121361	-0.0263373				0.0210285	0.271208
0.92637	-0.996417				3.28498	0.0444083					-0.889576	-1.92				-0.147798	-0.373513				-0.603432	-0.314179				-0.62718	-0.0247763
1.14386	-0.951494				3.17076	-0.786818					-0.913935	-0.345994				-0.594391	0.367655				-0.137735	-0.272293				-0.303683	-0.0717572
1.07085	-0.501813				3.99914	0.834558					-1.78235	-0.551907				-0.0956328	0.270836				-0.126787	-0.29142				0.176787	0.14347
0.718199	0.1182				2.88997	-0.593215					-1.99533	-0.794742				-0.503426	0.186142				-0.341222	-0.177901				0.191055	0.686674
0.921342	-0.457015				3.34661	-0.068704					-0.513834	-0.986994				0.102668	0.867328				0.368276	0.52448				-0.14639	0.0252867
0.925993	-0.42501				2.86607	0.612945					-0.529808	-1.3213				0.242773	-0.0998569				0.519602	-0.200415				-0.26812	-0.477224
1.18286	-0.636414				3.44867	0.261782					-0.634411	-1.09565				0.197892	-0.0987139				-0.339715	-0.372992				0.41113	-0.231491
0.843287	-0.988492				3.03874	0.0871282					0.272268	-1.11771				-0.114796	-0.12334				0.129324	-0.316583				0.307596	0.106477
1.1069	-0.0081341				3.62257	0.644093					0.364895	-1.64223				-0.08833	-0.131186				-0.490165	0.0254182				0.0580014	-0.105581
0.681019	0.498527				3.20846	-3.73e-05					-1.33964	0.162602				-0.362208	0.0584046				-0.0618711	-0.0918705				0.142344	0.00381158
1.06087	-0.556072				2.53545	-0.785173					0.38735	0.116821				0.151576	-0.406209				-0.276501	-0.372856				-0.0167431	-0.217312
1.31816	-0.819952				2.67578	-0.335177					-0.705699	-0.449416				-0.0923324	-0.694857				-0.120353	-0.0200418				0.0712525	-0.938658
0.875408	0.202438				2.7869	0.81789					-0.910503	-1.23642				-0.855839	0.191859				-0.842521	-0.178399				-0.226842	-0.0119413
1.13269	0.51008				2.83027	-0.0189616					0.719856	-0.448137				-0.366319	0.300715				-0.128302	0.23984				-0.249791	-0.211561
0.81156	-0.119742				1.55448	1.11427					-1.02845	0.649859				-0.197139	-0.102402				-0.0214769	-0.0177456				0.0376538	-0.223004
0.572887	-0.816738				3.95343	0.00187393					-0.97248	-1.46662				0.110491	0.193104				0.394781	-0.0355409				0.042868	0.143975
0.728726	-0.145412				3.05431	-0.0741184					-0.177292	-0.419694				0.350187	0.486042				0.25984	0.924724				0.265534	0.279913
1.07099	0.258048				3.30717	-0.0394437					-0.416013	-1.61072				-0.342923	0.118837				-0.504754	-0.121722				0.0252792	0.350197
0.997527	-0.500188				3.17914	-0.106937					-0.65682	-0.816656				0.231721	0.36941				-0.217303	0.0460132				0.569986	0.288195
0.785752	-0.866014				3.51435	0.259055					-0.778795	-1.20496				0.0338244	0.573367				0.486846	0.471339				0.0550642	-0.163206
0.825104	-0.211121				3.6302	0.351001					-0.984767	-0.836468				0.406219	0.283589				0.513353	0.106263				-0.355789	0.0295444
0.938552	-0.0988329				3.36678	-0.0292754					-0.503332	-1.60888				0.635147	0.0137068				-0.0074604	-0.222203				0.187615	0.107652
0.984777	0.253555				3.1134	-0.0374097					-0.452211	0.0275269				-0.10589	0.696812				-0.0891446	0.140697				-0.686765	0.0918665
0.822594	-0.534607				3.20744	-0.0732989					-0.164633	-1.01695				-0.489186	0.293803				-0.0492301	0.183968				0.48536	-0.147919
0.625716	-0.716027				4.13296	1.72033					-1.09971	-1.00505				-0.114733	0.0991078				-0.315343	-0.328672				-0.240473	0.226516
0.662547	-0.42204				3.16697	-0.218221					-1.2649	-1.00621				-0.433856	0.102651				-0.183424	-0.488925				-0.32219	0.228761
0.289579	0.519779				3.12446	-0.26181					-0.0916351	-0.92415				0.0185972	0.198575				-0.515799	-0.215321				0.222492	0.516038
1.17506	-0.407391				-0.753698	0.0704203					-0.967161	-0.798217				0.0235688	0.338043				-0.423986	-0.0118084				-0.0369125	0.0842512
1.58163	-0.636145				3.0205	1.43294					0.508176	-0.647846				-0.428482	0.365299				-0.0049775	0.299237				0.244985	0.483764
1.56564	-0.975955				3.21109	-0.270413					-0.625857	-1.59908				-0.185796	-0.284058				0.352206	0.0228433				-0.0142865	-0.0469062
1.2537	-0.498234				3.61197	-0.596443					-0.139444	0.698571				0.618402	0.135857				0.16561	-0.491674				0.139182	-0.0900061
1.02067	-0.920148				3.81439	0.0943854					0.518301	-0.624566				-0.182064	0.0779968				0.288645	0.0578219				0.170588	0.143318
1.11802	-0.0832612				1.91779	-0.0172664					0.568536	-1.47338				-0.0580398	-0.190835				0.947377	-0.200708				-0.207616	-0.391116
1.20585	-0.406781				4.27262	0.608314					-1.46732	-1.03576				0.752653	-0.149927				-0.0717177	-0.466757				0.6013	0.282574
1.08691	-0.269601				3.658	0.334608					0.653304	-0.839433				-0.456798	0.507843				-0.344245	0.572107				-0.0922992	0.0991031
1.12726	0.0165817				3.45785	0.424337					-0.638203	-0.846521				-0.535663	0.213828				0.264759	-0.0178788				0.0161137	0.204649
0.704274	0.498597				3.15944	0.558057					0.541934	0.138745				-0.402698	0.0283333				-0.525197	-0.0251906				-0.216643	-0.0683773
0.917992	-0.823318				3.2175	0.397528					-1.73557	-0.897967				0.0914431	0.378674				0.139383	0.217515				0.389239	0.0553068
1.06459	-0.341587				4.06901	0.862673					-2.1411	-1.08091				0.0279894	-0.11531				-0.605282	-0.115958				0.00137782	0.557595
0.741613	0.392446				4.00482	0.366193					-0.215483	-1.07368				-0.468429	0.530452				-0.136746	0.0503823				0.418897	0.0572891
0.88805	0.299958				3.28408	1.51448					0.991231	-0.988321				-0.0499554	0.173581				-0.0293656	-0.0979346				-0.0563356	0.0363815
0.750749	-0.0211966				3.56619	0.0538125					0.47615	-0.836554				-0.424583	-0.0856005				-0.272667	-0.328881				-0.363201	0.0200579
0.899836	-0.015667				3.43679	-0.310979					0.0738435	-0.176501				-0.342796	0.403168				0.110027	0.750899				0.0165327	0.135722
0.829602	-0.0653665				2.58113	-0.0708735					-0.0597452	-0.952308				-0.436408	-0.106937				1.24299	-0.0009794				-0.288737	-0.117021
1.03625	-0.797979				2.9376	-0.320304					1.05049	-0.0165847				0.348255	-0.331551				-0.582372	-0.189706				0.342371	0.662212
0.404497	0.900993				3.00464	0.444426					-0.417618	-0.303858				0.164497	0.475237				0.252603	0.133768				0.00217023	0.0347705
0.902534	-0.576597				3.45375	0.45176					0.0935072	-0.887239				0.259602	0.491012				0.170658	0.0534381				0.235161	0.38345
0.917224	-0.428842				4.33662	0.157572					0.637506	-1.40692				0.15268	-0.173013				0.359645	-0.258113				0.363256	0.0437621
0.811682	-0.531066				3.11092	-0.261908					-0.126193	-1.29102				-0.236594	0.141939				-0.168846	0.131679				-0.446268	0.338642
0.276307	0.586802				3.01208	-0.623776					0.927482	-2.00149				-0.183413	-0.358735				-0.0295737	-0.268538				0.105085	-0.0800492
0.826053	0.154839				3.7624	0.862043					0.879334	-0.958799				-0.0120479	0.240425				0.103706	-0.103654				0.388225	0.00466135
1.05221	-0.396433				3.86437	0.203065					-0.896248	-1.30812				-0.350518	0.599568				0.058803	-0.207541				-0.113169	0.0358225
1.05656	-0.376998				3.72411	-0.180379					-0.543567	-0.934435				0.163716	-0.0479648				-0.420603	-0.624916				0.675148	-0.191429
0.955453	-0.0531544				3.73098	0.516435					-0.0030313	-0.541054				-0.613393	0.431804				0.126809	0.274371				-0.506005	0.327075
1.0652	-0.425451				3.82089	0.0670711					-1.22746	-0.972372				-0.0947995	-0.152433				-0.292923	0.110829				0.123663	-0.0951612
0.724095	-0.424054				4.13638	0.135485					-0.202665	-1.20685				-0.379865	-0.123322				-0.63118	-0.224848				-0.229698	0.383728
0.804626	-0.265185				3.10996	-0.136758					-1.15851	-1.10358				-0.402491	-0.140309				-0.240646	0.0674261				0.283691	-0.112082
1.42123	-0.370426				4.01618	-0.0616484					-1.2809	-0.864213				-0.36653	0.410468				-0.0998382	-0.0317808				-0.166675	-0.103174
1.22579	-0.5036				2.65234	-0.47338					-1.17528	-0.56638				-0.0713142	0.113652				-0.401938	-0.0782261				0.306651	-0.0944388
1.6382	-0.638446				2.99042	-0.471432					0.673226	-1.01104				-0.756962	0.560287				0.102591	0.159625				0.069013	0.394994
0.920198	-0.695378				3.30637	0.0627367					1.04723	-1.14659				-0.475121	-0.0005179				-0.144879	-0.254007				-0.299793	0.299819
1.34644	-0.918425				2.90322	0.130684					-1.20211	-1.04313				0.0849655	-0.0161838				0.160207	-0.430102				-0.12574	0.0802142
1.67283	-0.914582				2.57963	0.1762					0.031696	-0.615288				0.00155468	-0.167656				-0.136847	-0.213531				0.40213	-0.0014295
1.62547	-0.554703				3.0346	-0.762571					-0.868734	-0.820065				-0.443277	-0.1877				-1.35497	-0.444345				0.197907	0.270296
1.2333	-0.827004				3.32652	-0.169853					0.468689	-1.28902				-0.237212	0.142384				0.388791	-0.120817				0.0172697	-0.021042
1.49014	-0.956518				3.29051	-0.228453					0.0776568	-1.14513				-0.0997304	-0.143165				0.620051	-0.0405619				0.183532	0.167319
1.46	-0.954939				3.85721	-0.172829					-0.548756	-0.751707				-0.301	0.0872808				-0.404747	0.00797228				-0.109473	-0.421988
1.71722	-0.546532				3.16257	-0.0788161					0.515189	-1.6191				-0.227661	0.334608				0.288111	-0.0925117				0.295317	0.124986
0.805621	-0.289541				3.10847	-0.431735					-1.52823	-1.26765				-0.175972	0.264654				0.16416	0.227161				-0.0615689	0.142049
1.47778	-0.901849				3.28249	-0.145251					-0.225528	0.322281				0.0794086	0.293337				-0.297124	-0.0711748				0.0427085	0.097958
1.34237	-0.122909				3.18639	-0.304473					-0.937664	0.252997				-0.319011	0.147518				-0.166853	-0.226671				-0.120419	0.263316
0.817902	-0.48743				3.29378	-0.28136					-0.916527	-1.43176				-0.728069	-0.0725678				-0.530651	0.277129				0.317583	-0.0827135
1.16314	-0.739291				3.32208	-0.188137					0.105176	-1.00793				0.0725966	-0.471852				-0.0487629	-0.0906374				-0.017152	-0.383633
1.21772	-0.172268				3.58845	0.45441					0.714275	-1.37339				-0.380419	-0.0607887				-0.125744	-0.138362				0.0606031	-0.135702
1.75424	-0.872122				3.66505	0.329587					0.0402386	-0.989027				-0.01294	0.248696				0.149253	-0.0838418				-0.155667	-0.229846
1.55802	-0.672765				3.09395	-0.0818125					-0.534634	-0.975923				-0.180392	0.105435				0.101141	-0.543279				0.0792929	0.00222347
1.21816	-0.73208				3.57907	1.09955					-0.0947041	-0.670349				-0.608104	0.322694				-0.264734	0.124661				0.438204	0.492793
1.18244	-0.611787				4.22033	1.15179					-2.32866	-0.812359				0.156133	-0.298007				-0.229673	0.028175				0.0291966	-0.208671
0.930874	-0.31158				3.23173	0.00366468					0.651154	-0.736742				-0.324121	0.242354				0.253881	-0.182098				0.341656	0.0124161
1.35097	-0.666271				3.16531	-0.1861					-0.467483	0.17551				0.210131	0.198836				-0.33262	-0.125732				0.399267	0.0625008
1.08919	0.632741				3.28618	0.392657					0.454792	-1.53023				-0.34328	0.0930887				-0.445634	0.287097				-0.344403	0.0582123
0.511265	-0.333208				4.28749	0.0536841					0.157731	-0.748129				-0.0080084	-0.0449616				-0.527065	0.167291				0.0262374	0.108837
1.50861	-0.521409				3.21244	-0.0069898					0.179685	-0.558765				0.730262	-0.437394				-0.206769	-0.442346				1.39203	-0.130813
1.62199	-0.939071				3.09341	0.337901					-0.711005	-0.810083				-0.255007	0.249167				-0.55092	-0.119927				0.204276	-0.0530641
1.56019	-0.494079				3.42628	0.28105					-0.0036549	-0.352284				-0.246496	0.247461				0.0725107	-0.144292				-0.0152568	0.060993
1.11802	-0.751966				3.58346	0.129741					0.0206037	-0.586575				-0.105299	0.599687				-0.188102	-0.137979				-0.109872	0.0664064
1.27601	-0.244783				3.95974	-0.234835					-0.436715	-0.0720526				-0.57702	-0.631741				-0.256759	-1.01605				-0.400971	0.0583579
0.954126	0.568321				3.91135	0.455124					-0.799956	-0.749406				0.00697165	-0.360577				0.0649955	0.152854				0.119114	0.266567
0.731544	-0.200085				3.58406	0.301014					-0.828043	-1.72916				0.214239	-0.277258				0.122076	0.903586				-0.0671755	-0.050284
0.456728	0.195435				2.85808	-0.535663					-0.41325	-1.50592				-0.142514	-0.0282841				-0.0996627	-0.571538				0.161677	0.260616
0.785231	-0.20199				3.59071	0.187227					0.930448	-1.15863				0.283029	-0.0050806				0.0961967	0.170739				0.788494	-0.0100201
0.394027	-0.10542				2.36877	-0.206774					-0.44161	-0.595197				0.0871282	-0.426997				-0.678549	0.095979				-0.301752	-0.244905
1.16586	-0.848142				3.86702	-0.110267					-1.10748	-1.10613				-0.0391839	0.355806				-0.168089	0.258328				0.205285	0.0278884
1.43989	-0.103442				4.54446	1.04864					0.99267	0.115184				-0.561503	0.0566078				-0.0504322	-0.1692				-0.373334	0.181715
1.57423	-0.796385				3.46767	1.58678					-1.88607	-1.10061				-0.313441	0.076984				0.781697	0.0708805				0.682758	-0.225271
0.0382835	-0.0726097				2.96808	-0.38632					0.837749	-0.0674924				0.507846	0.0671333				-0.0060138	-0.573989				0.291202	-0.0319263
0.681184	0.774383				3.48923	-0.298675					0.331169	-0.265904				-0.306119	0.362913				0.0236912	0.279878				0.256063	0.361743
0.855891	0.258615				3.43962	0.607489					-1.01279	-0.123201				-0.100876	0.518701				0.0909396	-0.205916				-0.894879	-0.395435
0.612908	-0.0987793				3.63794	0.362913					0.25608	-0.852528				0.15607	0.139084				-0.0724116	-0.406842				0.0673047	0.19615
0.366166	0.594177				2.67272	-0.350518					-1.32471	-1.55088				-0.0977468	0.225818				-0.672604	0.391886				0.185309	0.0305377
0.464173	0.286332				3.07458	0.141939					-0.206354	-0.415375				-0.429025	0.418494				0.0468443	-0.077776				-0.216417	0.248741
0.972657	0.53204				3.4197	0.105266					-1.18864	-1.05276				0.188505	0.0284801				0.108138	-0.183347				-0.0064766	-0.159389
0.486288	0.905333				2.82062	-0.475476					-1.3421	-1.73086				-0.225497	0.380608				-0.41466	0.190255				0.625617	0.209016
0.570545	-0.184456				2.98824	0.202767					-1.17928	-0.974329				0.0184446	0.131529				0.150061	-0.121973				0.161429	-0.0214081
1.10032	0.18925				4.01227	-0.0998569					0.243314	-1.52312				0.187763	0.0461562				-0.509404	-0.154739				0.022268	0.704462
1.09222	-0.275296				2.97262	-0.311921					0.90002	-0.687092				0.139467	-0.214816				0.0970659	-0.278006				-0.0236876	0.121654
1.19674	-0.672377				2.898	-0.658248					-1.13163	-1.00267				0.354302	0.265136				0.255775	0.00925508				0.28674	-0.158461
1.30031	-0.713211				3.45672	0.548724					-0.581693	-1.21899				-0.503777	0.25438				0.568969	-0.369119				-0.0644669	0.162461
0.968653	0.0850197				3.44588	0.283838					-0.470611	-0.511346				-0.082182	0.459744				-0.205535	-0.16763				0.289445	-0.0929762
0.594881	0.767152				3.23743	-0.0422212					0.122687	-0.269141				0.172007	0.105702				-0.0270483	-0.271754				-0.246943	-0.352461
0.83534	-0.924522				3.58204	0.110491					-0.498301	-1.60296				-0.284183	0.419721				-1.10678	-0.211113				-0.0951976	0.575183
0.933942	0.346794				3.27603	-0.501202					-1.00133	-0.829639				0.443217	0.0680623				-0.322361	0.416008				0.00472075	0.148832
1.16981	-0.506252				3.3311	-0.0556297					-0.408008	-1.04247				-0.0666197	0.33602				0.250358	0.159446				0.705674	-0.0181292
0.584023	-0.881679				4.35026	0.351041					-1.47281	-1.67191				0.0221927	0.166771				-0.470158	0.143485				0.135693	-0.0877365
1.11498	-0.764934				2.59533	0.0280281					-1.61251	-1.48367				-0.0902185	-0.291662				0.132904	-0.482945				0.0695773	-0.178784
0.723795	-0.886412				3.46172	-0.437394					-0.77682	-0.988916				-0.236263	-0.168984				0.603	-0.178041				-0.18475	-0.0918721
0.41716	-0.325521				3.58462	0.821198					-0.946509	-0.745695				0.103352	-0.017004				-0.184241	-0.0311849				-0.175939	0.0742735
0.710205	0.315026				3.08709	0.207257					-0.645644	-0.539887				0.477662	0.286085				-0.448037	0.00187503				-0.342854	0.0159749
1.28083	-0.642582				3.2888	0.0374811					-0.0963252	-0.5842				-0.066173	0.0183142				-0.298808	-0.126555				-0.158094	0.0280155
0.404184	0.679582				2.59089	0.023467					0.0491068	-0.484061				0.584649	0.700365				0.22253	0.539159				0.608518	0.193616
0.834171	-0.51102				3.83363	0.0283333					-0.299355	-0.606163				-0.0322985	-0.328879				0.253584	-0.258118				-0.246439	-0.383074
0.630403	0.683691				3.14366	-0.0480189					1.17443	-0.928654				0.086437	-0.429376				0.287674	-0.376285				0.110064	-0.225733
0.546572	-0.561244				3.09158	0.0790354					-1.15046	-0.619114				0.422934	-0.147675				0.161007	-0.12892				0.32865	0.0936974
0.635959	-0.217832				2.57893	-0.596707					-0.445383	0.0116562				-0.362102	0.0888914				0.0895874	-0.16564				0.103989	0.211169
0.872641	-0.211947				3.16812	-0.218624					-2.06436	-1.24053				-0.135635	-0.0329091				-0.814327	-0.0410606				0.468612	-0.0013535
1.13409	0.0465063				2.95092	0.0167237					-0.0006178	-0.4678				0.0436943	0.700739				-0.556899	0.399942				-0.488759	0.193315
1.26715	-0.935991				3.38393	-0.124472					0.460107	-1.80762				0.160633	-0.29899				0.0862011	-0.253467				-0.0144995	0.219787
1.29856	-0.799036				2.87884	-0.411772					-0.920589	-0.956817				-0.270214	0.276851				-0.63003	-0.0510529				0.0314746	0.0932808
1.28141	-0.711882				4.16676	-0.0657525					-0.409092	-1.00275				-0.196856	0.151102				-0.243478	0.0506033				0.695513	-0.567843
1.15808	-0.809845				2.88175	0.092401					-1.01497	-0.769769				-0.657079	-0.0840027				-0.483325	-0.211494				-0.067917	-0.277543
1.25493	-0.746987				3.61667	0.392838					-0.261225	-1.06058				-0.23376	0.0146278				0.110429	-0.357581				0.180122	0.0928613
1.48792	-0.677057				3.40464	-0.358635					-0.0593548	-0.566164				-0.250536	-0.279291				-0.480577	-0.290695				0.140674	-0.0637264
1.49883	-0.970722				3.23872	0.474107					-1.11366	-0.660899				0.550081	0.918197				0.201455	0.250318				1.02641	0.401472
1.27229	-0.605819				3.25433	0.561373					0.467063	-0.685096				0.0197936	-0.0364214				0.215142	-0.750205				0.320181	-0.248202
1.11504	-0.102346				2.9024	0.768782					0.725281	-1.15431				0.200605	-0.172292				0.0873993	-0.30386				-0.435452	-0.0495205
0.11613	-0.0816292				3.2806	0.264441					-1.40039	-0.532678				-0.0172958	-0.329433				-0.315008	0.231937				-0.19919	-0.0141893
0.688903	-0.265672				3.39381	-0.190212					-0.957049	-0.328734				0.111993	-0.262837				0.0526115	-0.0015627				0.00774325	-0.13156
1.16717	-0.822434				3.75741	0.0714138					0.824962	-0.403473				-0.0995887	-0.032651				-0.120258	-0.0903631				-0.309624	0.190058
1.21864	-0.216809				3.65082	0.600219					-0.605739	-0.825872				-0.494486	0.0938741				0.0962646	0.19453				0.55323	0.576944
0.854221	-0.281579				2.809	1.11241					0.331041	-0.60004				-0.84807	-0.405486				0.276074	0.0819138				0.17801	-0.267869
1.78752	-0.77607				4.37989	-0.268294					-0.321629	-0.505285				0.186304	0.353274				-0.153277	0.131531				-0.148864	0.239263
1.64854	-0.733275				3.09935	-0.0611586					0.190613	0.333696				-0.0755837	0.327141				0.055945	0.266768				0.262846	0.162856
0.488615	-0.170693				3.54226	-0.142682					-1.25311	-0.622053				-0.0134047	0.265266				-0.299208	-0.348592				0.0535168	-0.151504
0.709896	-0.829669				4.10384	0.51056					-0.711217	-1.21746				-0.722338	0.3672				-0.849708	0.0795316				0.321671	0.0523346
1.71008	-0.950493				3.74659	-0.384373					-0.199199	-1.36746				-0.264038	0.410414				0.212539	-0.0171043				0.103011	0.022804
1.00687	0.0912648				3.2782	-0.377252					-0.991051	-1.44741				-0.0924667	-0.379565				0.685964	0.290162				0.282384	-0.135103
1.51602	-0.538007				3.13472	0.245554					0.263805	-0.820303				-0.43141	0.0803136				-0.66279	-0.120956				0.265362	0.0367864
1.27983	-0.132338				3.95712	0.591811					-0.0323688	-0.235309				-0.120663	-0.222301				0.0716674	-0.18379				0.604603	0.127191
1.11154	-0.523807				3.56423	2.00135					-1.29181	-0.458476				-0.728309	0.165476				-0.103636	-0.599482				-0.691848	0.0921566
1.17559	-0.931116				3.07163	0.449772					0.377466	-0.308108				-0.377592	0.34278				-0.35212	0.232186				0.223513	0.0286838
1.07549	-0.525752				4.15125	0.918197					-1.53026	-0.0220178				-0.0764978	0.116076				0.293652	0.353025				0.0165849	-0.0828472
1.46703	-0.445755				3.14667	-0.100876					-0.325781	-0.854757				0.0673311	0.434952				-0.476403	-0.0320273				0.284126	0.0501003
0.881306	-0.619371				3.2973	0.173846					-0.599795	0.185615				-0.353016	0.0327254				-0.101604	-0.266745				0.0271794	-0.159217
1.05488	-0.469599				2.50182	-0.75036					-0.815982	-1.7435				-0.319926	0.884181				0.129787	0.835758				0.349942	0.277414
1.73039	-0.732927				2.78657	0.00111844					-0.245297	-0.750065				-0.024447	-0.0381177				-0.135573	0.0772896				0.141602	0.133454
0.474432	0.252191				4.67275	0.201655					0.515508	0.671546				-0.38815	0.135485				-0.340323	-0.0687852				-0.289557	0.245304
0.922584	-0.663498				3.28635	-0.165773					-0.638857	-0.849324				0.0433703	0.887128				0.184852	0.45958				0.298093	-0.305527
0.719262	0.815485				2.58512	-0.186269					-0.458867	-1.22992				0.170065	0.176089				-1.62772	-0.372104				0.0242906	0.09971
1.00937	-0.677701				3.17428	-0.294012					-0.815291	-1.14729				-0.728729	0.0275154				0.311857	0.021343				-0.540962	-0.116302
1.25009	-0.601826				4.29167	1.69898					-0.822027	-0.617736				1.62284	0.257943				-0.689136	0.190729				1.17	0.0626959
0.525023	0.620758				3.59925	-0.396615					-0.341983	-0.917365				-0.765024	0.0501057				-0.0544636	-0.299051				-0.269312	0.0194663
1.17175	-0.8284				2.61302	0.76222					-0.336551	-0.862187				-0.596711	-0.0058314				-0.135388	0.0178687				-0.0293119	-0.358191
1.62035	-0.654407				2.06211	-0.0580614					-2.0828	-1.07338				-0.374703	0.171993				0.0310048	1.13594				-0.140267	0.5598
1.44162	-0.381339				2.34263	0.286384					0.345181	-1.19393				0.0262015	-0.0009164				-0.43163	0.227274				-0.189994	-0.298411
1.25281	-0.944342				3.77561	0.15929					0.856899	-0.835282				0.201332	0.366976				-0.221009	-0.132317				0.181103	0.118434
0.517596	0.22943				3.15167	0.0991078					-0.743421	0.108097				-0.236191	0.525625				-0.15764	0.0313906				0.00171891	0.324702
0.952534	-0.199399				3.02649	-0.688455					-0.907231	-0.42646				-0.110077	0.196408				-0.177014	0.11031				0.211423	1.14488
1.49104	-0.401616				2.99544	-0.310375					-0.907165	-1.28338				0.495164	-0.0344443				-0.387421	-0.278712				-0.432828	-0.0555932
1.88556	-0.500067				3.25478	-0.504524					-0.333979	-0.367639				-0.37127	0.0755018				0.254721	-0.499571				-0.0858161	0.0188576
0.322235	0.126209				3.13964	-0.477811					0.664066	-0.804958				0.627396	0.0719346				0.151719	0.249479				-0.226383	0.178724
1.33075	-0.671478				2.84537	0.586857					0.412609	-0.577298				-0.315524	-0.0072596				-0.397512	0.0081355				-0.137413	0.521937
1.459	-0.45772				1.90252	0.73345					-0.262657	-0.566092				-0.0611586	0.0610354				-0.0397952	-0.509897				-0.852376	0.222935
1.60918	-0.334377				3.42978	-0.422452					0.405779	-0.728866				-0.396411	0.357959				-0.767487	-0.209724				0.241008	0.0465132
1.23677	-0.239866				3.67267	0.475237					-0.686273	-2.20127				-0.328453	-0.0102778				0.294634	-0.0958412				-0.243264	0.164894
0.741469	-0.79714				3.52009	0.227269					-1.39671	-1.03157				-0.110267	-0.0063139				-0.142565	-0.0355362				-0.521187	0.247302
1.15347	0.471988				2.99623	-0.160252					-1.09419	-1.23175				-0.101112	-0.262821				-1.71986	-0.49241				0.363208	-0.262009
0.238477	-0.100305				3.53612	0.253924					0.721244	-0.881034				-0.874976	0.0438547				-0.0428807	-0.227346				-0.376884	-0.0080037
1.38326	-0.90074				2.61483	-0.356113					-0.46667	-0.574424				-0.208399	0.203387				-1.44362	-0.761184				-0.48549	0.310389
0.147842	0.405444				3.25229	-0.108356					-1.56846	-0.843737				0.0778844	0.146154				0.689485	-0.394147				-0.0573454	0.263313
0.129926	-0.0436214				3.94354	0.171068					0.831975	0.605549				0.162493	0.147194				-0.425221	-0.185784				0.176595	-0.124945
1.66644	-0.398479				3.254	0.0670908					-1.52405	-0.344995				0.038639	0.100544				-0.0556186	-0.360431				0.299168	-0.070189
1.01617	-0.380466				3.31519	0.0279894					0.292791	-0.95488				0.0342179	0.426598				-0.0394997	0.365772				0.131216	0.139965
0.430662	-0.587283				3.50835	0.0412744					-0.423119	-1.00001				0.444829	0.134572				-0.585399	0.633504				0.159356	-0.340807
-0.121003	-0.508429				3.64611	0.242354					0.715916	-0.526023				-0.985667	0.210874				1.06821	-0.016353				-0.426729	-0.358077
1.12068	-0.0840212				3.33377	-0.366482					-0.736748	-0.674365				-0.0290902	0.200826				-0.0635335	-0.250046				0.0518047	-0.244753
0.728133	-0.38264				3.76147	0.447918					-0.258934	-2.3769				0.286609	0.20542				-0.145075	-0.239551				0.475851	-0.268643
-0.231791	-0.268876				3.10086	0.217864					-0.9687	-1.0023				-0.62079	0.0842889				0.789836	0.149571				0.239678	-0.0256787
1.48972	0.11783				3.19754	0.160587					-0.441719	-0.619897				-0.337843	-0.282638				-0.251401	0.167908				0.159463	-0.0988571
1.71781	-0.70653				4.40731	0.568112					-0.535749	-0.627915				0.0920488	-0.289878				-0.51219	-0.461662				0.15111	-0.299984
1.12619	-0.997592				3.19363	-0.502184					-0.425144	0.23539				-0.191928	0.316945				-0.185529	0.0642074				0.0822551	-0.0017158
1.19603	-0.524502				2.94206	0.00026795					0.603292	-1.53052				0.206863	0.465101				-0.0526498	-0.398119				-0.0015713	0.104354
0.980551	0.067249				3.49162	0.243939					0.294153	-0.733992				0.115285	-0.171493				-0.0057472	-0.168563				0.26907	0.0564853
1.15792	-0.582706				1.77339	-0.0104597					-0.503296	-0.564197				-0.428681	0.0983896				-0.326272	-0.299999				0.01829	-0.130351
1.34723	-0.295733				2.96547	-0.799259					-0.769947	-1.95109				-0.472868	-0.0147233				0.688483	0.21093				0.452132	0.0113756
1.21989	-0.1293				3.20516	0.443563					-1.50263	-1.72753				-0.279911	-0.0321901				-0.224161	-0.299298				0.192588	0.343114
1.46491	-0.773773				3.16062	0.762563					0.0504848	-1.36594				0.152392	0.301334				-0.0660797	0.137296				0.764254	-0.0759839
0.0739537	-0.437198				3.59042	0.824151					-0.392027	-1.1011				-0.0101346	0.0601709				0.0214052	-0.227128				0.0699131	0.154751
0.8162	-0.742229				2.6035	-0.985667					-0.194677	-1.24654				-0.20862	0.0856859				-0.240433	-0.25425				-0.0631642	-0.332116
1.03213	-0.792095				3.05923	-0.291734					-1.08911	-1.65111				-0.371798	-0.0500036				0.942537	0.107824				-0.254176	-0.0483047
1.17516	-0.816348				3.47797	-0.0777186					1.06054	-1.06192				-0.583687	0.0175686				-0.435651	-0.736703				-0.0636473	-0.160942
0.260441	-0.0006438				3.34548	0.116076					-0.547968	-1.96948				-0.125222	0.169507				-0.0486786	-0.030638				0.253262	-0.0332017
0.963058	-0.716088				2.35347	-0.694857					-0.138876	-0.790926				-0.81302	0.414946				-0.371531	0.182535				-0.756166	0.0305769
-0.0353882	0.850652				2.39077	1.13179					-0.839904	-1.23941				0.149341	-0.312484				-0.615805	0.299231				-0.124752	-0.377711
0.750749	-0.220657				3.07308	-0.20968					-1.44926	-1.35193				-0.460221	0.434138				-0.0642944	-0.840879				0.3313	-0.0019254
0.936713	-0.431442				3.92245	-0.0089982					-0.0895986	-1.52261				0.307011	0.451538				-0.380742	0.496251				-0.189582	0.200805
1.68735	-0.463352				2.76554	0.390765					-0.49586	-1.56048				-0.66735	0.116341				0.727787	-0.167633				0.292892	-0.0350317
0.945101	-0.27683				3.92712	-0.284066					-1.03407	-0.660086				-0.43432	0.0302233				-0.335321	-0.137185				-0.299809	0.485686
1.36551	-0.456102				3.72156	0.179449					0.185639	-1.2575				0.198912	0.409651				0.500315	0.292752				0.476747	-0.173577
1.02188	-0.492021				3.11215	-0.396411					0.301291	-1.91063				-0.398796	-0.0876519				-0.0080096	-0.226789				-0.279685	0.27011
1.77148	-0.731699				3.04204	-0.242105					-2.51652	-1.48441				-0.216914	-0.151393				0.00746053	-0.13814				-0.459399	-0.145032
1.96541	-0.887657				3.94948	0.25637					-0.544435	-0.191				0.0111109	-0.215254				0.241049	-0.445192				0.128405	0.13216
1.35958	-0.853337				3.63855	-0.0598047					0.0577277	-0.315169				-0.106453	0.333371				0.137678	0.279714				0.264487	0.256338
1.63341	-0.716137				2.71485	-0.756962					1.20279	-1.05371				-0.444454	0.402063				-0.430657	-0.0013518				-0.0767985	0.0385421
0.998165	0.338744				3.80362	-0.0448711					-1.00369	-1.31499				0.452232	0.245708				0.238749	-0.26078				0.211473	0.0475499
1.36096	-0.312781				3.23102	-0.274655					-0.0246349	-0.0604058				-0.21486	-0.298675				-0.616938	-0.166864				-0.0994221	-0.163689
1.60456	-0.497105				3.4524	-0.176885					-0.904528	-0.780796				0.0294958	0.108205				0.471703	-0.27854				0.300281	0.328758
0.608615	-0.867405				3.56373	0.232217					0.110071	-0.761774				-0.651069	-0.0315855				-0.247681	-0.073107				-0.219527	-0.0795801
1.01678	-0.882834				3.6789	0.693334					-0.838827	-0.354727				1.4447	-0.34812				-0.0164126	-0.265185				1.62903	-0.101244
1.25396	-0.732883				3.69234	-0.133647					-1.69047	-1.53679				0.0751871	-0.204474				-0.393559	-0.18189				0.0436958	-0.119799
0.830072	0.113009				3.45775	0.603295					-0.203396	-0.808701				0.148586	0.470333				-0.398076	0.304238				-0.0566467	0.0766295
0.688578	-0.0863612				3.3321	0.512131					-1.02507	-1.6784				-0.192612	0.85912				0.371462	0.474774				0.0390433	0.248275
1.14517	-0.738771				2.52932	-0.24513					-1.20761	-0.983868				1.2898	-0.0171596				-0.131493	-0.180597				1.46032	0.245557
1.36897	-0.494623				2.25778	0.338579					0.224489	-1.63325				-0.238523	0.132712				-0.261028	0.411997				-0.0450482	-0.0231013
1.23055	-0.946186				2.94307	0.0992924					0.090034	-0.964461				-0.258842	0.277205				-0.853748	0.270354				-0.112553	0.120628
1.01625	-0.0775717				3.54079	0.0751094					-1.30772	-0.548995				-0.493799	0.71155				-0.150275	0.669004				-0.163215	0.250347
0.607636	-0.326227				3.03804	-0.0995887					-1.29334	1.76381				0.0513258	-0.218221				-0.174607	0.128309				-0.0849839	0.0790456
1.33658	-0.76887				2.36147	-0.347845					-0.214145	-1.13004				-0.0682395	0.155704				0.275857	-0.0742037				-0.293185	0.351784
1.29731	0.0933489				2.54128	-0.513046					-0.286223	-0.741923				0.023467	0.0604544				0.624859	-0.348034				-0.305233	-0.0933947
1.17845	-0.82306				3.60125	0.108968					-1.0903	-0.680525				0.101923	0.14636				0.238731	-0.547187				0.142274	-0.0518709
1.87638	-0.997503				3.21088	0.0781359					-0.268931	-0.805633				0.0219998	0.327313				-0.484602	-0.392291				0.0735044	0.0997188
1.80851	-0.110703				3.06827	-0.314296					0.190037	-1.18335				0.123151	-0.0698218				0.246552	-0.436708				0.148694	-0.306029
1.10516	-0.506969				3.17247	-0.171285					-1.66026	0.0383745				-0.401038	-0.152257				-0.545473	-0.128961				-0.0768787	0.538887
0.79555	-0.562395				3.57226	0.854362					-0.846828	-0.959619				-0.366643	0.025207				-0.409765	-0.349081				-0.0501737	-0.126056
0.936989	-0.155284				3.88798	0.180046					-0.453083	-1.38648				-0.0756353	0.242503				0.626191	0.077833				-0.0035654	0.176887
0.937172	0.215357				3.44113	-0.141435					-0.821792	-1.16677				0.251936	-0.155099				-0.0191545	-0.501424				0.322337	0.211208
1.06101	0.183185				2.24014	0.0534523					-1.36187	-1.21322				0.186846	0.498122				-0.475998	0.235346				0.944612	-0.0355434
1.17351	-0.914969				4.05751	0.223963					-1.02595	-1.38772				-0.345704	0.296834				-0.276948	0.168177				-0.218002	-0.117263
0.733015	-0.635508				2.04562	-0.194436					-0.461521	-1.07193				-0.401218	0.248373				-0.446428	-0.0838705				-0.21115	0.28239
0.473632	-0.809176				2.52613	-0.0629671					-1.1052	-0.946174				-0.410337	-0.191723				0.259649	-0.152077				-0.409349	0.0930095
0.504343	-0.544924				3.68103	1.28316					-0.166153	-0.503576				-0.356113	0.152148				0.215361	-0.532469				-0.0203986	0.246701
0.811192	-0.46505				4.60719	1.56005					0.436592	-0.675958				-0.209551	-0.165951				-0.531172	-0.024607				-0.108334	0.323012
1.54431	-0.566244				3.32159	0.633521					-0.534039	-0.166332				0.161336	0.371109				-0.0181309	0.163346				-0.214286	0.0676083
1.12398	-0.928425				2.92245	-0.585764					-0.029279	0.901497				-0.0466801	-0.0625879				0.241715	-0.643074				-0.0154283	0.153528
1.51102	-0.930453				3.72033	0.681525					0.0959233	-0.859756				-0.167651	-0.251988				0.323624	-0.963212				0.297016	-0.109356
1.19653	-0.994175				3.9146	0.241084					-0.785381	-0.460428				-0.0312187	0.0259368				-0.0933202	-0.0931694				-0.1574	-0.0623397
1.43577	-0.662893				2.95507	0.227633					-1.0858	-1.26588				1.66267	0.399459				-0.33084	-0.295844				1.26605	-0.115385
1.67159	-0.570171				2.79372	-0.10589					-1.04418	-1.48219				0.200012	-0.11337				-0.212653	-0.0045876				-0.299354	0.0933261
1.02014	-0.349517				3.76706	0.755112					-0.45891	-1.40613				-0.391233	0.0616964				-0.172827	0.227738				-0.0799246	-0.181506
1.30007	-0.821815				3.82253	0.402063					-0.697417	-0.902416				-0.436208	-0.11626				0.117571	-0.296297				0.20927	0.142632
1.14065	-0.917509				2.64701	-0.0755837					-1.52571	-0.94128				0.105266	0.120667				-0.0485749	-0.356086				0.0125675	-0.190833
1.14071	-0.0815613				3.11505	0.587767					0.553591	-1.43551				-0.140304	0.249979				-0.338763	0.0816292				0.868574	-0.0767027
1.15786	-0.838617				3.40687	-0.0453336					-1.21843	-1.20475				-0.197103	-0.228752				0.236983	-0.42052				-0.0438749	-0.201526
2.08656	-0.990009				2.80262	-0.520101					0.524471	-1.00159				-0.190765	-0.111125				0.584685	-0.304728				0.139896	-0.0221382
1.11019	-0.655111				2.22326	1.11856					-2.10461	-0.808874				0.573532	0.37309				0.169041	-0.0874319				0.175966	0.638969
1.46491	-0.975554				3.62551	-0.14964					0.749025	-0.619906				0.144189	0.336876				2.05172	-0.0336501				0.472206	0.390529
1.55927	-0.857931				4.16525	1.78895					0.47113	-1.08655				-0.411963	-0.0336961				-0.0477968	-0.119661				-0.321423	0.124439
1.40072	-0.418794				2.98664	-0.0120479					0.351005	-1.42318				1.92953	0.127316				-0.386973	-0.309992				1.69476	0.0175584
1.69052	-0.92162				3.19287	-0.0805538					-1.00563	-0.881918				-0.616009	0.0151668				-0.123312	0.214075				-0.0717522	0.00699575
1.0663	-0.293816				3.62913	0.220631					-0.452177	-0.127952				-0.820954	-0.0928821				-0.431874	-0.216344				-0.41803	-0.393577
1.08476	-0.889576				2.57889	1.13187					0.464025	-1.80369				0.30062	0.0294678				0.00267389	-0.168614				-0.10034	-0.0024031
1.06766	-0.913935				3.15316	0.965947					0.887805	-1.20253				-0.401327	0.148464				1.08947	-0.166547				0.42005	-0.134583
1.36034	-0.511652				3.08709	0.121614					0.0307726	-1.11735				-0.110889	0.639466				-0.539468	0.798194				0.102128	0.626344
1.38329	-0.5756				2.85657	-0.1857					1.0351	-1.16463				0.057836	2.27929				-0.20866	0.907386				0.90569	1.42813
0.800615	-0.513834				3.36797	0.159097					-1.37635	-0.517123				-0.745928	0.15929				0.275964	-0.374402				0.0253852	-0.485063
0.808971	-0.529808				3.11022	0.225284					-1.56959	-1.26855				0.743279	0.132982				0.310443	-0.176021				-0.201398	0.0971198
1.16445	-0.775948				3.03597	-0.243343					-0.546744	-1.07137				0.33832	0.40665				-0.225232	-0.136912				0.0233161	0.0228284
1.58616	-0.296047				2.65945	-0.57702					-1.71392	-1.79315				-0.227609	0.326501				-0.268244	-0.433539				0.160627	0.280009
2.02094	-0.878612				3.60192	-0.273998					-1.46868	-1.24204				-0.0889359	1.36386				0.236015	1.18003				0.179965	0.62838
1.39954	-0.284965				2.99542	-0.110077					0.218843	-1.76924				-0.460224	1.52946				-0.0167995	0.663766				0.179617	1.12955
1.72673	-0.543495				3.68869	0.0949785					-0.403475	-2.17536				0.402388	0.176972				-0.344885	-0.439684				0.061686	0.449543
0.466349	-0.634411				3.60829	0.0121416					0.014017	-0.503617				-0.200514	-0.0897947				-0.111857	-0.255852				-0.0675543	0.0176894
0.311878	0.272268				2.72049	-0.464368					-0.420018	-0.978184				0.384381	-0.341714				-0.0515024	0.0309353				-0.158422	0.266725
0.842489	0.364895				3.88276	0.397453					0.183341	-1.58772				0.0143056	0.169367				0.076799	0.297437				-0.190789	-0.072663
1.53769	-0.883579				3.30655	-0.361733					-0.682145	-1.19879				-0.785173	0.379522				0.263797	0.333602				-0.222563	-0.152061
1.18343	-0.432806				2.95651	-0.432169					-1.23643	-0.711946				-0.38465	0.39937				-0.121935	0.090498				0.415766	-0.320746
0.697454	0.38735				2.95911	0.403495					-0.3449	-0.628989				-0.234539	0.0508008				-0.377271	0.242024				0.250943	0.131856
1.05072	0.99317				3.36697	0.320375					-0.789826	-0.374128				-0.0718367	0.344466				0.0174762	-0.0473574				-0.159634	0.0878422
1.25129	-0.705699				3.38297	-0.284324					-0.0384852	-1.0167				-0.0397125	-0.0785237				-0.26378	-0.191427				0.0253684	-0.293724
0.794141	-0.910503				2.95005	-0.106603					-0.433264	-0.308249				-0.0893036	0.394814				-0.0200461	0.411732				0.299105	0.414297
1.36777	-0.621663				3.4148	0.447052					-1.63457	1.11939				-0.344244	-0.10946				0.178275	0.015758				0.163894	0.349502
0.334561	0.719856				2.83876	-0.651069					1.01214	-0.517503				-0.293231	0.196991				0.0914561	0.204515				-0.0183208	0.00130466
0.614069	-0.97248				3.3258	0.623531					-0.531398	-0.726032				0.112383	-0.100792				0.0872056	-0.285397				-0.0576002	-0.212189
0.472563	-0.177292				2.92497	-0.0447777					0.653062	-1.50314				-0.161342	0.095275				0.152703	0.172307				-0.160759	0.144472
0.766972	-0.416013				4.02743	0.105435					-0.0276465	-1.03018				1.25096	0.400369				-0.0965619	0.148031				1.26058	0.384777
1.12026	-0.432114				3.09503	-0.312329					-0.0979464	0.550704				-0.294043	-0.231074				0.0257939	-0.3905				-0.285345	-0.102691
0.908274	-0.65682				2.54128	-0.904972					-0.729041	-1.64805				0.00899235	-0.156417				-0.105665	0.0098463				-0.180365	-0.0432134
0.651858	-0.778795				2.61707	0.348485					0.521774	-0.913478				-0.190212	-0.336461				-0.402827	-0.353738				0.402187	-0.135332
0.894287	-0.984767				2.89334	-0.360457					-0.522871	-0.968651				-0.610066	0.601246				-0.173081	0.356565				0.432351	-0.0222752
0.766156	-0.503332				3.04953	0.450425					0.830807	-0.72381				-0.628254	-0.045878				0.365669	0.128327				-0.126048	0.0907637
1.01348	-0.452211				3.69235	0.0588223					0.369861	-0.628513				-0.390636	-0.295784				0.0877196	0.00363217				0.0284899	-0.339577
0.0353651	-0.164633				3.40509	0.0495444					-0.925535	-0.72114				0.379191	0.461725				-0.313507	-0.480831				0.170501	0.345059
1.0718	-0.20156				3.31711	-0.250175					0.537334	-0.450463				0.227269	-0.332553				-0.291998	0.183884				0.029032	0.0658187
1.09055	0.265276				3.89795	0.405378					-0.606864	-1.3664				-0.149167	0.318449				-0.0482952	-0.0884593				0.120677	-0.101863
1.30758	-0.727852				3.44906	0.588066					-2.41848	-0.300035				0.155978	-0.104696				-0.0009558	0.103936				-0.0926494	-0.0784
0.387222	-0.0916351				3.66419	0.358352					-0.928697	-0.879485				-0.242201	1.09601				-0.0401212	0.448522				0.165197	0.653871
0.78248	-0.967161				3.63487	-0.169579					-2.03197	-0.87853				0.246477	0.292514				0.540927	-0.785148				-0.107761	0.922477
1.16144	-0.369229				2.54244	1.1203					-0.365076	-1.24681				0.084043	0.204921				0.0146541	-0.547035				0.318902	0.191976
0.509303	0.508176				4.15029	2.52955					-0.826599	-1.05772				1.09572	0.0768505				0.0542117	-0.244374				1.22617	0.222572
0.583402	-0.625857				3.26922	0.23166					-2.16124	-1.28161				-0.134401	0.0302163				0.656609	-0.268736				0.372395	-0.257027
1.13444	-0.760246				3.43737	0.156133					-0.816396	0.0188722				-0.310087	0.00568868				-0.536458	-0.236717				-0.101557	0.00239114
0.448307	-0.139444				2.71257	-0.367948					0.214628	-1.11541				1.17971	-0.43391				0.293984	-0.327838				1.78628	0.118015
0.578805	0.518301				2.77467	-0.561503					0.168558	-0.624855				-0.379529	0.433408				0.297185	-0.0053494				0.0335672	0.0694081
0.376988	0.568536				2.79585	0.899307					-0.0120871	-0.145829				0.270314	0.28105				0.0726721	0.0161448				-0.202183	0.0741067
0.856002	0.653304				2.6125	0.783384					0.373547	-1.07432				-0.202125	-0.0200608				-0.0458158	-0.618257				0.290424	-0.0345942
0.404184	-0.638203				3.62254	0.595707					-0.0785965	-1.84483				-0.0686723	0.0876629				0.0045573	0.00926146				0.324353	-0.0071008
0.4639	0.541934				3.45403	-0.230242					-0.865499	0.544281				-0.242503	-0.0278319				-0.293636	-0.0516131				0.218717	0.167096
1.18504	-0.751035				3.2206	-0.337843					-1.76308	-0.427088				-0.511603	0.0943854				-0.241923	0.0692803				0.38585	-0.108332
1.1588	-0.623965				3.01258	-0.231652					0.522916	-1.66127				-0.0863082	-0.0887608				-0.348623	-0.455315				0.033812	0.513157
0.277146	-0.215483				2.62226	-0.191943					-1.18587	-0.678137				0.042484	0.11665				-0.30454	-0.344448				0.450639	-0.195106
0.543857	0.991231				3.27484	0.145109					-0.313213	-0.747698				-0.3392	-0.235646				-0.352179	-0.16283				0.239972	0.383094
0.790803	0.47615				3.41216	0.290395					-0.530563	-1.22313				-0.46258	-0.0777186				-0.268923	-0.249875				0.0500247	-0.117701
0.942656	0.0738435				3.23871	0.315352					-1.28672	-0.617385				-0.452336	0.361327				-0.693537	-0.158389				1.45234	0.088238
0.516872	-0.0597452				3.33946	0.309235					-1.12697	-0.450717				-0.152542	0.186933				-0.0146327	-0.215989				0.461914	-0.0523945
1.81745	-0.89474				3.07869	-0.242503					-1.34756	-0.94284				-0.16655	-0.0661369				0.113008	0.0863164				-0.0936466	0.168641
1.14329	-0.0865294				3.3344	0.412219					-0.549272	-0.718728				0.0440226	0.10496				0.130939	-0.308484				-0.334023	0.196715
1.01394	-0.417618				3.64607	-0.310318					0.428017	-1.35923				0.0611233	-0.0291174				0.0542114	-0.125446				0.0797049	0.414733
0.808724	0.0935072				2.99349	-0.423479					0.542769	-1.13588				-0.237423	0.29908				-0.65071	-0.766618				0.192938	0.0534199
0.590201	0.637506				2.57083	-0.36895					-0.872221	-1.30049				1.12762	0.145045				-0.306624	0.260133				1.41236	0.00280731
0.577547	-0.126193				2.7738	-0.585825					-2.24024	-0.417796				-0.132405	-0.134392				0.513204	-0.593187				-0.0866817	0.0896704
0.797959	0.927482				3.57537	0.402338					-0.509539	-1.9635				0.239541	0.412704				-0.0577432	0.020799				0.274029	1.08576
0.113691	0.879334				3.61689	0.229703					-0.116321	-0.460353				0.376892	-0.366482				-0.362111	-0.361056				0.0186128	-0.115913
1.49883	-0.522454				3.88346	0.293337					-1.32341	0.24907				-0.186269	0.487546				0.280068	0.429359				-0.181552	0.101489
0.692475	-0.896248				3.24721	0.219985					0.301452	-0.0727304				-0.702169	0.103694				0.204939	-0.11212				-0.271065	0.518291
0.812417	-0.543567				3.24205	-0.420582					-0.113305	-1.049				0.0897795	0.210742				-0.425266	-0.138742				0.255529	-0.0641865
0.696177	-0.0030313				3.6966	0.0779968					-1.26948	-1.10753				-0.267048	0.257955				-0.651493	0.195797				0.496265	-0.0056094
0.77839	-0.202665				2.53653	0.609429					0.620412	-1.22172				-0.0870091	-0.0033021				0.167775	0.132409				-0.100278	0.0333399
0.932547	0.673226				3.89385	1.06764					-0.980752	-0.74429				-0.114148	0.208156				-0.0492462	-0.288455				-0.413109	0.137736
1.13915	-0.141993				3.30687	-0.406817					-0.135619	-1.42452				-0.445617	0.205709				-0.466865	0.00453839				0.816009	0.0572909
0.525497	0.031696				4.02804	0.210742					-0.631598	-1.27632				-0.472352	0.37356				-0.221229	-0.0272324				-0.339027	0.00974613
1.21897	-0.868734				3.09052	-0.317524					-1.16084	-0.757856				-0.318397	-0.1857				-0.623233	-0.071093				0.118236	-0.0184278
1.63598	-0.508441				2.48334	-0.0562298					-1.61837	-0.864049				-0.457916	0.0179798				-0.12627	-0.165909				-0.416758	0.177132
0.803129	0.468689				4.50157	1.81101					-1.92806	-1.30143				0.00032229	-0.118157				-0.0128352	0.625475				0.167302	0.0672925
0.671458	0.0776568				3.32043	0.628953					-1.52944	-0.119106				-0.61644	0.218844				0.302595	-0.278676				0.0887149	-0.102518
-0.0134943	-0.548756				3.32538	0.258024					-2.21477	-1.14239				-0.368714	-0.387811				1.90866	-1.36156				-0.315478	-0.187405
0.738134	0.515189				3.26964	-0.0186287					0.101726	-1.26825				-0.358417	0.568112				-0.102639	0.222678				-0.394679	-0.132457
1.58965	-0.305797				2.69573	-0.331812					-0.679045	-0.853678				-0.107114	0.356852				-1.98632	-0.0164951				-0.175281	0.674254
0.939649	-0.225528				3.97591	-0.0670961					0.883172	-1.26467				-0.186291	0.0888229				-0.354012	0.0230245				0.222872	-0.16599
-0.0648517	-0.937664				3.18385	-0.35561					-1.15611	-0.991934				-0.449086	0.0916677				0.21665	-0.501355				0.260179	0.430736
1.24237	-0.916527				3.48173	0.640483					-0.288591	-1.09138				0.0627367	0.0511013				-0.0949798	0.174038				-0.240868	0.543013
0.625716	0.105176				3.26737	-0.100792					-0.140093	-1.16179				0.0214746	0.0587427				-0.645488	-0.300596				-0.219481	-0.032671
1.30562	-0.463964				3.20335	0.235661					0.0827023	-0.252095				0.142282	-0.120394				0.357271	-0.3893				0.179489	0.400672
0.773994	0.714275				3.25641	-0.348582					-1.93135	-0.429523				-0.501602	0.319302				0.0106901	-0.105161				-0.335751	0.0180127
0.430956	0.0402386				3.13587	-0.46343					-1.05829	-0.689296				0.0689631	0.0280796				1.05903	-0.0516741				0.142638	-0.204866
0.288763	-0.534634				3.98234	0.279578					-1.20831	-1.27649				0.229469	0.154401				-0.618691	0.399174				0.0847578	0.100476
1.31888	-0.9585				3.51401	0.265266					-0.0409761	-1.05014				1.56818	0.127052				0.333461	0.0566682				2.21525	0.1393
0.478953	-0.0947041				3.00258	-0.289466					0.954595	-1.30247				-0.441499	0.0169023				-0.290094	-0.0418148				0.601815	-0.0122573
1.29304	-0.74059				3.37917	-0.132286					1.05569	-0.276181				0.0916774	0.715791				-0.0432332	1.07733				0.150464	0.236924
1.22151	-0.217766				3.29048	-0.392516					-0.805099	-0.586712				-0.80716	0.0669493				0.00593466	-0.298777				-0.48816	0.0994218
0.277566	0.651154				2.93462	-0.360501					0.532653	-1.29299				0.206837	0.442797				-0.392206	-0.106107				0.204638	0.476761
1.07314	-0.467483				4.12702	0.98782					0.750984	-0.11932				0.00401233	0.193231				-0.202967	-0.469876				-0.173892	-0.343181
0.77733	0.454792				3.06941	-0.151393					-0.36299	-0.740708				-0.187791	-0.0440606				-0.127459	-0.218503				0.00265361	0.219102
1.12898	0.157731				3.08186	0.123151					0.0200677	-1.06748				-0.809374	-0.157707				-0.019699	-0.791047				-0.474623	-0.123405
0.211456	0.179685				3.09699	-0.300689					-0.297121	-1.19462				-0.492372	0.376903				0.0952006	0.160201				-0.435282	0.239128
-0.0362507	-0.711005				3.10285	-0.182064					-0.355228	-1.92582				-0.206613	0.280248				0.419515	-0.0290441				-0.402849	0.158117
0.663409	-0.0036549				3.70376	-0.31147					-1.08289	-0.257007				-0.0293296	0.524625				-0.44728	0.141777				-0.116158	0.579854
0.671965	0.0206037				2.91567	-0.445551					0.596533	-1.56002				1.10499	-0.0048909				0.133814	-0.293899				1.92468	0.0704611
1.08232	-0.436715				2.64099	-0.608104					-0.728874	-0.651962				-0.0407528	-0.148554				-0.0801299	0.237676				-0.265066	-0.116681
0.804252	-0.799956				2.84381	0.214239					1.17866	-1.61553				-0.105653	0.0948235				-0.2572	-0.054437				0.37477	0.00262657
0.589793	-0.828043				2.89328	-0.294043					-0.0290714	-1.17261				-0.227367	0.0406319				0.60232	0.163518				-0.460557	0.640081
1.19057	-0.41325				2.6846	-0.380419					0.722445	-0.256576				-0.242363	0.177179				-0.11999	0.238826				-0.34931	0.34147
-0.496388	0.930448				3.58362	-0.68535					-0.0819707	-1.77666				1.19416	0.310478				0.0137934	-0.657552				1.59226	0.35713
0.355768	-0.44161				3.22034	0.400369					-0.626611	-0.536933				-0.351542	0.114362				0.0654547	-0.255024				-0.101879	0.295804
0.583402	0.99267				2.45616	1.24328					0.509616	-1.40039				-0.396615	3.66e-05				-0.251829	-0.433279				-0.0259324	-0.264499
1.31474	-0.592955				3.03976	-0.0714824					0.292923	-1.33809				-0.0581914	0.0967065				-0.266941	-0.275287				0.447089	0.0241951
0.825341	0.837749				3.33765	-0.262837					-0.996369	-0.771447				-0.437211	0.120027				1.441	0.263858				-0.219788	0.525415
0.662892	0.331169				3.34807	0.196867					-0.625012	-0.461727				0.227095	-0.357775				-0.167168	-0.487831				0.0701575	-0.153597
1.41701	-0.682303				3.21727	-0.153633					-0.459124	-0.725684				0.822726	0.279397				-0.62801	-0.824516				1.01422	0.0859568
1.17649	0.25608				3.03519	0.111713					-1.74507	1.03098				0.0271514	0.486427				-0.790072	-0.139478				-0.0421536	0.109643
1.02804	-0.206354				3.05681	-0.242375					0.565747	2.02228				-0.298393	0.691384				-0.241001	0.180696				-0.301015	0.211996
0.42081	0.243314				3.1892	0.289353					-0.516823	-0.459665				0.457921	0.0965113				-0.238389	-0.0754257				0.201127	-0.0179263
-0.227747	0.90002				2.62529	-0.361588					-0.179227	-1.1271				-0.283341	0.242863				-0.231239	-0.0363177				-0.0534582	0.0577691
1.0443	-0.581693				2.47805	0.283217					0.333759	-0.961008				-0.132054	0.132987				0.359027	0.265223				0.125349	0.653275
0.687274	-0.470611				2.54528	1.32404					-0.476455	-0.277332				0.0998116	0.7313				-0.344882	0.183247				0.191888	0.184984
0.701114	0.122687				3.79481	-0.0228738					0.486945	-1.73152				0.25275	0.0890515				-0.152074	0.0271778				0.198014	0.0948919
0.606851	-0.498301				2.51605	-0.155679					-1.15359	-1.49156				0.0702995	0.417786				0.311089	-0.0059351				0.055774	0.119161
1.36462	-0.326957				3.90725	-0.246193					-0.230298	-0.800233				-0.118225	0.585629				-0.184086	0.389396				-0.110194	-0.0355843
1.3242	-0.312822				2.131	-0.220052					-0.221978	-1.20466				-0.550953	0.372494				0.459458	-0.164993				-0.356207	0.0406936
0.992617	-0.408008				2.70941	-0.399469					-1.61183	-1.60127				0.0335643	0.350317				0.18712	-0.20068				0.0385333	0.204409
0.25205	-0.77682				3.98553	0.417786					-0.221171	-0.274622				0.0793367	-0.0590741				-0.136414	-0.21129				0.284308	0.172931
1.64629	-0.299395				3.61423	0.491012					-0.728447	-0.0502063				0.25599	2.03641				-0.433581	0.988244				-0.0619608	1.59161
0.886919	-0.946509				3.91546	1.24043					0.331591	-0.302594				-0.436929	0.129976				0.070448	-0.357284				-0.22558	0.21262
0.81995	-0.645644				3.57635	1.83454					-0.233437	-1.36847				-0.860375	-0.158942				0.21241	0.0726766				-0.209572	0.15415
1.32919	-0.422366				2.00296	0.206253					0.595524	-0.765176				0.0295826	0.159174				-0.0157683	0.00404098				0.461386	0.108314
0.64235	-0.0963252				3.29176	0.0557615					-0.862087	0.238039				0.253729	0.0693285				0.140328	-0.163789				-0.169078	-0.0280178
0.706153	0.0491068				3.61629	0.404631					-1.00175	-0.374414				-0.786818	0.163915				0.0449559	-0.28172				-0.0348844	-0.0909727
0.864235	-0.299355				3.79797	0.0246565					-0.638981	1.36021				1.22572	0.130417				0.371109	0.302901				0.969111	-0.229909
0.733602	-0.445383				3.46039	-0.215438					-1.1253	-0.479888				-0.0445264	0.207311				0.134405	0.058709				0.130837	0.0280414
0.962712	-0.0006178				3.81688	2.06826					0.945437	-0.971517				-0.184105	0.0423108				0.0472458	0.00867749				-0.143364	0.0509134
0.675679	0.460107				3.24174	-0.245248					0.591134	-0.136196				-0.324786	-0.105704				-0.239959	-0.278501				0.0243332	-0.0581957
-0.190406	-0.920589				3.41383	0.353554					0.595518	-1.35961				0.125939	0.0814101				0.0170625	-0.174386				-0.116381	0.477329
0.489645	-0.409092				2.58115	0.982638					0.0844882	-1.12775				-0.688455	-0.0589259				1.13695	-0.614073				0.286672	0.0777093
0.356467	-0.261225				2.86912	-0.0572541					0.573505	-1.47024				-0.284066	0.0156376				-0.288805	-0.140433				-0.558186	-0.049882
1.6721	-0.343345				2.95472	-0.440447					-0.42356	-1.52421				1.24428	0.428042				-0.128037	-0.0897089				1.39309	0.0847292
0.0533355	-0.0593548				2.48259	-0.378882					0.360652	-1.27607				-0.0334196	-0.175552				-0.614011	0.118695				-0.285896	0.0740381
0.705371	0.467063				3.91628	0.0604544					-0.408004	-1.80112				0.155476	0.0480968				0.00448139	0.0191637				-0.0048159	0.249483
0.667367	0.725281				2.8185	-0.520811					-0.471475	-1.07797				-0.038657	0.187987				-0.22763	-0.0013842				-0.746866	-0.0298722
1.41765	-0.907773				3.22038	-0.216914					-1.39548	-0.0853467				0.366637	0.408734				-0.205339	-0.0994131				0.242569	0.130036
1.02022	-0.957049				3.70604	0.772163					-1.22736	-1.00043				-0.222579	-0.193412				-0.159449	0.0505901				0.0460536	-0.448349
0.925899	0.824962				3.12984	-0.204424					-1.2361	-0.668215				-0.471857	0.379595				0.0382148	-0.208047				0.0449926	0.524177
-0.0371148	-0.605739				3.24942	0.650801					-0.351287	-1.29653				0.0908435	-0.283807				-0.33088	0.466641				0.141831	-0.117063
0.180027	0.331041				3.79146	-0.0086177					0.261456	-0.909395				-0.0973142	-0.0556297				-0.297339	-0.104014				-0.0137192	-0.226829
-0.189176	-0.321629				3.84462	0.139901					-0.340895	-1.2725				0.449772	0.0205536				-0.225064	-0.24576				0.0511629	0.082859
-0.491436	0.190613				3.2037	0.229469					0.119566	-1.61116				-0.536466	0.965947				-0.693487	0.476403				-0.040729	0.408222
0.662374	-0.711217				2.91116	0.403874					-0.302356	-1.49762				-0.315215	-0.0613724				-0.0851043	-0.0699652				-0.0539411	-0.324427
0.334929	-0.199199				3.85778	1.91252					0.521693	-1.15244				-0.0863921	0.219072				-1.22162	0.924036				0.104989	0.143153
0.531859	-0.991051				2.69655	0.251075					0.0067098	-1.65117				-0.438003	0.275041				-0.141256	-0.130918				-0.0631282	-0.0463279
0.263482	0.263805				3.31615	0.330176					0.0676859	-0.959089				-0.405552	-0.178032				0.117981	-0.25712				-0.98485	0.262259
0.682671	-0.0323688				3.07201	0.0224776					0.328417	-0.674394				-0.43132	0.97823				0.0512897	0.281085				-0.229801	0.799107
1.53547	-0.330362				3.74951	-0.032651					0.168022	-0.723696				-0.142928	-0.125833				0.0805165	0.0104004				0.0873029	0.0196541
0.914519	0.377466				3.4703	0.0794086					-1.62591	-0.362614				-0.67773	0.165947				0.878136	-0.201153				-0.624063	0.175374
0.923248	-0.325781				2.49008	-0.785068					-0.525362	-1.34891				-0.559483	-0.110135				0.0916999	0.095818				0.0281243	0.293848
1.11875	-0.599795				3.72079	0.023647					-0.0842848	-1.19156				0.300082	0.143375				0.213633	-0.413716				1.29752	0.0566905
0.872854	-0.815982				3.0424	-0.364949					-0.635047	-0.611096				-0.323424	0.108968				-0.0782808	-0.0661036				-0.0482577	0.0626105
0.894692	-0.245297				3.37755	0.220374					0.085324	-1.11017				0.820893	-0.313871				0.0315475	-0.46898				0.956053	-0.0500161
2.3601	-0.899839				2.90596	-0.124688					2.02142	-1.18462				0.890393	0.151174				-0.332167	0.21597				0.461187	0.217225
0.719262	0.515508				3.12701	-0.480541					-1.37009	-1.20905				0.227633	0.468135				-0.414615	-0.0896055				0.248675	0.21285
1.24879	-0.914015				2.92198	-0.567891					-0.36774	-0.917856				0.0183342	-0.0422212				-0.0729346	-0.538744				-0.273413	-0.161134
0.815593	-0.638857				3.07886	0.0111109					-0.556644	0.158098				-0.516665	0.155884				0.0333688	-0.236758				0.156163	0.405503
1.04681	-0.458867				3.31973	-0.4037					-1.65238	-1.12626				0.38403	0.124195				-0.111255	0.171793				0.414307	0.363991
0.511754	-0.815291				3.52367	0.188088					-0.492217	-1.63424				-0.0406394	0.170733				-0.0628517	0.0839971				-0.135698	0.730417
0.589384	-0.822027				3.55857	0.0890515					0.485462	-1.23564				-0.0594863	0.0168525				-0.817001	0.0292638				-0.0738789	-0.129207
1.15907	-0.341983				3.25006	0.395766					-1.3876	0.021181				-0.520767	-0.0416542				-0.543373	0.00657176				-0.0963586	0.0748731
1.16248	-0.336551				4.12621	0.399459					-0.159878	-0.315013				-0.392265	-0.531795				-0.384194	-0.0131311				0.217325	0.109699
0.635775	0.345181				3.4483	0.410468					0.664107	-1.07305				0.49192	-0.0714824				-0.303454	0.18965				0.153617	-0.114036
0.757758	0.856899				4.05809	0.490584					-1.09334	-1.47211				-0.393798	-0.188384				-0.0761932	-0.128385				-0.0543815	-0.230322
0.872322	-0.743421				3.54652	0.33602					1.39906	-1.02572				-0.246233	0.0133858				0.378646	0.208719				0.00954842	-0.257763
0.422915	-0.907231				2.94138	0.210853					-0.515117	-0.736915				0.0382203	-0.142694				0.00213257	-0.511207				-0.66382	-0.11307
0.265211	-0.907165				3.84214	0.205709					-0.163127	-0.678833				0.0503262	0.0869801				-0.146305	-0.228208				0.282199	0.061745
1.54214	-0.777932				3.15185	-0.0230468					-1.51267	-1.93301				0.0218098	0.502208				-0.347148	-0.103664				0.122568	0.014116
1.59597	-0.593752				3.26527	-0.024447					-1.2412	-1.62353				0.288309	-0.117631				0.0134315	-0.566337				-0.292608	-0.111437
0.602894	-0.333979				3.11595	-0.096189					0.240366	-0.898288				-0.441475	0.422449				0.361882	-0.202145				-0.45646	0.0180519
0.748912	0.664066				3.1244	-0.186346					-1.26635	0.571154				0.14633	0.481324				0.042304	0.328758				0.142366	-0.300912
0.376988	0.412609				3.27166	0.0744972					-0.863985	-1.82289				-0.432582	-0.214095				-0.470025	-0.32053				0.647403	-0.0325344
1.55364	-0.810488				3.23359	0.225818					-0.910739	-0.999214				-0.0186287	-0.251687				-0.2737	-0.567885				0.478579	-0.314577
1.0339	-0.262657				4.42415	0.0668447					-0.165847	-0.948201				-0.316689	0.24289				-0.13552	0.250996				-0.136662	-0.0427666
0.336395	0.405779				3.66851	0.770435					-0.0329504	-0.630879				-0.360576	0.517615				-0.493038	0.813952				-0.568758	0.560037
0.962885	-0.686273				3.10081	-0.190595					0.229734	-0.901865				0.201655	-0.0774096				-0.925571	-0.454393				-0.0187482	0.735346
0.11124	0.721244				3.29615	0.0780712					-0.122995	-1.0054				-0.330702	0.327266				-0.30624	0.0731478				-0.304715	0.694422
0.276307	-0.46667				2.98528	-0.358735					-0.590533	-1.13331				-0.384357	0.103004				-0.278789	-0.217488				-0.20944	0.187501
0.724245	0.831975				4.52666	0.584005					0.731767	-0.329067				-0.0325199	-0.316496				0.174237	-0.311301				-0.0068337	-0.031368
0.724095	0.292791				3.56886	0.490506					0.85913	-1.13546				-0.308914	0.0373173				0.363758	0.0136907				-0.051686	-0.305062
1.04674	-0.423119				3.51471	-0.236383					-1.11813	-1.04695				-0.236346	0.00459744				0.160421	0.0522644				-0.162941	-0.244956
0.609787	0.715916				3.53224	0.943615					0.220015	-0.478761				-0.001427	-0.441573				-0.254281	-0.57024				-0.0049931	-0.346267
1.14306	-0.736748				3.50309	0.0194749					0.197672	0.887342				-0.300979	0.0588223				-0.0567531	-0.138466				-0.16977	0.0167477
0.545895	-0.258934				2.36552	0.791888					-0.454966	-0.851558				-0.254907	0.139901				-0.317021	-0.0787341				0.512536	-0.0252247
0.403871	-0.9687				2.79321	1.63961					-0.624176	-0.577799				-0.0925589	-0.0669871				-0.288162	-0.364392				-0.0810091	-0.152129
1.03405	-0.441719				3.28514	0.313158					-0.739245	-1.24229				-0.031316	0.288481				-0.210096	-0.0371634				-0.103045	-0.111455
1.06936	-0.535749				2.76124	-0.229894					-0.738644	-1.67596				-0.521738	0.0384764				-0.033529	-0.24577				-0.0818585	-0.42123
0.749337	-0.425144				3.14346	0.0129396					-0.400335	-0.118711				-0.0215174	-0.26044				-0.381652	-0.423847				-0.315812	0.31291
1.92511	-0.802559				3.62705	-0.0956328					-0.428334	-0.798149				0.0972958	2.69406				-0.257794	0.932864				0.135183	1.8533
0.289986	0.603292				2.37769	0.086991					1.29224	-1.51782				-0.210481	0.512131				0.235666	0.910912				0.0543466	-0.279021
0.25116	0.294153				4.75054	0.441202					-0.252557	-0.306563				0.0368616	0.379772				-0.224313	-1.0209				0.0709691	0.158792
0.653272	-0.503296				3.07557	0.00459743					-0.966421	-0.260216				0.0875884	-0.215764				0.235293	-0.462564				0.353832	-0.370533
1.20738	-0.769947				3.96692	-0.530594					-1.23909	-1.41467				-0.786834	0.238294				-0.285993	0.0896734				-0.329216	0.156736
1.50487	-0.584037				3.95017	0.0064721					-0.88455	-1.74133				1.30386	-0.172242				-0.793826	-0.0553753				0.493317	-0.300578
0.321478	0.0504848				3.2708	0.148586					-0.520299	-1.02715				-0.401114	0.397528				-0.272184	0.920613				0.281247	-0.239997
1.08272	-0.392027				2.78472	0.022005					-1.09907	-1.30624				0.0367814	-0.0311668				0.0242397	-0.580963				-0.532653	-0.38768
0.589793	-0.194677				2.28574	0.782676					-0.563526	-0.738048				-0.190699	-0.138969				-1.1445	-0.575714				-0.185246	0.198806
0.032427	-0.547968				2.63968	1.64794					-0.853704	-0.587646				-0.475013	0.160049				0.151194	0.200483				-0.137519	0.103995
0.440295	-0.138876				3.59562	0.428042					-0.783315	-0.720678				-0.299313	0.301014				0.0275773	-0.321579				0.307293	-0.214851
1.02565	-0.839904				3.07796	-0.190835					-0.243561	-0.708919				-0.593215	0.179449				-0.0480273	0.185636				0.0248732	-0.0368912
0.570118	-0.0895986				3.38343	-0.0503144					-0.372741	-0.78225				0.196874	0.38578				0.555985	-0.159066				0.127595	0.396774
0.803254	-0.49586				3.25917	-0.0682395					-0.76103	-0.963996				0.0987716	-0.0582094				-0.0106364	0.167496				-0.0599217	0.104337
0.531392	0.185639				4.10055	0.106018					0.129521	-0.560645				0.154339	-0.286078				-0.362769	0.0405938				-0.0098752	-0.122364
-0.152623	0.301291				3.41642	0.0743558					-0.338389	-0.343573				0.183613	0.236211				-0.211179	0.0217695				0.0223316	0.21439
0.590201	-0.544435				4.44253	0.309793					-0.154851	-0.923169				-0.352297	-0.0756967				0.216351	-0.25687				-0.11661	-0.143302
0.454224	0.0577277				3.48441	-0.378632					-1.28572	-1.20299				-0.214742	-0.0294647				-0.336603	0.15369				-0.244711	0.559145
0.853108	-0.0246349				3.31724	1.37061					-0.833152	-1.62732				0.0833478	-0.0248632				0.00028493	-0.657497				0.104461	-0.318552
1.26474	-0.904528				2.97515	1.27781					-0.156026	-1.08568				-0.249356	0.691543				-0.131942	0.365194				-0.297803	0.296164
0.433305	0.110071				3.41948	-0.349318					-1.05767	-0.575095				0.17716	0.458288				-0.0889923	-0.107322				-0.108324	-0.0093619
0.0120086	-0.838827				3.36163	-0.232869					-0.551303	-0.972574				-0.203089	-0.0784573				-0.451815	-0.341099				-0.259791	0.235462
0.636876	-0.203396				3.23532	-0.34328					-0.45393	-1.228				0.0253658	-0.14964				-0.0066995	-0.0365064				0.394741	0.469499
0.519521	0.224489				1.7591	-0.246992					-0.763916	-1.06211				-0.305411	0.187227				-0.615889	0.213863				0.388674	0.0397764
0.17845	0.090034				1.85797	0.950541					0.264673	-0.727035				-0.0649708	0.0566768				-0.0624137	-0.372431				-0.0904133	0.334024
1.04444	-0.214145				2.90701	-0.531795					-1.03792	-0.34987				0.762563	-0.0625121				0.815318	0.192555				0.855308	0.112435
0.367531	-0.286223				3.00486	-0.375935					-1.08466	-0.75514				-0.104098	-0.322737				-0.194076	-0.352916				-0.372585	-0.232527
0.636142	-0.268931				1.91264	-0.633028					0.796751	-1.16528				-0.373979	0.120491				-0.0123638	0.00964049				0.265239	0.020629
1.3851	-0.830298				3.44654	0.397363					-0.308961	-1.48652				0.135744	0.035418				0.407556	-0.107509				-0.209727	-0.253676
0.705684	0.190037				3.27404	-0.205995					-1.14172	-0.567292				-0.101903	-0.208383				0.262323	-0.500017				0.043767	-0.0958953
1.46749	-0.692809				3.65078	-0.668861					-0.591375	-0.144508				1.33234	0.14357				0.11286	-0.0515933				1.84693	0.0874188
1.24672	-0.52691				3.11436	-0.285459					-0.899122	-0.322239				-0.218624	0.00688208				0.148298	-0.44707				-0.233091	0.224441
1.18207	-0.846828				3.30057	0.378793					-1.09848	-0.992501				-0.153736	0.640483				-0.190022	0.538339				0.158676	0.459084
0.724394	-0.453083				2.89668	0.0330549					-1.2617	-1.11388				0.145845	-0.0997565				0.195512	-0.199366				-0.32409	0.767502
1.08305	-0.821792				3.56522	0.982462					-0.193202	-0.650674				-0.47932	0.425592				-0.615057	0.198192				0.231984	0.375429
1.40151	-0.419299				3.78018	0.12095					-0.978698	-0.852861				-0.35561	-0.21132				-0.190773	-0.349481				0.208011	-0.280832
1.34219	-0.440841				2.91845	-0.0391839					-0.0351901	-0.929463				-0.417327	0.0364394				0.711485	-0.147785				-0.504316	0.234203
0.668902	-0.461521				2.69838	-0.596711					-0.436832	-0.89775				-0.20968	-0.508619				0.389895	0.0772108				-0.115031	-0.274168
0.661509	-0.166153				2.49134	-0.150696					-0.599113	-1.11104				-0.0289883	0.301962				-0.162774	0.244053				0.261021	-0.118671
0.613489	0.436592				3.88553	1.19164					-0.887567	-0.746499				-0.141217	0.147502				-0.13077	-0.0678145				0.154045	-0.235167
0.620788	-0.534039				3.01273	-0.313311					-0.556361	-0.906388				0.0491417	0.152273				-0.475282	-0.317663				0.127286	-0.19499
1.02158	-0.029279				4.42465	0.198902					0.0238766	-1.03762				-0.178438	-0.422447				0.26286	-0.224689				0.279777	-0.502916
1.04866	0.0959233				3.17161	0.251103					-1.37772	-1.24379				-0.74021	-0.0144319				-0.0576604	0.272036				-0.162093	0.0284902
0.942474	-0.785381				3.21399	0.21699					-0.0784638	0.9898				-0.0437325	0.188675				-0.443579	0.211715				-0.297235	0.411582
0.685967	-0.45891				3.10718	-0.287815					-0.144066	-1.02349				-0.166597	0.190077				0.336819	-0.0233682				-0.0589669	0.390292
0.797959	-0.697417				3.7359	-0.0741205					-0.71097	-1.25114				0.0529043	0.0851525				-0.40106	0.252456				0.173302	0.22415
-0.22909	0.553591				3.4104	-0.261514					-0.591201	-0.692352				0.898658	-0.331568				-0.303075	-0.529594				0.787934	-0.184882
1.22433	-0.893633				2.80076	-0.294637					-0.0947622	-1.7702				-0.267584	-0.0006621				-0.435197	-0.894489				0.152461	-0.129915
0.860302	0.524471				3.31157	0.135246					0.593809	-1.0025				0.123757	0.0672257				-0.695241	0.0968748				-0.574765	0.502099
2.24008	-0.990026				2.87738	-0.376846					-0.515728	-0.333135				0.333141	-0.183487				0.412895	-0.584289				0.419424	-0.210664
1.21835	-0.929173				3.49114	0.361327					-0.69805	-1.14872				-0.0495189	-0.264288				-0.739926	0.145464				-0.228955	0.385514
0.903329	0.749025				3.24168	1.07912					-0.899291	-0.590878				1.13582	-0.0617922				0.454488	-0.21751				1.17019	-0.316076
1.22418	-0.988457				2.71554	1.34085					-1.17596	-1.17732				-0.412004	-0.0616484				0.212494	-0.126093				-0.277836	0.230386
-0.0944816	0.47113				3.37192	0.449013					-0.591134	-0.787243				-0.155679	0.331781				-0.142508	-0.913112				0.414775	-0.168529
0.345832	0.351005				3.58105	0.252509					0.316243	-1.15854				-0.422708	2.12628				-0.321006	0.955118				0.233776	1.82033
1.34012	-0.820419				2.76675	-0.316605					-0.635568	-0.886213				-0.221206	0.447052				0.0140877	0.632479				0.0444352	-0.0258911
0.636876	-0.452177				3.42518	0.810656					-0.456015	-0.907811				-0.140487	0.416858				-0.174195	0.0362962				0.103783	0.481549
1.00301	0.464025				2.84039	0.26959					-0.521335	-0.984891				-0.446114	-0.0204248				-0.0163451	-0.0628407				0.0771817	-0.0693192
1.56833	-0.293728				3.46098	0.0577527					0.280595	0.499451				-0.33365	-0.420582				-0.203266	-0.167671				0.170297	-0.325588
0.300872	0.887805				3.02184	1.33505					-0.375567	0.0414174				-0.234702	0.484366				-0.458446	0.00271183				-0.336951	0.264261
0.916647	0.0307726				3.0162	-0.411963					-0.288699	-1.56393				-0.0362118	-0.0830985				-1.32441	0.269035				-0.0125698	0.10213
1.09106	-0.902297				3.48476	-0.191723					-0.939419	-0.844888				-0.0129182	-0.31147				-0.261196	-0.167874				0.378328	-0.304132
1.18029	-0.748911				3.17463	-0.322416					-0.432993	-0.45828				-0.477811	0.188067				0.298044	-0.259104				0.0664753	-0.218569
0.578176	-0.546744				3.51643	0.25046					-0.526314	-0.0456954				0.203911	-0.0701733				-1.01106	0.219773				-0.383915	0.635815
-0.124163	0.218843				4.00022	0.151102					-0.688496	-1.86521				1.15061	0.0811774				-0.764395	-0.468352				1.3411	-0.0073706
0.640718	-0.403475				3.59125	0.205314					-1.43929	-0.968119				-0.269911	0.162665				0.678375	-0.0905417				-0.28556	-0.0569656
0.829014	0.014017				3.63492	0.114362					-1.93048	0.120017				-0.52832	2.04439				-0.204066	0.811684				0.0575583	1.63225
0.421112	-0.420018				2.6152	1.19489					-0.0852083	-0.135428				0.101076	0.397453				0.048316	0.0252218				0.335444	0.176268
0.81729	0.183341				3.78115	0.53349					0.750506	-0.952783				0.323548	0.0496226				-0.0276746	-0.329651				-0.123043	0.0668358
-0.268603	-0.682145				1.84756	-0.401931					0.342959	-0.0148302				-0.0807795	0.414113				-0.124531	-0.179516				0.825382	0.0979368
1.21545	-0.703555				4.43115	2.36388					-1.29373	-1.06418				-0.0015918	0.192563				-0.0381898	-0.168731				0.0508124	0.0134655
1.41032	-0.751194				3.46962	-0.0718367					1.43209	-0.987544				0.0381361	-0.232869				-0.226957	0.257947				0.29731	0.0625555
1.06787	-0.3449				2.39169	0.717529					-1.09831	-0.341505				0.0856793	0.0781359				-0.515998	-0.0542223				-0.0488818	0.120967
1.5151	-0.941035				2.74357	0.201699					-0.274495	-0.296713				0.300861	-0.233027				-0.203582	-0.688345				0.326103	-0.0296153
0.961494	-0.789826				3.57037	0.426598					0.820762	-1.21305				-0.821024	-0.106603				0.0856603	-0.148363				0.121422	-0.238808
1.26724	-0.0384852				3.02961	-0.100014					-0.320307	-0.63721				-0.11534	-0.0075933				-0.409208	-0.532338				-0.276533	-0.240534
1.1462	-0.433264				4.15163	0.0967065					-0.614448	-0.641726				-0.0033049	-0.193247				0.333423	-0.259175				-0.0643507	-0.0931084
0.819589	-0.531398				2.97937	-0.628254					-0.163028	-1.1371				0.194503	0.049132				-0.351677	-0.391781				0.104737	-0.0071768
1.36971	-0.718149				3.19781	0.0778543					-0.163059	-0.18142				-0.3482	0.173188				0.533048	0.100304				0.200703	0.519807
2.30611	-0.966983				1.61226	-0.479056					-0.607651	0.220105				-0.661882	0.0668447				0.44162	-0.129005				0.145614	0.0360675
1.1235	0.653062				2.83738	-0.411704					-0.458141	-1.19488				0.148257	-0.139966				-0.11011	-0.31069				-0.0036509	0.187969
0.263049	-0.0276465				3.58244	-0.0470913					-0.0346192	-0.679195				-0.142251	0.261444				0.102152	-0.0809274				-0.104094	-0.145522
1.31289	-0.226793				3.48839	-0.0948199					0.627196	-0.394955				0.377959	-0.0657525				0.0697412	-0.287244				-0.101594	-0.213059
0.712531	-0.0979464				3.12127	-0.551855					-0.755911	-0.351675				0.319772	0.17878				0.160949	0.0960574				0.238858	-0.0860601
0.552857	-0.729041				2.7843	-0.89848					0.461524	-0.99799				-0.181656	0.767358				-0.412935	0.669094				0.613166	0.907222
1.71489	-0.830063				3.70029	0.673347					-0.151498	-1.10566				-0.246992	0.0858468				-0.0824194	-0.913411				-0.072339	-0.542001
0.597698	0.521774				3.83167	0.40968					0.181347	0.23848				-0.303183	0.138289				-0.121163	-0.504622				0.0843664	0.181881
1.00199	-0.522871				3.25601	0.402087					-0.982927	-1.63578				-0.5771	-0.1042				0.942989	-0.355357				0.824184	0.169551
0.00968489	0.830807				3.06723	0.0228256					0.662428	-1.10526				-0.392516	-0.0444897				0.176503	-0.134588				0.518938	0.425951
0.863474	0.369861				3.27272	0.208323					-0.359288	-0.171737				0.133274	0.135248				0.486997	-0.620958				0.118501	-0.0436708
0.900935	-0.925535				3.56468	0.0437239					0.384095	-0.166984				-0.511695	-0.001322				0.579418	-0.0175788				-0.0399169	0.051831
0.866839	0.537334				2.43436	-0.860375					-0.809594	-0.91801				0.144803	0.0638295				-0.411154	-0.23816				0.226074	0.0750513
-0.782726	-0.606864				3.80047	0.746795					-0.894975	0.161374				-0.0374097	0.203693				-0.592409	0.283917				-0.0100587	-0.138478
0.93134	-0.928697				2.80737	-0.405486					-0.799121	-1.16994				-0.124584	1.65326				-0.6192	0.631536				0.632436	1.91262
1.18265	-0.0130916				3.50647	-0.0616068					-0.610483	-1.20323				-0.829572	0.0920993				-0.418053	0.203723				0.179722	-0.0977503
0.906597	-0.365076				3.541	0.46333					-0.624479	-1.36518				0.020519	-0.188594				-0.323466	-0.286825				-0.0445606	-0.207755
0.148407	-0.826599				3.37564	-0.402491					-1.04448	-0.850248				-0.421333	0.208043				-0.154248	-0.169538				-0.147374	0.0225807
-0.364042	-0.816396				3.08755	-0.267343					-3.29515	-0.816449				-0.1861	0.193981				0.374112	0.35612				0.709842	-0.316606
1.14631	0.214628				2.5583	-0.313441					-0.649717	-0.738079				-0.104739	0.16257				-0.0650583	-0.0412323				-0.258857	0.00164061
1.6669	-0.65339				3.39967	0.111683					0.883147	-0.336809				1.10894	2.39046				-0.0841015	1.10917				0.654986	1.43166
0.929283	0.168558				3.48485	-0.242201					-1.17562	-0.498292				0.0538326	2.12341				-0.380395	0.991337				-0.338441	1.71477
0.489387	-0.0120871				3.0178	0.134542					-0.85972	-1.22252				-0.124472	2.26982				-0.379752	0				0.123718	0.51235
-0.271561	0.373547				2.982	0.118638					0.159083	0.109164				-0.246992	1.26205				0.0490193	-0.1591				0.179273	0.331119
1.60098	-0.664774				3.67225	0.152148					1.71215	-0.555984				-0.251548	0.480861				0.0411319	0.616988				0.151142	0.263139
0.719565	-0.0785965				2.93869	-0.0875082					-0.247668	-0.742618				0.0790354	-0.133647				-0.368911	-0.227231				-0.0459424	0.0845932
0.277566	-0.865499				2.49392	-0.410928					-1.31556	-0.89084				-0.231111	-0.0304615				0.452593	-0.065358				-1.0225	-0.281084
0.442594	0.522916				3.05114	-0.323786					-0.393543	-0.715435				0.279127	-0.0670961				-0.458478	-0.435458				-0.0317172	-0.31376
0.566025	-0.313213				2.39897	0.782612					-2.18254	-0.964356				0.167619	-0.0677564				-0.209464	-0.101811				0.00616115	0.194892
1.1519	-0.530563				3.37133	0.200605					-1.55238	-0.673359				-0.732307	0.0183328				-0.208905	-0.233025				-0.117579	0.294018
0.868784	-0.549272				3.26122	0.355806					0.776052	-0.217058				-0.390018	-0.0514862				-0.485101	-0.265957				-0.374624	0.0630755
0.830307	0.428017				3.4331	-0.391233					0.360863	-1.22934				-0.576515	0.27463				-0.209687	-0.177283				-0.371372	-0.101914
0.70143	0.542769				2.87163	0.532222					0.177341	-0.406786				-0.0107676	-0.0187523				-0.205614	0.302138				0.116716	-0.0190892
0.355418	-0.872221				2.35261	-0.031316					-0.818956	-0.889367				-0.829859	-0.274655				-0.647915	0.173557				0.0220349	-0.467946
0.347262	-0.509539				4.06499	0.351395					0.51808	0.71892				-0.419798	0.25637				0.726448	0.0600092				0.026423	0.224058
0.252938	-0.116321				2.96217	-0.111544					-1.98958	-0.698771				0.264394	-0.246193				-0.0435336	-0.19704				-0.0246952	-0.244829
1.28925	0.301452				3.74331	-0.23685					-0.81211	1.03779				0.100971	-0.407667				0.850767	-0.349749				0.619005	-0.370628
1.65352	-0.997757				3.01605	1.15308					-1.17392	-0.891635				0.0285177	0.939451				0.185043	1.02856				0.743495	0.464963
0.927691	-0.113305				2.26074	-0.319926					-1.5557	-0.90732				1.82892	0.0160268				-0.477375	-0.189543				1.62564	0.107578
1.0493	0.543224				3.00232	-0.379529					-0.0839372	-0.833747				-0.241125	1.76571				-0.125996	0.328878				-0.349602	0.476528
1.4557	-0.867288				3.26226	-0.546179					0.158958	-0.394203				-0.231091	-0.259333				0.296636	-0.222529				-0.0049392	0.400287
1.40497	-0.684538				3.52008	-0.0293296					-1.22474	-1.23389				-0.613098	1.62326				-0.0296327	0.656021				-0.0467842	1.9108
1.41847	-0.825154				4.26364	0.283589					-0.207865	-1.08992				0.829715	-0.144709				0.00853426	-0.355517				1.34992	0.2364
0.905216	0.620412				2.14458	1.5554					0.396396	0.00184526				-0.267343	1.32019				-0.412245	0.386162				-0.0617038	1.67085
1.35535	-0.677785				2.8474	-0.640796					-0.295335	-1.04361				-0.211193	0.46303				1.28392	0.198107				0.0357026	-0.251527
1.31312	-0.342719				3.8791	0.394895					-0.971705	-0.147454				-0.0693185	-0.182769				0.219524	-0.0775973				-0.116185	-0.049592
2.31324	-0.68493				3.48387	-0.08833					-1.49164	-0.650596				-0.0945507	-0.0762807				0.213373	-0.570992				-0.22878	-0.399402
0.804377	-0.980752				2.97936	-0.115917					-1.2565	-1.02478				1.0762	-0.180379				0.237546	-0.478974				1.43499	0.103775
0.546121	-0.135619				3.04812	-0.16655					0.625793	-1.15916				-0.273998	0.470447				0.0602381	0.0952216				-0.114899	0.129306
1.24758	-0.631598				3.33664	0.13486					-0.219274	-1.00708				-0.364901	-0.115529				-0.0091921	-0.483803				0.116435	-0.218391
0.711133	0.101726				3.43023	0.487546					0.299489	-1.65032				-0.0002646	0.309793				0.845004	0.2348				0.0731338	0.289793
1.06094	-0.679045				4.12169	-0.0645881					0.900133	-0.322293				-0.774181	-0.199372				0.0568638	-0.443975				-0.602811	-0.286864
0.335296	0.883172				4.15722	-0.0461598					-0.706542	-0.182673				1.18925	0.428526				-0.214232	0.371922				1.41958	0.00299955
0.935885	-0.288591				2.96548	-0.221206					-0.304951	-1.33221				-0.219065	0.249744				-0.836596	-0.240536				0.0283262	-0.0100855
1.31957	-0.655994				2.10427	0.0669928					-0.824259	-0.732476				-0.520811	0.406996				0.185503	0.020405				-0.146433	0.0359985
-0.0944816	-0.140093				3.95125	0.120667					0.110854	-1.63569				-0.0545705	0.188109				0	0.499555				0.212472	0.0518611
0.987978	0.0827023				3.20576	0.178835					-2.4833	-0.770681				0.913778	0.467074				0.08385	-0.0357021				0.831355	0.197331
0.724394	-0.0409761				3.75117	0.276851					1.25992	-0.717789				1.29734	1.75277				-0.316662	1.08423				-0.10662	1.96148
0.373642	0.954595				3.05982	0.273157					-0.589447	-1.40874				0.256728	-0.0877922				-0.0477046	-0.773133				-0.12432	-0.294968
0.682341	-0.805099				4.11054	0.126692					-0.764304	0.179928				-0.115715	0.21654				-0.418278	-0.0604498				-0.343548	0.270847
1.97882	-0.817685				3.55915	0.0970865					-0.0337304	0.148765				0.0992924	1.79696				0.133613	0.416314				-0.24182	1.86787
0.406682	0.532653				3.82317	0.493222					1.59564	-0.638282				-0.14194	1.69668				0.266129	0.433253				0.0240599	1.77953
1.02173	0.750984				3.67273	0.111993					-0.889208	-1.58943				-0.294012	0.701828				-0.303823	0.593459				0.336517	0.235617
0.480794	-0.36299				3.48169	0.402106					-1.21096	-1.90441				0.225711	-0.304473				0.49103	-0.176375				0.438224	-0.127979
0.786791	0.0200677				3.60513	0.456074					-0.573284	-0.751178				0.12343	2.037				-0.0301895	1.02503				0.197832	1.57701
0.909449	-0.297121				3.40632	0.183613					-0.942139	-0.407891				1.41075	-0.422417				-0.558402	-0.111735				1.52099	-0.309419
0.114912	-0.355228				4.38003	0.78573					-0.321385	-1.3522				0.71748	0.124979				-0.132851	-0.0564547				0.773031	0.560026
0.857217	0.596533				2.64213	-0.172242					-0.107905	-0.629101				-0.377252	1.63961				-0.582591	0.416373				-0.31795	1.75076
0.769553	-0.728874				3.1655	0.615246					-0.794571	-0.656239				-0.245248	1.72209				0.217399	1.02415				0.177661	2.16581
1.3023	-0.481471				3.50078	0.151174					1.01639	-0.793758				-0.214621	1.54323				0.554768	0.775456				-0.130553	1.2399
0.0739537	-0.0290714				3.11987	-0.272089					-1.8603	-1.29183				0.678599	-0.0790759				0.255639	0.132026				0.59698	-0.103717
0.223044	0.722445				3.50021	0.515747					0.385074	-1.64827				1.34459	1.36305				-0.238839	0.139693				1.4805	1.53836
0.997527	-0.0819707				4.30857	0.0496226					-1.50571	-1.67792				-0.0209279	1.75115				-0.733224	0.530088				-0.281907	1.8984
-0.230438	-0.626611				2.99877	-0.0945623					0.422418	0.124192				-0.041513	-0.390405				-0.353984	-0.554848				0.0909731	-0.217741
0.334561	0.509616				3.94452	0.545734					-0.384648	-1.09808				-0.52329	1.66394				0.212902	0.998271				-0.358709	1.66571
0.932083	0.292923				2.9705	0.202001					0.0066083	-1.20378				-0.236376	0.1916				-0.249192	-0.13682				-0.115143	0.0155768
-0.0345275	-0.996369				2.85548	1.72729					-0.162633	2.16683				0.264441	-0.23685				0.299147	-0.442276				0.229339	-0.184004
0.858209	-0.625012				2.3119	0.0664175					-0.492528	-0.926097				0.0367131	1.7837				1.23056	0.470964				0.191487	2.02849
0.939466	-0.459124				3.63516	1.23674					-0.722623	-0.415299				1.37216	1.96708				0.965063	0.874667				1.28051	1.64109
1.38992	-0.855148				2.46661	0.0621645					-1.679	-0.713271				0.125276	1.48333				0.104053	0.381888				1.22239	1.69506
0.0786172	0.565747				3.00671	0.334944					1.25834	-1.26631				1.36209	2.36811				-0.289551	1.24645				1.90249	1.99644
0.387548	-0.516823				2.37653	-0.148605					0.278354	-0.700022				-0.0480189	0.00111844				-1.71675	2.08573				-0.125932	-1.6598
0.629658	-0.179227				3.00624	-0.147844					-1.9635	-0.399963				0.108282	-0.284324				0.67898	-0.760785				0.177312	-0.204041
1.05774	0.333759				2.73169	0.0286287					0.715886	-0.794049				-0.488516	2.11135				-0.0632646	1.04984				-0.582207	1.89505
1.13967	-0.476455				3.63547	0.432169					0.78876					-0.106146					-0.724454					0.416193
1.24604	-0.502279				3.46155	-0.332553					-0.96009					-0.0286326					-0.645381					0.146347
0.678018	0.486945				3.49898	-0.282638					-0.182551					-0.265453					0.291048					-0.212139
0.81205	-0.230298				3.78274	0.135857					-0.379169					-0.0470913					0.302234					-0.169633
1.25763	0.244902				3.0883	-0.46258					-1.16669					0.0389322					-0.575722					0.108879
0.950041	-0.221978				2.85153	0.71155					-1.63029					0.25046					0.474336					0.292865
0.922868	-0.221171				3.37076	1.75591					-0.763721					0.207257					0.0783239					0.0992079
0.966079	-0.728447				3.73171	0.247461					-0.606127					1.44637					-0.302922					1.61897
0.996001	0.331591				3.32964	0.00314828					-0.913954					0.116209					-0.20665					0.136997
0.922584	-0.233437				3.04134	-0.0682944					-2.54093					-0.382766					0.196717					0.0638796
0.868569	0.595524				3.23524	0.377959					0.156517					-0.904972					-0.42861					-0.12264
0.663409	-0.862087				3.37198	-0.360577					0.174428					-0.0536852					0.55637					-0.219532
1.20585	-0.450127				2.52861	-0.405969					-0.620122					-0.545634					0.35428					0.174606
0.667196	-0.638981				4.08673	0.287658					-1.25583					1.50185					0.0298795					1.47921
1.98867	-0.911846				3.28801	0.113652					-0.509125					-0.160252					-0.295132					0.0361472
2.38359	-0.369677				3.96482	0.342604					0.914092					-0.331625					0.248589					-0.135826
1.35496	-0.363266				3.31198	-0.490782					-0.177699					-0.389283					0.333919					0.0548268
0.485769	0.945437				2.98453	-0.143165					-1.76794					0.286861					-0.302711					0.165062
0.818626	0.591134				3.39209	-0.0332569					-0.398085					0.0659508					0.246358					0.331259
0.488099	0.595518				3.55895	0.119842					0.586925					-0.367175					-0.194996					0.0677556
0.824628	0.0844882				3.39402	0.196874					-0.220449					-0.289677					0.246672					0.0147578
0.846133	0.573505				2.69744	-0.0820931					-0.662312					-0.551855					-0.746839					-0.127915
1.12182	-0.42356				3.10791	-0.493799					-1.39509					-0.226389					0.04998					0.669785
0.831245	0.360652				4.27703	-0.43852					-2.30238					-0.416484					-0.43894					-0.195373
0.685803	-0.408004				3.84539	-0.291379					0.73458					-0.258381					0.15222					0.735075
1.06017	-0.471475				3.78184	0.148464					0.108131					-0.0653288					0.192204					-0.0535158
1.42591	-0.893376				3.38785	0.281256					-0.882782					-0.171774					0.340816					0.355564
0.178976	-0.351287				4.26455	1.91653					-0.361064					-0.310979					-0.0858104					-0.0954656
0.964095	0.261456				2.06434	-0.995364					-0.404282					1.23844					-0.957438					1.2902
0.0955534	-0.340895				3.22655	-0.400804					-1.31851					-0.179139					-0.0971836					0.515155
0.562342	0.119566				2.77141	-0.0785237					-0.0997156					0.0487079					-0.0388324					-0.158922
1.83004	-0.951427				3.51182	0.0358762					-0.387568					-0.161109					-0.644365					-0.163273
0.859973	-0.302356				3.43112	0.518832					0.1963					1.11241					-0.22599					1.19169
-0.572591	0.521693				3.4733	1.04989					-1.57682					0.0343984					-0.484762					0.299876
1.53665	-0.342915				3.64325	0.371109					0.285485					-0.0089982					0.157977					-0.0631706
0.903031	0.0067098				3.57022	0.961761					-1.84396					-0.46343					-0.153115					0.160621
0.11124	0.0676859				3.33873	-0.0977468					-0.777523					0.944209					-0.110006					1.55075
0.749195	0.328417				3.4514	0.338269					-0.0154993					0.214748					0.355679					-0.0712637
1.30254	-0.998773				3.09128	-0.295225					-0.986382					-0.331812					-0.151205					-0.166018
1.20545	-0.15453				3.10548	0.0169086					-0.899089					-0.423479					-0.105972					-0.527942
0.434475	0.168022				3.32561	-0.0204248					0.380498					0.0773942					-0.368906					0.272324
0.440295	-0.525362				3.16839	-0.342796					-1.25419					-0.0140518					0.0273796					0.0622464
-0.67248	-0.0842848				3.41552	-0.148353					-1.87348					-0.0592203					0.294248					-0.02037
1.08521	-0.635047				3.2072	-0.0134047					1.14092					0.102146					0.097058					-0.0119352
1.83664	-0.888051				3.99726	1.30215					1.17214					1.40836					-0.303422					1.91001
0.538359	0.085324				4.01378	0.115187					0.83574					-0.229151					-0.151552					-0.190583
1.2238	-0.348467				2.96688	0.892769					0.260393					-0.428768					-1.09991					-0.0912297
0.602299	-0.36774				4.35216	-0.215254					-2.19022					-0.240321					2.51382					0.00586641
1.1471	-0.556644				3.42573	-0.313159					-0.450847					-0.324525					-0.102653					-0.226509
1.10957	-0.810152				3.39321	-0.247207					0.113195					0.483082					-0.291551					-0.445106
1.10759	-0.463216				3.64716	-0.441063					-0.0053994					-0.314296					-0.274139					-0.0455991
0.765339	-0.492217				3.70972	0.625815					0.219024					0.0705711					-0.28216					0.0568133
0.300872	0.485462				2.54088	-0.493377					-0.699507					-0.235551					0.593335					-0.242276
1.23372	0.224731				3.1657	0.210844					-0.291775					-0.16272					-0.0716088					-0.124818
1.6288	0.259985				2.09222	-0.0207883					-1.50822					1.21881					0.841897					1.31671
0.872002	-0.159878				3.99189	1.17874					-1.32254					-0.71591					-0.0093093					-0.315813
0.878892	0.664107				3.4008	0.200012					-0.185971					-0.122746					-0.229289					0.169259
0.784319	-0.515117				3.0349	0.511136					-0.333019					-0.120367					0.0511629					-0.257995
1.11412	-0.163127				2.50559	-0.0893036					-0.95335					-0.445551					-1.32867					0.101631
1.44614	-0.989938				3.91263	0.162665					-0.706072					-0.142534					0.511923					-0.229148
0.412884	0.240366				2.93875	-0.672212					-0.453431					-0.290061					0.126109					-0.256526
1.20575	0.360236				3.35706	0.329157					-0.875739					1.53062					-0.139163					1.29717
1.0209	-0.863985				3.04817	1.73174					-1.16596					-0.410795					-0.233384					-0.320014
0.946001	-0.910739				2.55065	0.139467					0.0631009					-0.345053					-0.0720295					0.398398
0.576916	-0.165847				3.95904	-0.326282					-0.475928					-0.361733					0.295658					-0.573183
0.963231	-0.0329504				3.50259	-0.325333					0.580721					-0.0303504					0.477072					-0.335809
0.879416	0.229734				3.24422	0.292152					0.860524					-0.25332					-0.168169					0.560922
0.987079	-0.122995				3.20591	-0.462201					-1.0197					0.275807					0.214709					0.254499
0.719413	-0.590533				2.74522	-0.39421					-0.993974					-0.100416					0.118457					-0.282778
0.524074	0.731767				3.59088	0.353502					-0.0956655					-0.0456567					-0.362592					-0.06061
0.969852	0.85913				3.60579	-0.148554					0.406747					0.356186					0.145804					0.0821541
0.456451	0.220015				3.36925	1.57893					-0.51164					-0.228078					-0.449044					-0.173246
0.612521	0.197672				3.24287	0.0408229					0.383419					-0.247723					-0.0660252					0.782663
0.656097	-0.454966				3.67845	-0.631741					-0.757703					-0.384076					-0.430211					0.249275
0.0547379	-0.624176				2.79339	-0.201102					-0.377069					-0.0477912					-0.345868					0.141111
0.723795	-0.739245				3.84371	0.0391641					0.44132					-0.252121					-0.203282					-0.0996115
0.597096	-0.738644				2.66117	-0.363387					-0.681951					-0.704545					-0.0521266					-0.608545
0.630774	-0.400335				2.62576	1.09366					-1.48676					0.117409					-0.615264					0.528586
0.129337	-0.428334				3.06348	-0.765024					-0.206172					-0.0962059					0.696304					0.278792
-0.225072	-0.252557				4.26019	0.428526					-0.669946					-0.809075					-0.52136					-0.510698
-0.0630115	-0.966421				2.76123	-0.120304					-0.887464					-0.361246					0.852414					0.0356378
1.34944	-0.835581				3.6978	0.0856859					0.110077					-0.431514					0.372929					-0.213422
0.288354	-0.88455				2.27173	0.464679					-0.46276					1.50503					-0.133558					1.72425
0.853331	-0.520299				3.42314	0.797903					-1.1183					0.97505					0.575891					1.66842
0.952711	-0.563526				2.8887	-0.210382					1.00489					-0.0397434					0.255172					0.332887
0.631146	-0.853704				3.00704	0.220069					-0.233731					0.00568682					-0.617966					0.0435294
0.585263	-0.783315				3.07232	0.103352					-0.67307					-0.23425					-0.202049					-0.024772
0.965822	-0.243561				3.47524	0.751335					-0.0765319					-0.30891					-0.392498					-0.178521
0.448024	-0.372741				3.79765	0.102651					-1.07487					-0.157946					-0.118048					-0.163483
0.813516	-0.76103				3.14211	-0.38636					-0.877622					-0.111864					-1.00499					0.300818
0.334561	0.129521				3.07993	-0.0456567					0.344026					-0.135748					-0.24434					-0.140917
0.77839	-0.338389				3.0929	-0.383746					-0.0515654					-0.770881					-0.0909322					-0.529868
0.805248	-0.154851				3.98089	2.65118					-1.00196					-0.294558					-0.336714					-0.356806
1.40784	0.0831631				2.73448	0.0442649					-0.850692					0.0769392					-0.590733					-0.189522
1.5276	-0.498915				2.40049	-0.362102					-0.0764604					-0.276608					-0.0767445					-0.277003
0.923627	-0.833152				2.61271	-0.398796					-1.07018					-0.211525					-0.171299					0.173971
0.300872	-0.156026				2.75946	0.102079					0.632498					0.165025					-0.624816					-0.0741953
1.13404	-0.551303				3.7083	0.100544					-1.05459					0.131238					-0.12884					-0.317639
1.14818	-0.45393				3.74441	0.0436943					-1.57962					-0.023112					-1.37748					0.372176
0.495282	-0.763916				3.32314	-0.126363					-1.54579					0.0243235					-0.388369					0.138077
1.06691	0.264673				3.86151	0.705827					-0.019465					0.168842					-0.338338					-0.0717755
0.758313	0.796751				3.56106	-0.448508					0.110882					-0.486198					-0.0774602					0.0829076
1.21063	-0.723247				4.00808	1.28269					1.2768					-0.26639					-0.56724					0.0783123
1.36452	-0.179744				3.64768	-0.354347					-0.68815					-0.315064					-0.180626					-0.0319202
1.41908	-0.759518				3.5277	-0.279291					-0.0151083					-0.524698					-0.119374					0.11389
0.671458	-0.308961				3.36782	-0.227367					-0.923081					-0.133722					-0.193604					-0.0722477
-0.312074	-0.591375				3.06971	0.0987716					-1.23246					-0.578459					0.529247					-0.0244976
0.817902	-0.899122				3.70652	0.107688					-0.486328					0.107688					0.321817					0.261384
1.38592	-0.252945				3.93238	0.0179798					-1.33072					-0.0155244					-0.0039689					0.355411
1.35239	-0.78411				3.46632	0.0367813					-0.864366					-0.1484					-0.0498867					0.224381
0.951109	-0.193202				3.87728	0.0819822					0.423606					0.339195					-0.70433					0.512933
0.590405	-0.978698				2.8549	-0.192612					-0.245829					-0.69607					0.103191					0.107058
0.868354	-0.0351901				3.02718	0.0326745					-0.377109					-0.0975661					-0.635661					0.100845
0.960097	-0.436832				3.81996	0.177179					-0.856011					-0.428826					-0.330398					0.429348
1.01663	-0.447904				3.58709	-0.140309					0.197204					0.313313					-0.689267					-0.22846
1.44056	-0.720517				3.86498	-0.155099					-0.483913					-0.402499					0.330874					-0.130311
0.249375	-0.599113				2.88653	-0.276137					-2.0196					-0.480541					-0.29534					-0.358882
0.757897	-0.887567				4.32163	0.228288					0.272381					1.07638					-0.0403541					1.56214
1.22428	0.592995				3.5875	-0.0362118					-0.791023					-0.384941					-0.465111					-0.0531953
0.842603	-0.556361				3.44933	0.279127					-1.69491					-0.222218					0.166163					0.0675399
0.346547	0.0238766				3.6172	0.561156					-2.30959					-0.228453					0.595156					-0.416845
0.55219	-0.0784638				2.75559	0.210131					-0.440615					-0.214439					-0.247115					0.172798
1.13392	-0.144066				3.16958	0.678599					-0.261047					-0.0800522					-0.775513					0.0513972
0.386896	-0.71097				1.986	0.736481					-1.22133					0.167844					-0.6027					1.21048
0.630217	-0.591201				3.1804	-0.0821391					-1.16746					-0.221485					-0.212614					-0.360676
0.928628	-0.0947622				3.53033	0.10496					-1.33218					-0.262891					-0.208876					-0.0748963
0.803504	0.593809				3.47401	0.39078					-1.03615					0.0064721					-0.467807					0.317296
0.667025	-0.515728				3.26193	0.918931					-0.888645					-0.207485					-0.568106					0.149033
0.71621	-0.69805				3.50252	0.180477					-0.316599					-0.573408					-0.532051					-0.0627139
1.16965	-0.899291				2.70988	-0.0076607					0.251807					0.152968					0.0201957					-0.127165
1.0089	-0.591134				3.10003	-0.114031					-1.64836					0.0527656					-0.60974					-0.190886
1.37776	-0.914718				3.74758	-0.193247					-1.5248					0.227812					0.305818					0.252638
0.538819	0.316243				2.3717	0.0513258					-1.7529					0.156177					-0.061078					0.239131
1.16792	-0.595785				4.25462	-0.215764					0.116515					0.144976					-0.49713					0.223622
0.852774	-0.635568				3.13294	0.50333					-0.0300154					-0.484187					0.217803					0.0782953
0.677017	-0.456015				2.81098	-0.312584					-1.26561					-0.183917					-0.258448					0.117251
0.38657	-0.521335				2.59393	-0.444689					-0.207783					-0.0407536					-0.0866156					0.283919
0.646145	0.280595				3.62209	1.47697					-1.5612					0.141287					-0.694664					0.059685
0.968824	-0.375567				3.12067	1.30836					-1.10549					-0.664143					0.856062					0.282328
0.942202	-0.288699				3.39807	0.172655					-1.10209					-0.288034					-0.0680826					0.507295
0.355067	-0.939419				3.16398	0.376903					-0.801136					0.591949					0.0241227					1.74719
0.863366	-0.432993				2.24325	-0.392265					-0.197329					-0.440447					-0.233656					-0.0177297
0.919912	-0.526314				3.36103	0.0933971					-1.2074					0.153567					0.21833					0.698463
0.96668	-0.688496				3.44284	-0.530653					0.225985					-1.12631					-0.0195828					-0.207882
1.20301	-0.226496				3.87225	-0.170061					-1.04925					-0.239504					-0.0847821					-0.0513806
1.39241	-0.939406				2.08713	0.689263					-1.08001					0.270066					0.00670878					0.622533
0.868999	-0.0852083				3.21696	-0.385589					0.376759					0.460392					-0.0738152					-0.295971
0.681184	0.750506				3.57969	0.486042					-0.966729					-0.0982146					0.48175					0.026547
0.887845	0.342959				3.43161	0.225595					-1.31318					0.768782					-0.0902635					1.70841
1.66488	-0.84778				2.70036	-0.108531					-0.486276					-0.0085439					0.103729					-0.0304459
2.44706	-0.466728				2.66777	0.15607					-0.812893					0.147375					-0.207149					0.134669
1.9159	-0.682168				3.42668	0.160633					-0.608191					-0.346632					1.22314					-0.229875
1.33075	-0.730353				2.65074	-0.81302					0.108899					-0.177763					0.310189					-0.0018066
1.17367	-0.274495				3.34234	0.15791					-1.52457					-0.395265					-0.0407923					0.101646
0.872108	0.820762				3.79417	1.53694					-0.823881					0.370984					-0.241224					0.460777
0.180027	-0.320307				0.370829	0.250001					-1.36168					-0.494292					0.00379404					0.049262
1.03574	-0.614448				3.59429	0.318449					0.168326					-0.05122					0.291321					0.366379
0.8705	-0.163028				4.12079	0.42455					-1.35127					0.106333					-0.112615					0.0267677
1.01678	-0.163059				3.25445	0.090976					0.429727					-0.580688					0.242071					-0.248067
1.16798	-0.607651				3.39632	0.155476					-0.390771					-0.111231					-0.441232					0.181707
0.781036	-0.458141				4.46043	0.286635					-0.396597					-0.227881					-0.0897416					-0.144908
1.34777	-0.649367				3.13943	-0.43132					-1.26386					-0.383435					-0.0175573					0.362883
0.287536	-0.0346192				3.01742	0.0920993					0.0146076					-0.242375					-0.286385					0.217441
0.478953	0.627196				3.32839	-0.226792					-0.408188					0.963332					0.276395					0.845049
1.36062	-0.64644				3.92634	-0.0180894					0.00885129					-0.108356					-0.335423					0.0872019
0.799356	-0.755911				3.00497	-0.351542					0.504017					-0.192882					0.703151					0.246821
0.503596	0.461524				3.64837	0.0175686					-0.474986					-0.210117					-0.33646					0.160043
1.82183	-0.992061				3.26867	-0.247854					-0.137714					1.49115					-0.6129					1.95533
1.63037	-0.97503				3.52437	0.152968					-0.805868					-0.247854					-0.220534					-0.409794
1.122	-0.151498				3.82187	-0.172292					-0.0713632					-0.108531					-0.0292763					0.0218761
1.44377	-0.364931				3.6575	0.164758					-0.236054					-0.0164639					0.192338					0.541847
0.646145	0.181347				3.52755	-0.175689					-0.53051					-0.581958					1.20413					-0.137766
1.32014	-0.904115				2.96642	-0.25303					-1.3576					0.0209921					0.377803					0.0144566
0.531626	-0.982927				2.24799	-0.610224					-0.725404					2.43856					0.0593267					1.63656
0.385264	0.662428				3.3999	0.145258					-0.595488					0.0871717					0.349871					0.0509633
0.496043	-0.359288				4.07829	0.0379711					-1.47256					-0.0603798					0.397671					0.129394
1.28564	-0.996449				1.99432	0.0750205					0.988164					1.29083					-0.78016					1.53042
0.648649	0.384095				3.59258	-0.611703					-0.0647101					0.364079					-1.4725					0.479559
0.555752	-0.809594				3.94116	0.179171					0.340692					0.0371757					-0.111586					0.162903
1.6131	-0.146238				4.75351	-0.0441029					0.560049					-0.676422					-0.567347					-0.445534
0.608224	-0.894975				3.01784	-0.297336					-0.106963					0.0870274					-0.110405					0.566747
0.960886	-0.799121				3.73696	0.259604					0.47125					-0.317139					0.293904					0.0402132
0.824145	-0.610483				5.10296	0.640852					-0.320311					-0.165773					-0.421484					0.0577497
1.13613	-0.624479				4.22436	-0.0795246					-0.561172					-0.110744					0.367798					0.460277
0.487324	-0.649717				2.79998	-0.427244					-2.44793					-0.355791					0.81772					-0.0164432
0.179502	0.883147				3.66774	1.11351					-0.644192					0.0358762					-0.288177					0.158796
1.74986	-0.881082				2.6627	-0.388861					-1.10045					1.62024					-0.448026					1.65693
0.894793	-0.85972				2.57551	-0.14397					0.584533					-0.272089					-0.948013					0.0978689
0.0547379	0.159083				3.51673	0.0600944					-0.50148					0.0143724					0.0664652					-0.180321
0.503596	-0.247668				3.9799	1.07993					0.134153					-0.628984					-0.25872					-0.348595
0.955893	-0.393543				3.09979	0.270976					-0.580979					-0.0433372					-0.609839					-0.124332
0.98271	0.776052				4.03608	0.867752					-1.43103					-0.409762					-0.310554					-0.211363
0.545217	0.360863				3.91585	0.261533					-0.273981					-0.483972					-0.441734					-0.62289
0.0512232	0.177341				3.73867	0.496188					-0.76486					-0.624613					-0.405998					-0.300555
0.558614	-0.818956				3.30816	0.1916					-0.582353					-0.700075					-0.580627					0.412425
0.727835	0.51808				3.14137	-0.317139					-0.162978					-0.306179					0.247042					-0.391613
1.33892	-0.288839				3.16855	-0.0476107					-0.187323					-0.625843					0.105649					0.352203
1.12732	-0.81211				3.63945	-0.0329091					-0.35039					-0.318441					-0.134199					-0.0681859
-0.124163	-0.0839372				3.84242	0.156623					-0.0027341					0.0716299					-0.180688					-0.07419
0.7133	0.158958				3.06843	-0.331005					-1.12394					0.0971675					0.0509948					-0.230626
1.61366	-0.882099				3.48644	0.198836					-0.957664					-0.0757826					0.513165					-0.135364
0.986337	-0.207865				3.13208	-0.624613					-1.28255					-0.524435					-1.10316					0.0410606
0.635223	0.396396				3.41449	0.68864					0.553053					-0.114716					0.110263					0.407781
0.602299	-0.295335				3.56184	-0.117083					0.140016					-0.541331					-0.063978					-0.253552
0.900236	-0.971705				2.8681	-0.536998					-0.560032					-0.745907					-0.315812					0.51524
1.49703	-0.138156				1.73068	0.573662					0.137444					0.303638					0.0188989					0.249384
0.793119	0.625793				3.5397	0.0938741					-0.565176					-0.391322					-0.200793					-0.173697
0.312265	-0.219274				3.59508	-0.353016					-0.500752					0.740331					-0.325533					-0.0800002
1.2121	0.299489				3.42767	-0.165951					0.187498					-0.312329					-0.651113					-0.0970592
0.952002	0.900133				2.98296	-0.363078					-0.957282					-0.229573					0.494257					-1.17821
1.33286	-0.030416				4.07418	2.3724					0.59209					-0.0788412					0.322159					0.155922
0.908176	-0.706542				3.23716	0.743279					0.155953					0.583575					0.142998					1.82215
0.76493	-0.304951				3.63095	0.712003					0.0763138					-0.0189616					0.0788282					0.663484
0.67685	-0.824259				3.78409	-0.105704					0.283176					0.11013					0.540142					0.205146
0.430367	0.110854				2.55874	1.04916					-0.680726					0.0371544					1.32513					0.230683
1.54696	-0.296667				3.08378	0.0223831					-0.3542					-0.238834					0.203243					0.425197
1.11124	-0.589447				2.90167	-0.77809					-0.0785764					1.55044					-0.409091					1.58313
1.18343	-0.764304				1.83191	-0.125222					0.0457855					0.198678					-0.335985					0.0744515
1.35415	0.0444898				3.37418	-0.20862					-1.23517					0.124836					-0.0182688					0.114778
1.0908	-0.0337304				3.45224	-0.0315855					-2.37347					0.00660665					-0.47813					0.0591968
1.02752	-0.889208				2.89406	1.14812					1.43029					0.0488847					0.37093					0.0638924
0.785752	-0.573284				2.91765	0.162711					-0.397371					-0.423041					0.903035					-0.277028
1.20748	-0.942139				3.57682	-0.0146573					-1.33332					-0.476345					-0.0546009					0.415827
0.981298	-0.321385				4.15032	0.451571					-1.22703					1.92195					-0.142513					1.26545
0.836614	-0.107905				3.16811	-0.393911					-0.0197026					-0.102839					-0.0303933					0.358689
0.741757	-0.794571				4.03286	0.0366507					-0.133369					-0.24895					0.634238					-0.264073
0.833122	0.385074				3.35462	-0.401327					-1.29348					-0.450586					0.0143899					-0.0208017
1.57803	-0.345994				2.86848	-0.246992					-0.177123					0.476417					-0.222376					0.599758
0.577337	0.422418				3.17502	-0.460224					0.734963					0.559603					0.252096					0.708539
1.27702	-0.551907				3.31411	0.446251					-0.445367					-0.199818					0.371967					0.0105688
1.28262	-0.794742				3.37658	0.324572					-0.743202					0.624406					0.470873					0.041213
1.62589	-0.986994				2.42781	-0.190442					-0.35392					0.50333					0.337818					0.840743
0.911894	-0.384648				3.62413	0.0371558					-0.701368					0.900998					0.280599					1.96418
0.781824	0.0066083				3.19034	0.357002					-0.0577982					-0.575844					0.580038					-0.0162332
0.336761	-0.162633				3.42907	0.63839					0.776057					1.32378					0.0593524					0.813099
0.690859	-0.492528				3.72827	0.116341					-1.14022					0.102337					-0.140815					0.101094
0.928628	-0.722623				3.85835	-0.0195929					0.0565682					-0.257386					0.0517997					0.00853707
1.27845	0.162602				2.28	-0.366643					1.88405					-0.679629					-0.201669					-0.308316
0.589793	0.278354				2.94501	-0.203089					-0.831649					-0.706342					0.352233					0.63809
0.797959	0.715886				2.48415	-0.661882					-0.323942					-0.567891					-0.47629					-0.339126
0.0338985	0.78876				2.75064	0.0037996					-1.12187					1.00769					-0.0630623					1.75665
0.321856	-0.96009				3.64261	-0.066173					-1.0987					-0.789845					0.16952					-0.188164
0.940742	-0.182551				2.7597	-0.475013					-0.443574					-0.0435694					-2.65703					0.209338
0.503098	-0.379169				3.29689	-0.0137103					0.274181					-0.0805538					-0.19696					0.0766853
1.34165	0.116821				3.01706	-0.825458					-0.519072					0.667267					0.245966					0.0457793
1.11167	-0.449416				2.99483	-0.125206					0.326972					-0.404167					-0.0172773					-0.339237
-0.227747	-0.763721				2.51825	0.131238					-1.11106					-0.116171					0.77522					-0.0799692
0.789387	-0.606127				2.63521	0.00568682					-0.926393					-0.147844					-0.356176					0.0618851
0.551967	-0.913954				2.8761	-0.33946					-0.965487					0.186249					-0.988786					0.239646
1.34616	-0.448137				3.06545	-0.0870035					-0.100687					-0.504524					-0.824741					-0.137694
1.13439	0.156517				3.72372	0.744319					-0.363632					-0.449442					-0.195862					0.456759
1.70279	-0.322201				3.22719	-0.382766					-0.677969					-0.529064					0.00631863					-0.312861
0.601504	0.174428				2.51443	0.940411					0.321389					-0.00936					-0.157893					0.00868647
0.456451	-0.620122				3.08892	-0.511603					-0.338109					-0.42504					-0.143176					0.081161
1.00428	0.649859				3.45892	0.101339					-0.823164					-0.205995					-0.131311					0.0606334
0.977295	-0.509125				2.1421	0.828347					-0.517889					-0.0409483					-0.196759					-0.0483326
1.6867	-0.419694				2.61816	-0.0397434					-1.34839					0.896741					0.597664					1.60035
0.576916	0.914092				2.58938	-0.649013					0.408974					-0.968588					-0.510266					0.484324
0.855337	-0.177699				2.46309	-0.171774					0.119417					0.840437					-0.195603					1.13991
1.00388	-0.398085				3.09739	0.406219					-1.22359					-0.241776					-0.196903					0.319335
0.741036	0.586925				2.66378	1.24					1.25338					-0.449683					0.59207					-0.441193
1.24287	-0.220449				2.40533	0.864284					-1.06254					-0.115568					-0.0908726					0.0977249
0.911213	-0.662312				3.00761	-0.214439					-0.628984					0.0141955					0.0212618					-0.748496
1.50469	-0.816656				3.38496	-0.104696					0.0632355					-0.364949					-0.170279					-0.168021
0.896718	0.73458				2.30284	-0.711748					-1.52031					0.879426					0.135715					1.48384
0.147842	0.108131				2.50089	-0.460689					0.234184					0.346639					-0.443549					0.402692
1.03109	-0.882782				2.76113	-0.377592					0.269221					1.14968					-0.904995					1.12844
0.770362	-0.361064				1.13741	-0.348291					-0.646175					-0.69432					-0.220535					0.256927
1.55718	-0.0449565				2.80593	-0.337472					-0.234797					-0.324259					-0.580003					0.00332305
1.58864	-0.836468				2.54168	-0.0246849					-1.99889					0.0679737					-0.272453					-0.0063802
0.403871	-0.404282				2.81443	0.950425					-1.09988					-0.215438					-0.919365					0.00015547
0.482628	-0.0997156				3.75865	0.147375					-0.467167					-0.275817					-0.522366					0.0326266
1.18453	-0.387568				1.83225	0.197892					-0.881862					-0.301831					-0.347301					-0.696963
1.56247	0.0275269				1.47223	0.644363					-1.81856					0.265553					0.0491774					0.279694
0.422915	0.1963				2.40597	-0.549273					-0.305935					-0.242105					-0.0783422					-0.224249
0.992617	0.285485				2.59585	-0.633182					0.102693					0.12707					0.115106					0.145493
-0.0118589	-0.777523				2.41076	-0.0039988					0.2759					0.044815					0.346314					0.192192
0.913841	-0.0154993				2.30717	-0.498843					0.138366					-0.0404165					-0.27427					0.361268
0.873173	-0.986382				2.67287	0.448784					-0.571252					0.204295					-0.718131					0.21887
-0.665072	-0.899089				1.47642	-0.147266					0.0590157					-0.427607					0.509269					-0.314531
0.762321	0.380498				1.85508	-1.51552					-0.0167457					-0.911686					-0.372439					-0.303009
1.49065	-0.92415				0.545631	-0.194128					-0.284989					0.78435					-0.87209					1.40062
1.86929	-0.137482				0.658314	-0.256033					-0.816442					-0.38516					0.152212					0.226454
1.6775	-0.798217				1.4058	1.14555					-1.54179					-0.640796					-0.726428					-0.102659
0.564079	0.83574				1.85435	2.1633					-1.12446					-0.698942					0.211426					-0.449855
0.836151	0.260393				1.88904	2.10282					0.265424					0.363961					-0.48119					0.0724699
0.816442	-0.450847				3.15894	-0.306534					-0.727639					0.272987					-0.114461					0.243865
1.27601	-0.647846				3.61126	1.16355					-0.162201					0.097457					-0.448356					0.214643
0.818867	0.113195				3.74932	-0.643197					-0.238243					0.138288					0.0540156					0.163677
0.667367	-0.0053994				3.17278	2.04074					1.90569					0.588066					0.618805					0.121038
0.719413	0.219024				0.245842	0.193707					2.27957					0.220631					0.36459					-0.202738
1.05015	-0.699507				-0.215772	-0.0465835					-0.606195					2.22194					-0.366605					1.86137
0.805248	-0.291775				1.32606	1.35216					-2.05582					-0.146359					-0.601885					-0.0063035
1.89228	-0.885589				-0.182469	0.0182299					-0.675841					-0.148766					-0.0223113					0.280847
0.487582	-0.185971				2.78026	1.98921					-1.28038					-0.668861					-0.356393					-0.277295
0.502099	-0.333019				2.80089	2.4798					-0.505933					-0.0761071					0.504989					0.161086
0.450564	-0.95335				3.15695	2.1404					-0.598423					-0.0627052					0.043257					0.237786
0.783527	-0.706072				2.18246	1.23908					-0.215618					1.62658					-0.322506					1.53695
0.856444	-0.453431				3.07731	2.0155					0.0409819					-0.0448283					0.345911					-0.0302198
0.866731	-0.875739				2.96489	1.95487					0.117642					-0.296427					-0.572044					0.0458021
1.1272	0.698571				2.6826	0.175966					-0.653235					1.24697					-0.663828					1.44959
1.50464	-0.624566				3.03561	0.188057					-0.689588					-0.0546977					0.495157					-0.324031
0.00968489	0.0631009				1.95452	0.726457					0.684625					0.0704203					-0.227003					0.102206
0.952179	-0.475928				1.57205	0.667205					-0.859612					-0.0076607					0.886324					-0.335462
0.936989	0.580721				3.27746	-0.437708					-0.406674					-0.613035					0.0219707					-0.185716
0.849635	0.860524				3.93388	-0.368004					-0.643855					0.302984					-0.0310533					-0.473808
1.16007	-0.993974				1.88531	-0.01562					-0.44435					0.253773					0.598855					0.397362
0.657148	-0.0956655				1.05618	-0.0092268					-0.191477					-0.431735					-0.0742108					0.666171
0.262182	0.406747				1.57545	-0.306352					0.481462					0.405461					0.429181					0.323169
0.745634	-0.51164				1.02632	-0.42459					-0.476738					-0.225711					0.0383361					0.219737
1.38686	-0.839433				1.56439	-0.305774					0.322893					0.452394					0.0210466					0.183966
1.10277	0.383419				1.94028	-0.904683					-0.233407					-0.113674					-0.342348					0.018115
0.909156	-0.757703				1.45727	-0.183953					-0.866019					0.0117326					-0.402728					0.0654342
1.18494	-0.846521				1.19435	0.607608					-0.081285					0.31537					-0.408721					0.377696
1.16933	0.138745				1.52393	0.0810024					-0.107832					-0.0586682					0.223087					0.110278
0.90492	-0.377069				1.89733	-0.141967					-1.333					-0.0503144					0.393554					0.0128168
0.25116	0.44132				1.0171	0.449291					-1.0767					0.306582					0.151983					0.090406
1.50232	-0.897967				2.00044	-0.286379					-0.39382					0.0265594					-0.184903					-0.209608
1.6857	-0.748966				2.189	0.142696					0.674532					0.327655					-0.0468435					0.187539
0.963058	-0.681951				1.5236	0.584668					0.388793					-0.233007					0.872276					0.0567176
2.36556	-0.849164				2.18836	0.320458					-0.965294					0.285894					0.119021					0.434237
1.66773	-0.992097				1.62103	0.476693					-1.57225					1.73847					-0.0896817					1.22074
0.311491	-0.206172				1.86534	1.01331					-1.07956					0.225284					-0.405104					0.403435
0.881723	-0.669946				1.47227	-0.0956394					-0.397772					-0.474209					-0.39234					0.21347
0.90571	-0.887464				1.40883	1.47116					-0.0689741					-0.451757					-0.487599					0.0332775
1.2455	-0.988321				1.30554	-0.41703					-0.184552					-0.129454					-0.181333					-0.250621
0.164504	0.110077				4.44581	-0.867044					-1.12846					0.556781					-0.382768					1.35172
0.729171	-0.46276				2.9514	-0.0301681					-0.93055					-0.0207883					-0.0507859					0.132055
1.29015	-0.836554				1.93733	0.0430637					-0.239856					-0.106936					0.525697					-0.0319442
1.41393	-0.176501				3.00839	-0.314616					-0.300913					0.0356996					0.893496					-0.0878195
0.337127	-0.233731				2.66141	-0.153817					-0.0358388					-0.351985					0.681308					0.295027
0.774128	-0.67307				2.61343	-1.11275					0.383377					1.15628					-0.0880976					1.6006
0.465806	-0.0765319				2.69282	-0.558355					-0.120628					0.202767					-0.260472					0.883896
1.26205	-0.952308				3.045	-0.431329					-0.537549					-0.190442					-1.75024					0.0756487
1.0336	-0.0165847				2.61713	-0.644998					-0.680033					-0.0086177					0.163172					-0.0236434
0.706465	-0.877622				3.79046	-0.509018					0.380071					-1.26356					0.186793					-0.946956
0.131689	0.344026				3.52518	-0.567945					0.222947					-0.279116					0.940361					0.0709559
0.685967	-0.0515654				3.31273	-0.0544167					-0.856208					-0.313311					-0.70397					-0.372897
0.829837	-0.850692				2.71386	-0.702632					-0.482358					1.73897					0.0772526					1.74597
0.644707	-0.0764604				1.53309	-0.175011					-0.277935					0.0037996					-0.345907					0.732968
0.301269	0.632498				2.8439	-0.29715					-1.03701					-0.471432					0.3272					0.236345
1.18113	-0.303858				2.87452	-0.660815					-1.34083					-0.125199					0.458192					0.0516737
0.84306	-0.019465				2.34843	0.0762352					-0.20406					0.217146					0.11348					-0.265916
0.770362	0.110882				2.79552	-0.0821931					-0.11317					0.794981					-0.0138338					1.00524
1.15941	-0.68815				2.55778	-0.56148					-0.126159					0.360061					0.508148					0.299603
0.952445	-0.0151083				1.80844	0.452536					0.162517					-0.142261					-0.146684					-0.0500782
-0.312074	-0.923081				3.20132	0.589557					-0.337587					0.292497					0.249434					0.301606
1.03279	-0.486328				3.85258	-0.336114					-1.92611					-0.295225					-0.172293					0.220666
1.26309	-0.887239				2.68061	-0.430749					0.790373					-0.126586					-0.207108					0.395863
0.942746	-0.864366				3.67673	-0.411601					-0.102833					-0.520101					0.0741445					-0.416272
0.901234	0.423606				3.28605	-0.202023					0.133798					0.231005					-0.235658					0.27704
0.789129	-0.245829				-0.0727636	0.083198					1.19625					-0.0354013					-0.0684167					0.125184
0.81995	-0.377109				2.75373	0.0432229					0.736812					-0.159221					-0.5494					-0.357051
-0.66876	-0.856011				3.5635	0.247878					-0.441211					-0.393885					0.18071					-0.213647
0.0936373	0.197204				3.37442	-0.16352					-0.470253					-0.810594					0.378382					-0.205329
1.18913	-0.483913				2.67164	-0.244493					-0.581803					0.528075					-0.27215					0.384799
0.625151	0.272381				3.39236	-1.07838					-0.631116					1.03613					0.247524					1.66696
0.145576	-0.791023				2.26665	-0.72436					-0.201021					0.271021					0.0752023					0.285358
1.81	-0.399882				3.28065	-0.702834					0.266344					-0.20085					-0.177876					-0.0753083
1.59772	-0.958799				2.40371	1.73364					-1.27362					0.090976					-0.343782					0.0998422
0.857107	-0.440615				1.53512	1.08055					-1.19924					-0.249709					-0.214399					0.338999
1.02946	-0.261047				1.98578	-0.148421					0.794785					-0.0719758					-0.339991					0.268359
1.31524	-0.934435				2.65584	-1.37995					-1.35095					0.468722					-0.349266					0.981743
1.37076	-0.541054				2.43472	-0.770403					-0.185015					-0.411142					-0.127562					-0.254648
1.26853	-0.972372				3.28853	0.247328					0.0763138					-0.166189					0.0355585					0.212228
1.28275	-0.888645				2.34797	-1.08792					-1.75638					-0.0141643					0.447456					-0.0887958
0.960625	-0.316599				5.34075	0.552194					1.36081					-0.499379					1.29249					0.380799
0.979298	0.251807				2.73356	-0.546075					-0.160669					0.933851					-0.853713					1.12666
1.47969	-0.725768				4.07781	-0.057885					-0.793544					0.771467					-0.148822					0.71542
1.95381	-0.542826				2.85678	0.176111					-1.52618					-0.597217					0.189					0.131286
0.770767	0.116515				2.35635	-0.60965					-0.684836					-0.258988					-0.297377					-0.271892
0.733162	-0.0300154				3.0521	0.219159					-0.887122					-0.649013					-0.487405					-0.42865
1.15825	-0.864213				3.43044	0.664047					-0.37558					-0.0455223					-0.342878					0.112322
-0.491436	-0.207783				3.43732	-0.178579					-1.35603					-0.41346					-0.265173					0.297784
1.35573	-0.56638				2.37996	-0.945106					-0.642435					-0.758059					-0.97653					-0.159038
1.61417	-0.869706				1.74644	-0.0817219					-0.0996776					-0.403082					-0.037688					-0.229665
0.661682	-0.801136				2.96122	-0.282516					0.657606					-0.450203					-0.291622					0.196285
1.19527	-0.197329				3.16054	-0.198506					0.365433					0.626283					0.0404492					0.189251
0.931712	0.225985				1.25509	0.0771599					0.119999					-0.0922368					0.0498275					0.0364866
0.960712	0.376759				2.77331	-1.45709					-1.22727					-0.0798492					0.057342					-0.0863325
0.676516	-0.966729				0.851796	1.25358					-0.892077					-0.159047					-0.0629096					-0.291407
0.93974	-0.486276				1.23999	-0.264443					-1.48366					-0.12386					0.824448					0.056092
2.03336	-0.937751				3.7219	0.433579					-1.02946					0.365008					-0.442807					0.399185
0.939922	-0.812893				2.97561	0.424607					-0.480439					1.57932					-0.628623					0.865952
0.603686	-0.608191				2.11624	-0.283989					-1.24557					-0.429051					-0.317644					-0.118952
0.251605	0.108899				3.2324	-0.777988					0.5314					-0.184787					-0.329051					-0.0337443
1.78573	-0.990487				3.03419	-0.573462					0.933732					-0.331005					0.211322					0.155828
0.85567	-0.823881				2.61437	-0.449798					-0.176043					0.148957					0.079955					-0.0622235
1.24459	-0.615288				3.55736	-0.403854					-0.224902					0.455124					-0.668173					0.641392
0.993263	0.168326				0.13128	-0.247372					0.638612					0.317398					-0.567287					0.284258
1.31215	-0.820065				3.25992	-0.357221					0.315842					-0.186211					0.0669664					0.136992
0.336029	0.429727				2.2233	-0.254547					-0.641299					-0.0851651					1.33823					0.534468
0.762595	-0.390771				2.3486	-0.464945					-0.1164					1.11406					0.191664					1.5924
0.543857	-0.396597				1.8336	0.0764754					-1.01583					2.29649					0.712665					1.48206
1.19247	0.0146076				3.22947	-0.545907					-1.46733					0.0169086					-0.116817					-0.276916
0.872854	-0.408188				0.800469	0.449717					0.590124					0.315352					-0.31368					0.478707
0.815593	0.00885129				2.46456	-0.422894					-1.16219					-0.219165					-0.488822					0.199272
0.287945	0.504017				3.15954	0.646822					0.284123					-0.0682944					-0.211238					0.241207
1.4161	-0.751707				2.94405	-0.133041					-0.719212					-0.316521					0.0962377					-0.0173499
1.26784	0.322281				4.07241	-0.185348					-0.0190093					0.633304					-0.0618049					1.5544
1.09421	-0.474986				3.4682	-0.217624					0.0230955					0.149844					-0.127873					0.442199
0.83673	-0.137714				2.64391	0.374152					-0.816471					-0.485801					-0.126315					0.560931
1.11461	0.252997				2.54385	-0.122966					-0.485255					0.257824					0.0820138					0.594852
0.931712	-0.805868				1.47962	0.016053					0.305204					0.0455338					-0.327597					-0.212326
0.448024	-0.0713632				5.1008	-0.476092					-0.595552					-0.161195					0.269725					0.117545
0.32525	-0.236054				4.48081	-0.684162					-1.34122					0.0612957					-0.428489					-0.0407764
0.935511	-0.53051				4.60481	-0.69607					0.300765					-0.0195429					0.213027					0.319512
0.959226	-0.725404				3.99493	-0.558871					-0.234106					0.0883711					0.126011					-0.0877706
0.897322	-0.595488				4.24397	-0.528532					-0.565127					0.404558					0.311913					0.347704
1.15919	-0.989027				4.59592	-0.395221					-1.0164					-0.219368					-0.453868					-0.238375
0.314581	0.988164				2.03353	0.804582					-0.330636					1.14509					0.0871459					1.43578
0.553524	-0.0647101				3.30958	-0.274591					-0.648971					-0.0228738					-0.260623					0.141062
0.566241	0.340692				2.56118	-0.668843					-0.337699					-0.248432					0.138156					0.312381
0.608615	0.560049				3.35525	-0.144316					-1.07505					1.8252					-0.42538					1.5229
0.799986	-0.106963				4.3582	0.677438					-1.08851					-0.308114					0.281508					0.329665
0.833356	0.47125				2.37735	0.164833					0.343128					-0.375619					-0.0534838					0.220501
1.04243	-0.320311				2.38243	0.713747					-0.409129					-0.323495					0.706592					0.36981
1.17484	-0.561172				3.17109	-0.141104					1.20362					0.746169					-0.0932776					0.925022
1.33401	-0.975923				2.85608	-0.210066					0.0959239					1.4467					-0.169749					1.89148
1.12362	-0.644192				2.84264	-0.74491					0.312308					-0.285569					0.544719					0.0289303
1.10796	-0.670349				3.16259	-0.568677					-0.466469					0.485867					-0.0644437					-0.368105
0.896315	0.584533				1.40677	0.585278					0.474716					0.311898					0.502124					0.311697
1.02961	-0.812359				1.21302	0.744631					0.662233					-0.626033					-0.27068					0.0724365
1.37296	-0.736742				1.58179	-0.0174674					0.349368					0.338269					-0.668533					0.386361
0.891639	-0.50148				2.84982	-0.199606					-1.19852					-0.147943					0.156021					0.579807
1.28395	0.17551				1.89183	0.177187					0.774222					-0.144599					-0.738477					0.0232181
1.13316	0.134153				2.79144	-0.613074					-0.999946					-0.360501					-0.0897443					-0.128992
1.20738	-0.580979				2.58287	-0.772531					-0.562967					0.0560458					-0.295943					-0.0843087
1.57835	-0.748129				3.29458	-0.0407521					-0.32527					-0.462201					0.242648					0.47168
0.710205	-0.273981				2.14122	-0.37538					-0.626344					-0.282162					-0.156521					-0.205804
0.774261	-0.76486				4.43087	-0.557821					0.0923045					-0.207111					0.695197					0.132289
1.12548	-0.582353				1.65547	-0.846277					-0.467059					-0.0267367					-0.261855					-0.0164955
-0.22909	-0.162978				3.15817	-0.409835					-1.11389					1.14569					-1.00432					1.4283
0.910335	-0.187323				2.229	-0.501489					0.158218					0.143761					-0.352324					-0.16226
0.356118	-0.35039				2.62768	-0.0275931					1.59736					0.272987					-0.842038					0.24358
0.988223	-0.0027341				0.522833	-0.19394					-0.76154					0.130987					0.711921					0.0542053
1.5468	-0.558765				3.6413	0.0648095					-0.681525					-0.346558					0.937778					0.124326
0.624963	-0.957664				3.32941	0.0577922					-1.3727					0.210844					-0.31644					0.313617
1.00151	0.553053				1.8817	0.13392					0.404345					0.086991					0.69241					0.642628
0.376321	0.140016				1.71283	0.442545					-1.23708					-0.170061					0.2896					-0.0753135
0.333457	-0.560032				3.09735	-0.51331					-1.90788					1.30931					2.18968					1.60235
0.509794	0.137444				3.36107	-0.0098849					-0.227734					-0.391099					0.113443					-0.0780204
0.860412	-0.565176				2.81251	-0.696983					-0.152203					1.78777					1.00892					1.25287
0.746205	-0.500752				2.05382	0.46117					-1.06218					0.138051					0.0340293					-0.126674
1.43425	-0.810083				2.21507	-0.456306					-0.578907					1.10279					0.149567					2.07005
1.30035	-0.352284				2.24699	-0.462738					-1.59248					0.104402					0.644387					0.192501
0.750749	0.187498				0.929503	0.459988					-1.28341					-0.148605					-0.34352					-0.118972
1.09485	-0.586575				2.15633	0.0416171					-0.540101					2.1554					-0.478063					1.79674
0.839849	-0.957282				3.55654	-0.189612					0.419942					-0.12223					-0.724019					0.178042
0.843515	0.59209				1.86089	0.42049					-3.07912					-0.571287					0.130652					0.340061
0.754128	0.155953				1.79499	0.558628					-0.0197675					-0.256479					0.250266					-0.0805993
1.38608	-0.0720526				2.71475	-0.536323					0.0114825					0.346279					0.191005					-0.0291338
0.525497	0.0763138				1.52445	-1.08056					-0.521294					0.0122419					-0.293552					0.245462
0.777596	0.283176				1.9224	-0.767972					0.310853					0.805082					-0.429671					0.970046
1.22956	-0.749406				3.02947	0.385433					0.584782					-0.0323342					0.173511					0.206955
0.940287	-0.680726				2.66407	-0.0599656					-0.654829					0.109076					-0.227206					-0.0045919
0.309938	-0.3542				3.12399	-0.009185					-0.539654					-0.610224					-0.0024444					0.327595
-0.0630115	-0.0785764				1.73209	0.897153					0.659653					-0.268344					0.539112					-0.147067
0.676683	0.0457855				2.45844	-0.273897					0.339852					0.0320223					-0.27481					0.0705055
1.07796	-0.397371				2.2321	-1.34802					-1.63067					1.45062					-0.339618					1.64914
1.01816	-0.0197026				2.95919	-0.585982					-0.540182					0.405378					-0.261557					0.296518
-0.268603	-0.133369				2.7927	-0.342834					0.650875					-0.0875082					0.528117					0.334844
1.52085	-0.595197				3.69878	-0.373792					-0.954509					0.457424					-0.173972					-0.0291938
1.03478	-0.177123				2.68647	1.14849					-0.965532					1.44556					0.268514					1.55515
0.84794	0.734963				1.9963	0.94863					-1.0084					-0.169579					-0.801655					-0.0522551
0.732428	-0.445367				2.19581	0.166775					-0.03875					-0.270413					0.700199					0.0599936
1.29441	-0.743202				2.57873	0.669841					-0.666994					0.0450057					-0.174808					0.735873
1.151	-0.35392				3.53094	0.561993					0.437042					1.92199					0.307782					1.47542
0.906597	-0.701368				1.92577	-0.939988					-1.10548					-0.995364					0.459969					-0.975829
0.422014	-0.0577982				3.02641	-0.348047					-0.621874					1.3153					-0.246238					1.81471
0.344037	0.776057				2.96038	-0.194775					-1.53609					-0.301149					-0.178518					-0.0494023
1.62354	0.115184				2.34757	0.350972					-0.808425					-0.292567					0.0853157					0.153324
2.2175	-0.52062				2.55496	-1.10791					-0.382146					0.251075					-0.515403					1.06812
0.729911	0.0565682				1.17814	-1.88913					-2.20943					0.0473864					-0.526526					0.221201
1.13304	-0.831649				3.23392	0.126009					-0.832725					-0.864283					-0.180708					0.401312
0.829367	-0.323942				2.35259	-0.520198					-0.330018					-0.408939					-0.157813					-0.29893
0.774795	-0.443574				-0.524734	0					-1.06998					-0.208985					-0.501718					-0.0636806
1.3885	-0.0674924				0.765758	0.0198568					-1.73757					0.183843					0.356796					0.29229
1.50179	-0.265904				1.23679	0.569479					-1.63346					0.0479871					0.865039					0.115651
0.551967	0.274181				1.13477	-1.02997					0.50225					0.399992					0.112726					1.32332
1.19108	-0.519072				1.72663	-0.306046					-0.665783					1.79985					-0.481288					1.46815
1.30452	-0.123201				0.782667	0.769776					0.713922					0.306646					-0.588627					0.334699
0.678685	0.326972				0.769973	-0.134743					1.27428					0.42455					-0.297756					0.238548
0.843857	-0.926393				1.2564	0.753057					1.22915					-0.504254					-0.196645					-0.434457
1.06445	-0.965487				0.210186	0.268688					-0.307907					-0.374856					-0.549256					0.290752
0.672641	-0.100687				1.83428	-0.267348					-1.03718					-0.465916					-0.527646					0.271241
1.10152	-0.852528				2.28251	-0.400819					0.420858					-0.377554					-0.625196					-0.0412589
1.78356	-0.570029				0.392517	0.305151					-1.41108					0.0595778					-0.249131					-0.129777
0.945281	-0.363632				0.582269	0.603833					1.68418					0.23166					-0.291135					0.248757
1.08652	-0.677969				3.11145	-0.0147186					-0.202107					-0.17151					0.300033					0.343617
2.04498	-0.684476				1.34857	0.0159732					-0.230245					0.214859					-0.860762					0.106502
1.32702	-0.415375				2.44513	-0.803392					-0.822362					-0.152777					-0.135863					-0.0790422
1.06073	-0.974329				2.20955	-0.974862					-0.11091					-0.785068					0.603225					-0.374101
2.06518	-0.788691				1.27066	1.57071					0.596395					-0.136929					0.712374					0.185094
1.27139	-0.687092				0.641228	-0.423595					-1.02609					-0.965747					-0.06151					-0.060654
0.572887	0.321389				1.39973	0.211071					0.126209					0.528431					0.814515					0.111951
0.473632	-0.338109				1.99132	0.299546					-0.098914					-0.384373					-0.457894					-0.229726
0.850644	-0.823164				1.66849	1.24589					0.521023					1.25745					-0.688669					0.378812
1.20856	-0.517889				-0.348643	0					0.320449					-0.368092					-0.241265					0.157671
1.42564	-0.511346				0.942478	-0.0684882					0.240997					-0.35262					-0.0882707					0.230725
1.19098	-0.269141				1.11509	-0.339162					-0.608905					-0.919833					-0.273833					-0.585983
0.856444	0.408974				2.39401	0.917286					-0.744918					-0.475476					-0.177518					-0.285665
0.736681	0.119417				0.975165	0.765346					-0.182941					-0.390329					-0.523842					0.314652
0.869428	-0.628984				1.80884	0.858467					-1.78021					0.345945					-0.0154267					0.0900348
0.336029	0.0632355				-0.0722043	0.0186032					-1.34895					0.115939					-0.209261					-0.16039
1.28585	-0.829639				2.24989	-0.239925					-0.877904					-0.522628					-0.402609					-0.0482478
0.715446	0.234184				2.20167	-0.677653					-0.368184					-0.0922571					-0.251					0.0328687
0.6409	0.269221				1.03715	-0.89639					0.521037					0.0121416					0.128939					0.172787
1.22233	-0.646175				1.82418	-1.05237					-0.464135					0.237745					-0.0346354					-0.288536
0.624963	-0.234797				1.88166	0.568902					-0.372908					0.911555					0.314655					1.50591
1.13398	-0.467167				0.47906	0.723928					-0.828197					0.0383557					0.246746					0.129337
0.982132	-0.881862				0.693212	-0.341147					1.15384					-0.248884					-0.314486					-0.0113099
0.337492	-0.305935				4.08024	-0.0340295					-0.377712					-0.247207					0.522183					0.104778
0.75103	0.102693				2.11595	0.958628					-0.561445					-0.651278					-0.282539					0.420685
1.61723	-0.988916				2.20006	-0.406138					0.237209					0.714539					0.522103					0.317864
0.897121	0.2759				2.0816	1.10028					-0.507741					-0.388457					-0.650534					0.174532
0.971551	0.138366				2.64426	0.547432					-0.725187					0.27967					-1.63737					0.270089
0.301269	-0.571252				3.19105	-0.241155					0.569241					-0.621848					-0.641957					0.0304214
0.180027	0.0590157				-0.0659368	0.28241					-0.989987					-0.607693					1.17285					0.165344
0.209009	-0.0167457				1.51183	-0.379067					-1.74976					-0.0719704					-0.385388					0.382119
0.83019	-0.284989				2.90762	0.0544237					-1.32996					0.221151					-0.247915					0.337422
0.480006	-0.816442				0.903106	-0.220378					-0.116591					0.783384					0.195961					0.971856
0.334561	0.265424				1.66108	0.394278					-0.908658					0.430015					-0.935669					0.0712718
0.590609	-0.727639				1.59531	0.534631					-1.52048					-0.310375					0.129329					0.520956
1.16001	-0.745695				1.96011	0.635534					0.654026					-0.400804					-0.242428					-0.499858
1.55395	-0.539887				1.81336	0.789498					0.0592511					0.0780712					1.22478					0.518789
0.785101	-0.162201				2.37516	-0.330771					-1.01809					-0.325333					-0.128399					-0.185861
0.396265	-0.238243				3.19801	1.11366					-1.31489					0.293048					-0.188646					0.909529
1.49255	-0.5842				3.16904	0.0475807					-1.37169					-0.206298					-0.270908					-0.236913
1.70988	-0.901485				2.24623	1.00276					0.465438					-0.681361					0.211108					-0.344772
-0.150372	-0.606195				1.97146	0.590048					-1.46513					0.0972061					-0.575731					-0.433185
-0.0885987	-0.675841				3.3087	-0.450978					-0.437989					-0.0814131					-0.394204					0.498413
1.79783	-0.325391				2.39667	0.457471					-0.43467					-0.448976					0.366846					-0.258711
0.968312	-0.505933				2.16804	-0.584621					-1.21742					-0.254368					0.561701					0.146623
0.818264	-0.598423				5.49166	1.69207					0.71941					-0.326261					0.0676897					0.129444
0.466892	-0.215618				0.638662	0.445654					0.233151					1.1019					-0.364272					1.53149
0.784319	0.0409819				2.70727	-0.617763					-0.100805					0.34586					-0.409785					0.32829
1.40217	-0.484061				2.69154	-1.21296					0.702644					-0.297336					0.455435					-0.0903446
0.586088	0.117642				2.56985	-0.601347					-0.803224					-0.207086					0.630067					-0.095823
1.18437	-0.653235				2.86716	0.465108					-1.25708					1.31563					0.346401					1.46303
0.917224	-0.689588				0.765266	0.768591					-0.829988					1.42344					-0.295753					1.81744
0.636326	0.684625				2.92102	-0.895098					-0.745345					1.37061					-0.337782					1.92973
1.32986	-0.606163				1.67456	-0.161599					0.203813					0.121614					0.316507					0.192259
1.25547	-0.928654				2.1272	-0.47378					0.509488					0.182721					0.185865					-0.398946
0.223044	-0.859612				0.478544	-0.405162					-0.120129					1.13907					0.103503					1.98921
1.43658	-0.619114				1.7567	-0.3043					0.948152					0.348988					-0.247646					0.386711
0.795931	-0.406674				3.42647	0.495571					-0.111006					0.301683					-0.181243					0.0501371
1.56805	0.0116562				3.4139	0.104268					-0.700817					-0.420473					-0.194568					0.158519
0.979132	-0.643855				2.49306	0.0858929					-1.21252					0.0487473					0.141639					0.189258
1.97056	-0.918597				2.16026	-0.525466					-0.447531					-0.12736					-0.348981					0.140218
0.655746	-0.44435				3.20655	-0.265539					-1.40976					-0.0556403					0.503613					0.229998
0.375987	-0.191477				2.83732	0.0882404					-0.028103					-0.30425					-0.655945					0.414928
0.543857	0.481462				2.79803	-0.561714					-0.0529523					0.0280281					-0.35754					0.57775
0.518559	-0.476738				2.39524	-0.74605					-0.630742					0.453957					0.0174409					0.708643
0.539966	0.322893				2.49837	-0.535166					-0.296089					-0.361588					0.291932					-0.212784
0.511754	-0.233407				2.08247	-1.34759					-0.259123					-0.777752					0.280564					-0.353098
1.09009	-0.866019				3.35271	0.595023					1.33946					-0.0413853					-0.561644					0.276419
1.19684	-0.081285				2.87077	1.45343					-0.309861					1.52359					-0.0571833					1.24833
0.238019	-0.107832				3.07306	0.192609					0.194804					-0.160888					0.821483					0.197595
0.860521	-0.39382				2.91469	0.0489771					-0.129338					0.125515					-0.175366					-0.0935306
0.288354	0.674532				3.19737	-0.60114					-0.946701					0.180477					0.0471327					0.347829
0.0772899	0.388793				0.481498	0.382055					0.763615					0.767082					-0.329796					0.840228
1.18619	-0.965294				2.29329	0.216759					0.16363					0.282868					-0.0710454					0.390768
1.10322	-0.4678				2.95102	-0.513218					-0.171746					-0.484087					0.605449					0.434231
1.39338	-0.956817				1.04794	0.211657					-1.45115					-0.313159					-0.246428					0.99703
0.572675	-0.397772				1.34504	-0.467651					-1.75564					0.9639					0.676867					1.34699
0.947354	-0.0689741				2.50861	0.583335					0.311773					0.28214					-0.540095					-0.0698398
1.58595	-0.153824				-0.187773	-0.0460265					0.216432					0.800147					0.506399					1.02541
1.24214	-0.769769				2.00258	1.0409					0.611562					-0.250175					0.364943					-0.410181
1.04523	-0.184552				1.00121	0.525102					0.179302					0.0520419					-0.362006					0.0848268
1.30503	-0.93055				3.5573	-0.0043671					-1.71304					-0.401931					-0.0718223					0.0505442
0.457283	-0.239856				1.88731	0.402528					0.177174					-0.183263					-0.338244					0.240001
0.829132	-0.300913				2.08849	-0.540035					-0.0902327					-0.22688					-0.489387					0.501781
0.671627	-0.0358388				2.8666	-0.499205					-1.44832					-0.0598047					-0.246863					0.165007
2.08546	-0.795111				0.607287	0.188397					-0.160109					-0.449554					-0.39625					-0.365163
0.236639	0.383377				4.34159	-0.199562					0.42852					-0.169276					0.308161					0.751162
1.18364	-0.120628				3.85642	0.259546					-1.06265					-0.243895					-0.30122					0.352773
1.17537	-0.537549				3.42221	0.724582					-0.334674					0.0926362					-0.672836					-0.0544379
0.896113	-0.680033				-0.005163	0.172729					-0.666077					-0.672212					-1.30027					-0.586557
0.91732	0.380071				4.17185	0.13333					-0.23025					-0.48507					-0.0581119					-0.138048
1.06561	0.222947				4.57098	0.00348986					-0.984952					-0.489917					0.392717					-0.22674
1.03146	-0.856208				4.50724	0.0177618					-2.67037					0.555613					0.235018					0.604109
0.661855	-0.482358				4.02491	-0.390854					-0.0670976					1.03158					0.572662					2.06015
0.914422	-0.277935				3.83481	-0.402465					0.0282443					0.95323					0.330346					1.26659
1.49809	-0.566164				4.29187	0.420514					-0.434335					0.538286					-0.183205					0.0952618
1.14694	-0.660899				4.4462	0.588422					-1.23955					1.15308					-0.466103					1.57469
0.619645	-0.20406				2.51164	1.53819					-1.58413					-0.448168					0.0926122					-0.186516
1.06896	-0.11317				3.27569	-0.37688					-0.41801					0.34803					-0.831647					0.00322196
1.98	-0.886547				-0.282874	0.0661745					-1.11091					0.0791957					-0.27688					0.436959
0.876253	-0.126159				-0.191683	0.109734					-0.397821					-0.423093					0.140315					-0.211301
-0.48898	0.162517				4.09871	-0.662638					0.555634					-0.345961					0.161879					-0.0896017
0.384937	-0.337587				4.2547	0.265438					-1.64448					0.0714138					0.244374					0.0506551
0.532326	0.790373				0.814794	-0.01772					0.40489					-0.646622					0.219789					0.275196
1.48817	-0.685096				2.29631	0.789425					0.300767					0.0321217					-0.390174					0.0807292
0.546572	-0.102833				1.22306	0.0783087					-0.476217					0.926198					0.240632					2.3072
1.04873	0.133798				0.951414	0.0995099					-3.02728					-0.216					0.0924717					0.142025
1.58196	-0.532678				1.36914	1.407					0.527765					0.0325452					-0.142611					0.0592982
1.4139	-0.328734				1.74403	0.252078					0.777272					1.4257					-0.234794					1.72421
1.26793	-0.403473				0.530617	0.876587					-1.59838					-0.0750344					-0.90404					0.142291
0.323368	0.736812				3.81944	-0.190976					-1.30122					0.00457885					0.317957					-0.116487
0.909645	-0.441211				3.57989	-0.0208291					0.540577					-0.0478478					-0.335958					0.222148
0.149534	-0.470253				-0.105383	0.0601525					-2.18317					1.48654					0.0801725					2.09874
1.02976	-0.581803				-0.524734	0					-0.645704					-0.274313					-0.39895					-0.610905
0.956156	-0.631116				0.710549	0.549637					0.361049					-0.160955					0.37222					0.248339
0.890925	-0.201021				1.36875	1.00026					0.322934					-0.380347					0.369453					-0.47433
0.384282	0.266344				2.06676	-0.0534912					0.037571					-0.0588651					0.0660976					0.264158
0.126972	0.794785				-0.721519	0					-1.35357					0.0364179					0.0770287					0.504419
1.86746	-0.558557				0.561523	0.396962					-0.298266					-0.0740297					-0.459395					0.180562
1.52481	-0.825872				2.70238	-0.796341					0.0447946					0.710044					-0.136101					0.788125
0.597498	-0.185015				3.79639	-0.76572					0.912137					-0.141928					-0.231252					-0.0885417
2.27841	-0.202754				2.06306	0.0726003					-0.48199					2.182					-0.187614					1.77435
1.23594	-0.60004				3.8325	0.279023					-0.403105					0.23448					-0.67244					0.223585
1.27419	-0.505285				3.94451	-0.349571					-0.563716					-0.0329805					-1.15103					-0.167822
1.6072	-0.770295				1.41101	-0.891462					-1.35696					0.486756					0.0170647					1.80044
0.223519	0.0763138				3.64227	-0.384868					-0.197706					0.175046					-0.665675					0.783335
1.39254	0.333696				2.32056	0.125076					0.0679708					0.133168					-0.384896					0.0391553
1.25031	-0.622053				2.02277	0.884832					-0.107971					-0.141435					-0.159476					0.255304
2.00646	-0.958606				3.20793	-0.320671					-0.413438					-0.113296					0.988247					0.225155
0.344756	-0.160669				4.27761	-0.513671					-1.16426					-0.669577					-0.689662					-0.254196
1.27887	-0.793544				0.247156	0.121992					-0.834045					1.63618					0.639876					1.72807
1.19679	-0.684836				4.27935	-0.403823					0.129282					-0.160874					0.457335					0.00980339
1.01556	-0.887122				0.214056	0.0827466					-0.25548					1.26103					0.20621					1.54676
0.41411	-0.37558				0.877631	-0.175712					-1.70098					-0.151618					0.336728					0.0825985
1.31839	-0.820303				3.04259	-0.630144					-1.57791					1.38359					0.161176					1.23671
1.25679	-0.235309				4.41235	-0.482368					-1.69714					1.43238					-0.0081494					1.36216
1.40412	-0.458476				-0.499466	0.0704203					-1.69714					0.0310067					-0.146605					0.0528004
0.9117	-0.642435				2.07924	-0.972148					-1.83554					0.369508					-0.507177					0.203423
0.700324	-0.0996776				4.21949	0.727663					-0.812183					-0.168744					-0.0700912					0.0193699
0.617926	0.657606				4.56199	0.294824					-1.46496					-0.360105					-0.114707					-0.277709
1.01648	0.365433				1.58878	1.20168					0.215816					-0.0850304					-0.0930708					0.262735
0.97788	0.119999				0.781395	0.336969					-0.360463					-0.394311					-0.285332					0.0980845
1.33	-0.308108				0.559859	0.580975					-0.338621					-0.283962					-0.230003					0.139007
0.775062	-0.892077				1.31545	-0.974918					-1.58758					0.080045					0.343944					0.356118
1.5091	-0.0220178				0.940062	0.691243					-0.653937					-0.337374					-0.200945					-0.140713
0.449154	-0.480439				4.15201	-0.33243					-0.756122					-0.176975					0.563726					-0.103915
1.36407	-0.854757				2.8171	0.0900277					-1.66091					-0.450306					-0.329213					0.325948
0.964267	0.5314				2.87478	-0.400166					-1.8658					0.90872					-0.330823					1.18565
2.06594	-0.268317				3.99317	-0.161776					0.73561					-0.291539					0.910636					0.314875
0.875513	0.933732				4.46934	0.0821425					-0.878812					-0.353908					0.203434					0.0593425
0.954925	-0.176043				4.56796	0.190662					-0.618224					0.652159					0.74571					0.99194
0.264779	-0.224902				4.45396	0.0966694					0.00773334					0.165402					0.973816					-0.0298863
0.161229	0.638612				2.33992	1.34079					-0.144794					0.134899					0.0239613					0.377659
0.823788	0.315842				3.00995	0.392149					-0.721578					2.27396					0.157843					1.95726
0.623643	-0.641299				4.32611	-0.457295					-0.194854					0.169038					0.321752					-0.180888
0.727241	-0.1164				3.41851	1.37417					-1.3202					-0.0499343					0.575385					0.483761
0.579642	0.590124				2.56555	0.0349483					-0.914452					-0.0511716					-0.791438					-0.0014794
1.32844	0.185615				3.14427	1.53637					-0.545091					1.5411					1.41727					1.3204
0.762046	0.284123				3.45857	1.0616					-1.51639					-0.372903					0.12007					0.245851
1.27656	-0.719212				4.08598	-0.316983					-0.355399					-0.194436					0.486324					-0.727026
0.978632	-0.0190093				1.10203	-0.190976					-1.37556					0.0361411					-0.610897					0.467917
0.762184	0.0230955				3.82235	0.37339					0.732823					0.178281					-0.387369					0.0977239
1.12939	-0.816471				3.98757	-0.251673					0.560616					-0.0695226					-0.0932126					0.442663
1.43272	-0.750065				0.602434	0.494471					0.448268					-0.300689					-0.0753884					-0.214966
0.951997	-0.485255				3.85011	-0.227268					-0.331372					-0.513046					0.80516					-0.210336
-0.0620943	0.305204				2.26789	-0.85848					0.153141					-0.464426					0.416205					-0.129881
0.923058	-0.595552				3.15584	-0.374453					-1.07752					1.34202					-0.628636					0.887256
0.714834	0.300765				3.15339	-0.282994					-0.362159					-0.0312664					0.482768					0.0450568
0.737553	-0.234106				-0.167786	0.143957					-1.47999					-0.162382					-0.643506					0.165837
1.6443	0.241664				2.73916	-1.28706					-0.39285					-0.377414					0.195458					0.276417
0.669072	-0.565127				0.842534	0.439671					-1.03456					-0.0306325					-0.162991					0.417463
1.22151	0.671546				4.34354	-0.136223					0.465488					-0.581328					-0.652783					-0.0621812
1.08075	-0.330636				3.38735	-0.477685					-0.247646					-0.234289					0.187189					-0.012152
0.995199	-0.648971				3.85487	0.83179					-0.544665					-0.635401					0.375835					-0.18819
1.04616	-0.337699				3.94348	-0.758185					0.0716135					-0.0566426					-0.054921					0.44057
1.41153	-0.849324				0.237634	0.277036					-0.462126					1.00606					0.601213					1.54044
1.36579	-0.617736				4.54242	0.439362					-0.649844					-0.399469					-0.378524					0.766645
0.794141	0.343128				0.775933	-0.589334					-1.04983					0.281754					0.0356688					0.126275
1.47227	-0.917365				4.59994	0.481085					-1.71371					-0.410557					-0.677184					-0.401015
1.46027	-0.862187				4.48842	-0.202364					-1.47812					-0.0797273					0.0702555					0.136305
1.10715	-0.409129				3.37197	0.588254					-1.09149					-1.17598					0.0364434					-0.641491
0.531392	0.0959239				3.37392	0.517568					-0.239743					1.06532					-0.21105					0.631417
0.707401	0.312308				1.00003	0.250626					-1.46472					0.106217					-0.904109					0.427654
0.706309	-0.466469				4.70829	0.349278					-0.597652					0.0435999					-0.308825					0.226512
0.793375	0.474716				3.79393	-0.5351					0.0617981					-0.302646					-0.549929					-0.0178379
0.635959	0.662233				2.16812	-1.58181					0.15983					0.323845					-0.315753					0.721498
0.695697	0.349368				0.64022	-0.381538					-1.53942					-0.530653					0.0694548					-0.0834854
0.629285	0.774222				4.35712	-0.0075205					-1.04216					0.181685					-0.0636167					0.0156215
0.544084	-0.999946				1.0628	1.23136					-1.21358					-0.264969					-0.224163					-0.0148546
1.12679	-0.562967				3.646	-0.0232281					-0.29692					-0.438985					-0.269547					-0.006123
1.33101	-0.835282				4.20679	-0.425295					-0.856011					0.243205					-0.442804					0.0112317
1.26022	0.108097				4.70593	0.434095					-0.86186					-0.188101					0.0317109					0.404623
1.09087	-0.32527				4.56129	0.417064					-0.0988586					-0.427417					-0.443983					-0.17679
1.0042	-0.626344				2.19018	0.877976					-1.24143					-0.0865053					0.528463					0.758223
1.25276	0.0923045				3.72072	0.963122					0.345375					-0.0810581					0.112995					0.0691952
1.71664	-0.42646				3.46382	1.36837					0.929141					1.22531					-0.367501					1.76672
0.977211	-0.467059				4.18578	0.180584					1.06169					-0.160545					0.035673					0.222226
0.354716	0.158218				4.1352	0.0130311					-1.06929					-0.190595					1.48345					0.112636
1.65163	-0.367639				3.74153	-0.0359974					-1.34289					0.740615					-0.52288					-0.209327
1.53008	-0.804958				3.88874	0.186691					-0.0580644					2.21072					-0.18392					1.4685
2.05683	-0.870737				0.906578	0.442197					0.312792					-0.259165					-0.306602					0.0176305
1.17749	-0.76154				3.20597	0.318037					-0.704221					-0.255279					-0.46305					0.140836
0.579015	-0.681525				2.89371	0.18877					-1.4542					-0.38851					0.264852					-0.10391
0.740026	0.404345				0.426874	-0.470346					-1.28205					-0.17675					-0.203478					-0.155173
1.59939	-0.577298				1.83314	-1.21361					-0.945024					0.251103					-0.429602					-0.0070065
1.40684	-0.566092				2.28839	-0.886152					-0.172371					-0.241087					-0.0690886					-0.221006
0.71036	-0.227734				3.74081	-0.0161469					0.308299					-0.318027					0.703244					0.0759765
1.125	-0.152203				3.76257	0.00408968					-1.29832					0.934249					0.0208563					1.2622
1.39161	-0.728866				3.50038	-0.669988					-1.05598					0.87903					-0.532436					0.338523
0.852663	-0.578907				3.52789	-0.226983					-0.875671					0.191475					0.221336					0.768005
0.635775	-0.540101				0.72226	0.240352					-2.01973					-0.494381					-0.32948					-0.292003
0.45756	0.419942				4.80278	0.319425					0.228899					0.0817517					-0.0413753					0.372389
0.994476	-0.0197675				4.64437	0.528617					0.521338					-0.0758598					0.475767					-0.145552
1.5439	-0.881034				3.90527	-0.511923					-0.453653					-0.0066272					-0.640112					0.751137
0.0732834	0.0114825				3.98953	-0.306744					-0.692789					2.05376					0.244676					1.40606
0.890823	-0.521294				0.0701026	-0.174852					-0.0842175					-0.714156					0.215099					-0.254954
0.701273	0.310853				0.0734392	-0.170407					-0.633629					1.45142					0.526465					1.37664
0.714987	0.584782				-0.0098074	0.190018					-0.289181					0.283217					0.463547					0.306082
0.0561359	-0.654829				3.88952	0.136383					-0.562744					0.00061657					-0.201138					-0.0855386
1.57883	-0.574424				4.15942	0.015659					0.379709					0.0286287					-0.672883					0.264544
0.925993	-0.539654				4.06786	-0.0401844					-0.335004					-0.363941					0.0251941					-0.0379652
0.131689	0.659653				3.6935	0.0340823					-0.517568					-0.0066493					-1.14132					0.361377
0.223993	0.339852				3.82433	0.0785264					-1.04386					-0.254328					-0.291007					0.551734
1.31393	-0.843737				1.26442	0.211392					-0.521712					-0.49058					0.230584					0.0829825
0.385918	-0.540182				2.27509	-1.5834					-0.0037731					-0.24244					0.0581955					0.478938
0.429777	0.650875				2.44781	-0.705906					-1.55342					1.55345					-0.823183					1.01217
1.04177	-0.954509				2.63297	0.406381					-0.151573					0.0229205					-1.67438					0.546089
1.16749	-0.965532				3.70074	-0.450232					-1.39991					0.390765					-0.342693					0.169309
1.74277	-0.541347				2.3287	2.63574					-0.39658					-0.604043					-0.407903					-0.358291
1.13468	-0.03875				1.38653	0.429667					-2.39992					-0.0476212					0.62188					-0.0232274
0.65837	-0.666994				4.20938	0.201905					-0.777358					-0.226408					0.0623122					-0.460795
0.932083	0.437042				3.84433	0.565163					0.162221					1.1363					-0.0098921					2.21679
0.934497	-0.621874				3.74798	0.119903					-1.26157					-0.444689					-0.328436					-0.0489574
0.745492	-0.808425				4.40486	0.466394					-0.119796					-0.563275					0.682765					0.399802
1.165	-0.382146				1.85537	-0.522234					-0.260505					0.286384					-0.161649					0.814807
0.955981	-0.832725				0.247723	-0.0580004					0.452983					1.72306					-0.912124					1.74229
1.24888	-0.330018				4.23175	0.347674					-0.779736					0.0980624					0.42817					0.0931069
1.31424	0.605549				-0.452668	0.134086					-0.359613					-0.29413					0.132125					0.155843
1.30353	-0.344995				2.22986	0.921339					0.202714					-0.0904677					-0.191439					0.281593
0.658196	0.50225				1.11289	-0.131255					-1.19017					-0.556252					-0.320972					-0.337898
0.78248	-0.665783				2.80981	-0.303743					-0.658853					-0.373322					0.689358					0.174502
0.614455	0.713922				3.00941	0.0890288					-0.143834					-0.379092					0.203098					0.297497
1.48079	-0.95488				3.44217	0.474496					-0.316355					-0.381914					0.202184					-0.812084
1.05023	-0.307907				2.15588	-0.830118					-0.146778					0.205314					0.340757					0.0879935
0.40293	0.420858				4.36072	-0.322869					-1.69886					0.188088					0.427162					0.107802
[truncated: 10,727 more rows]

## Sheet: Figure 2
Source Data Figure 2
Figure 2b			Figure 2c			Figure 2e			Figure 2f			Figure 2h			Figure 2i			Figure 2k
total sRNA-seq			IP-sRNA-seq			total sRNA-seq			total sRNA-seq			total sRNA-seq			total sRNA-seq			total sRNA-seq
Log2( CSR-1 catalytic mutant / WT)			Log2( CSR-1 catalytic mutant / WT)			Log2( CSR-1 KO / WT)			Log2( EGO-1 KO/ WT)			Log2Control RNAi (CSR1 depleted/expressed)			Log2 CSR1-depleted( ego-1 RNAi/control)			RPM
CDS	3' UTR		CDS	3' UTR		CDS	3' UTR		CDS	3' UTR		CDS	3' UTR		CDS	3' UTR		CDS			3'UTR
-1.19113	-2.71394		0.00387972	0.2167		-0.534686	0.27682		-3.28649	-3.00367		-0.361504	-0.184217		-0.316935	-0.492368		0H	5H	10 H	0H	5H	10 H
-0.187677	0.632364		0.549954	-0.26621		-1.75246	0.198294		-2.94691	0		0.104213	-0.213527		-0.398493	0.203294		2.43107	2.15358	2.50926	5.43765	3.77591	5.06626
0.0229172	-1.96862		-0.21397	0.350354		-1.21113	0		-2.44408	0		-0.657264	0.451436		-1.01364	-1.11082		0.104639	0.103912	1.34426	0	0	0
-0.181766	0		0.781549	0		-1.759	-0.964822		-3.5436	-1.42705		0.0459103	0		-0.672171	0		2.46129	2.3614	4.08051	1.98229	1.56084	1.36512
-0.236443	0		0.894649	0		-1.50376	2.59725		-5.51376	-2.21888		-0.129922	0		-0.222445	0		0.553416	0.760287	3.86837	0	0	0
-1.44637	-1.97031		-1.77071	1.10859		-1.3251	-0.431815		-2.14122	-3.62557		-1.10049	-0.318375		-0.55957	-0.714368		1.88577	1.16641	6.12377	0	0	0
-0.694409	0.65229		-0.932923	-0.633941		-1.40743	0.608421		-4.35256	-2.76786		-0.69448	-0.1438		-0.933892	0.180354		4.51799	3.87982	5.40833	1.15915	0.873728	2.84374
-1.69271	0.237205		-1.04103	-0.0538587		-0.939758	-0.943704		-2.58292	-1.11693		-1.16328	0.623434		-1.00584	-0.96657		1.13705	2.04014	3.26201	0.104639	0.155869	0.585505
-0.879362	-0.319692		-0.737456	0.0111044		-0.548842	-0.30144		-1.36475	-2.89219		-1.13204	-0.130244		-1.30536	-0.412457		2.37875	4.29026	5.74882	0.553416	0.384908	1.20831
-0.819772	-0.262928		-1.25132	-0.703585		-1.45907	0.956286		-3.61537	-0.38051		-0.736198	-0.235197		-0.505376	0.466703		1.26379	1.36255	2.83331	1.08473	1.02007	1.17543
-2.16658	-1.18423		-1.67671	-0.415566		-0.417628	1.0877		-2.02159	-4.00847		-1.43949	0.28001		-1.27898	-0.809075		1.48931	0.280995	0.888689	0.187179	0	0.043312
-1.45102	-1.59321		-0.749086	0.956441		-1.1625	0.366413		-2.78431	-2.3476		-0.486143	-0.0110943		-0.462416	-1.26304		3.71696	5.83941	5.73238	1.21959	1.47815	0.839369
-0.834591	-0.187677		-0.232173	-0.273435		-1.48187	0.409739		-3.68703	-0.967797		-0.720034	0.734113		-0.861961	-1.45953		6.47006	5.21162	9.33203	0.680155	1.68597	1.55481
-0.788449	-0.262928		-0.949996	-0.845715		-0.262615	-0.0651324		-1.11721	-2.67386		-0.0923468	0.197726		-0.798808	-0.455387		3.48558	4.85009	7.43957	0.418557	0.229039	0.682561
-2.08286	-0.414549		-3.2914	-1.43072		-0.563042	0.717893		-1.51948	-2.12091		-0.0196074	-0.413766		-0.362217	-0.86062		2.59614	3.11216	2.53012	0.0523196	0	0.043312
-0.227596	-0.397391		-0.598007	-0.225427		-1.79288	0.153801		-4.03781	-2.56184		-1.30889	-0.132992		-0.495241	-1.09346		0.853356	0.812243	0.552625	0.448777	0.583204	0.861818
-0.0528968	-0.143512		-0.791501	0.0706242		-1.23034	0.527381		-3.40644	-2.15109		-0.55127	-0.0743116		-0.578081	-1.03499		2.5357	1.76867	2.2105	2.87984	2.53848	2.85576
-1.16754	-1.49877		-0.917312	0.332684		-0.835496	0.343181		-1.53188	-0.394126		-0.914085	-0.115913		-0.553433	-0.398778		2.58802	3.96467	4.81682	2.95426	3.9244	3.38593
-0.460878	0.0446379		-0.765745	-0.125994		-0.871598	-0.145629		-2.31102	-2.65214		-0.582283	0.219794		-0.695274	-1.27041		4.40523	4.80766	6.55088	1.29401	2.06135	1.14856
-1.17552	-0.710764		-0.57937	-0.703585		-0.87983	1.19612		-2.80659	-1.17072		-0.654144	0.194107		-0.379898	-0.746172		2.07881	3.20655	5.28282	2.47526	2.64455	4.32394
-1.16845	-1.85939		-1.44766	-0.974206		-1.30636	0.707518		-2.49168	-3.611		-0.673918	-0.227636		-0.744014	-0.820833		2.08693	1.63401	2.6392	0.239499	0	0.233
-1.01752	-0.579028		-0.108983	-0.0791842		-1.2241	0.479325		-2.70662	-2.95959		-0.333711	0.689298		-1.04061	-1.15665		6.50028	7.11711	14.9822	0.344138	0.332951	0.785625
0.140198	0.322624		-0.0834239	-0.0957669		-0.738568	-0.173945		-3.9711	-2.14291		-0.232131	-0.0083282		-0.771455	-0.911993		2.43919	2.49821	3.029	2.32643	2.61165	2.96324
-1.46902	-0.897492		-1.36387	0.622438		-0.871066	-0.233619		-2.73422	-0.667949		-0.730562	0.244461		-0.66196	-1.36835		7.45828	8.65889	14.0847	4.07734	4.47687	6.22083
0.437405	0.964069		0.333337	0.0654617		-1.50614	0		-2.90948	0		0.082403	1.04414		-0.701799	-0.682432		10.7183	15.0252	25.7375	1.86141	2.24796	3.16937
-0.20543	0.0850837		-0.019708	-0.389442		-0.759132	1.21393		-0.860598	-2.58146		-1.39539	0.23183		-1.03822	-1.31993		1.13705	2.41552	5.25594	0	0	0.043312
-1.13001	0.224455		-1.4542	0.673304		-0.638578	-1.05197		-3.15058	-2.11876		-0.911457	0.450682		-1.07178	-1.58548		1.74279	4.03784	6.56131	1.18937	1.78036	1.11126
-1.19181	-0.658498		-1.31494	-0.4583		-1.8041	0.334232		-4.88786	-0.943675		-0.906029	0.338872		-0.95852	-1.54329		47.5808	63.7828	78.1089	19.7742	22.1774	28.1244
-1.16889	-0.255561		-0.891305	0		-1.03625	0.596225		-2.95508	-2.18701		-1.10421	0.315166		-0.510166	-0.550363		3.35072	3.41437	4.45989	1.86953	2.05182	2.06412
-2.04954	0.253305		-0.708274	-0.434376		-1.11435	-0.229647		-3.20855	-0.427941		-0.871351	-0.0377124		-0.557834	0.0152481		2.43919	2.83117	3.30532	0	0.125127	0
-0.347093	-1.65109		-0.0480157	0.398712		-2.15841	-2.08934		-4.95264	-1.64579		0.330255	-0.0501404		-1.15184	-1.50535		1.87765	2.30945	2.20007	0	0	0.103064
-0.815087	-0.756203		-1.04222	0.177455		-1.37811	0.198294		-2.24026	0		-0.80736	-0.177217		-0.751885	-0.78978		2.05671	2.41552	3.029	0.919654	1.24911	1.08881
-1.01806	-0.79661		-0.473855	-0.119563		-2.27916	0		-2.56907	0		-0.657526	0.246932		-0.983609	-0.975088		2.24389	2.78874	3.77132	2.27411	1.90548	2.2105
0.554465	0.14483		1.40638	1.04703		-1.43374	0.609542		-3.4596	0		-0.613162	1.06357		0.0669965	-0.381501		3.47746	5.04101	5.48894	0.448777	0.125127	0.758753
-1.47254	-0.383345		-1.43473	0.765986		0.00531449	-0.269827		-0.331201	0.296256		-1.21136	0.428139		-0.873997	-1.64023		0	0.436864	4.00432	0.187179	1.46862	2.57944
-1.02251	0.149592		-0.726047	0.908238		-0.36722	0.391158		-1.63146	0.372175		-0.368432	0.12784		-0.578928	-1.38017		4.38313	7.61761	8.28336	2.49736	3.77806	3.54875
-1.45552	0.229549		-1.04342	1.22389		-0.364999	0.485601		-0.509216	-1.10724		-1.36212	0.755512		-0.84331	-0.99499		3.19376	5.72597	9.02726	3.33674	2.46747	3.40396
-0.800481	-0.567583		-1.01422	-1.56606		-1.53334	-0.957519		-3.89966	-0.599945		-0.157794	-0.260286		-0.210791	-0.113219		5.10749	6.44167	9.92196	2.40085	2.41552	2.04768
-0.709603	1.25728		-0.138732	-0.867887		-0.72115	-0.122144		-2.22903	-0.566515		-0.287777	0.317064		-0.573567	-0.317064		1.89163	3.64557	3.82506	0.291818	0.177083	0.0866241
-1.03528	0.701141		-0.0469053	0.344891		-0.441407	0.691471		-0.671019	-3.58674		-0.542789	0.104328		-0.382519	-0.455104		4.08319	5.22763	4.89301	0	0	0.146376
0.265862	-1.57238		0.573111	0.384173		-1.49755	0.257779		-1.60342	-0.0432138		-0.352892	0.220139		-1.22343	-2.15398		0.688276	0.739073	1.20831	0	0.177083	0.146376
-0.461322	-0.545362		-0.894786	-0.171832		-1.9146	-0.191151		-3.41407	-1.73041		-0.945061	-0.0951779		-0.694172	-1.12963		1.27191	1.6128	1.19788	1.55561	2.08256	1.59812
-1.04233	0.461306		-0.756773	0.723358		-1.76852	-0.210403		-6.39302	-0.819945		-0.538543	0.0820464		-1.39495	-0.865738		2.29621	7.40242	9.9757	18.8649	22.2995	22.834
0.294341	-1.02952		0.631464	0.590547		-0.355265	-0.349437		-2.19465	-0.697812		-0.306267	0.375774		-0.456998	-1.13075		2.30433	3.3412	3.32176	3.59834	3.83218	2.95281
0.393673	-1.30263		0.647418	-0.413402		-1.69919	0.0259054		-2.8437	-0.172389		0.00450149	-0.0008523		-0.604272	-0.088694		3.0368	3.56287	3.256	0.875455	0.739073	0.346496
-2.32714	-0.319817		-2.71981	0.296597		-1.63176	-0.0922859		-3.03664	-1.27826		-1.79411	0.413303		-1.32327	-1.29553		1.00219	1.02007	3.39194	1.36843	1.34349	3.96101
-0.785976	-0.537362		-1.03187	0.246613		-1.16025	1.23291		-2.58734	-0.915526		-0.111639	1.50746		-0.250802	-1.05203		29.3379	45.5901	49.5529	6.40962	7.37904	7.32449
-0.102863	-0.81879		0.582606	-0.393013		-1.55692	-0.450324		-2.66994	0.053509		-0.172208	0.334373		-1.07948	-1.14172		3.11934	3.53734	3.52789	0.156959	0.103912	0.466001
-0.792389	-0.544022		0.0189385	0.109968		-1.44447	0		-1.37461	0.324653		-0.311144	0.547574		-0.429035	-0.647783		2.16947	4.77692	5.82501	1.68235	2.21722	2.41663
-0.795949	-0.758126		-0.698723	-0.263977		-1.55215	-0.267997		-3.53508	-1.97832		-0.781824	0.785223		-1.43815	-1.65117		1.99627	3.41437	2.89907	1.36843	1.45693	0.828937
-1.82044	0.369436		-1.27057	-1.72456		-1.37884	0.658072		-2.30097	-2.59502		-0.760106	0.174848		-0.905991	-0.548352		3.2984	4.8713	6.70928	1.48119	1.21836	2.31957
0.253205	-0.805946		-0.132614	0.244732		-1.92706	-0.556218		-0.319141	-1.01039		-0.427992	0.558366		-0.987699	-1.40648		1.44285	2.19601	3.43083	0.0523196	0.177083	0.173248
-0.567972	0.0583982		-1.21191	-1.3773		-1.14175	-0.785107		-1.80068	-1.39664		-0.140095	0.419834		-1.22157	-1.24966		3.9285	4.2881	4.6227	2.16947	2.33066	2.38976
-1.18156	-1.60534		-0.991759	-1.06641		-1.75997	0		-3.98007	0		-1.03072	0.0275918		-0.81066	-0.711233		1.86953	4.60936	3.50101	0.658056	1.04128	0.482441
-0.751635	-0.710764		-0.342599	0.0654617		-1.64118	0		-5.14216	0.180438		-1.01051	0.478087		-0.318364	-0.329903		2.08693	1.35302	2.10744	0.291818	0.760287	0.259872
-0.752154	-0.262928		-0.987883	0.185007		-1.09254	0.433469		-1.77057	0.556275		-0.49768	0		-0.793224	0		2.70078	3.04852	3.16937	0.104639	0.103912	0
-1.44795	0.83642		-0.710648	0.683838		-1.07778	0.695431		-3.42623	-3.41313		-0.657822	0.361		-1.09043	-1.14764		1.30213	1.42619	1.55481	0	0	0.043312
-2.08471	-0.15964		-1.67929	1.37194		-0.834592	0.255876		-0.775513	0		-1.18353	-0.268577		-1.20763	-1.48068		3.91226	4.92326	5.83703	5.63068	7.14264	6.78989
-1.01374	0.118975		-0.950016	0.0673986		-1.10374	0.262843		-1.86176	-2.32183		-0.319092	0.438455		-0.695861	-1.46682		15.1015	21.8817	28.6663	0.949874	1.96697	1.64744
-0.343767	0		-0.497694	0.596346		-1.12798	-0.014445		-1.94624	0.255337		-1.11913	-0.27291		-0.238231	-0.175814		27.2487	33.202	41.7207	4.14949	5.22547	7.05419
-1.02094	-0.0749889		-1.07861	-0.140128		-0.830225	0.0131036		0.13487	-0.568782		-0.641839	-0.0734412		-0.904777	-0.152043		0.187179	0.479292	0.985745	0	0	0
-0.67851	-0.567922		-0.554337	-0.771694		-1.09673	0		-2.54866	0		-0.319576	0.121762		-0.613433	-0.731164		9.6115	8.21034	19.1016	1.83345	0.229039	1.8267
-0.702149	-0.221815		-0.847592	0.0378122		-1.02193	0.188294		-3.71002	-2.32032		-1.12221	0.157965		-0.845534	-1.35075		0.897554	1.27985	3.06189	0.313918	0.406122	1.05151
-2.24931	-0.784804		-0.449906	0.205808		-0.864748	-0.0809054		-1.86003	-0.535076		-0.822443	-0.135222		-0.414894	-0.744596		6.5305	7.99299	10.4521	3.22984	5.54673	6.14305
-0.843785	-1.09436		-1.42363	0		-0.937546	-0.172389		-1.66723	-0.172389		-0.328316	0.448192		-0.0385088	-0.138126		0.156959	0.635161	0.362936	1.26379	2.51943	2.22694
-0.61353	-0.251567		-0.550338	0.517969		-0.709232	0.247975		-1.73965	-2.94732		-0.646342	0.186345		-1.34739	-1.75552		4.95865	4.77692	5.40232	0.0523196	0.103912	0.21656
0.243712	0		0.587835	0		-1.75222	0.670733		-1.54379	-2.55651		-0.966509	0		-0.761837	0		5.72361	4.01663	7.54706	1.15915	2.07304	2.25381
-0.185354	-1.29576		0.0814474	0.0365435		-0.0142015	0.0259054		0.764075	0.269217		-0.527754	0.594462		-0.751842	-1.28326		0.635956	0.665903	2.22694	0	0	0
-1.08424	-0.302649		-0.831945	0.815287		-0.687663	0.0259054		-2.10004	0.152264		-0.161008	-0.64331		-0.478511	-0.520956		1.05451	1.18546	1.36512	0.0523196	0.384908	0.395817
0.0277122	-0.12766		0.26901	1.53596		-0.856176	-1.9527		-2.48305	-3.2651		-0.632072	0.29103		-0.706443	-0.644406		2.98448	2.96582	6.69284	0.980094	0.56199	0.276312
-0.908107	-0.994958		-0.738308	0.858931		-1.34509	-0.287129		-3.33851	-0.640383		-0.757647	0.122844		-0.641784	-1.45959		3.47746	3.49707	6.05359	0.710375	0.592732	0.622809
-0.794634	0		0.226986	0		-1.07364	0.348955		-2.83761	-1.4898		-0.592291	0		-0.500846	0		20.4566	23.8867	36.5751	5.31091	3.74732	6.67481
-0.82944	-0.772309		-1.24953	-0.0597188		-1.35249	-0.833724		-2.66959	-0.888986		-1.1098	0.189757		-0.406872	-0.0545512		1.63815	2.477	3.96101	0	0.125127	0
-0.990523	-0.548493		-0.291411	-0.187424		-1.64594	0.805311		-1.2597	1.03518		-0.57181	0.633417		-0.891285	-1.11763		0.470877	0.708331	1.56082	0.261598	0.103912	0.406249
-0.858451	0		-0.824424	0		-1.16315	0.717644		-1.2546	-1.1136		-0.743162	-0.277789		-1.42915	-0.443156		8.07799	10.5241	12.485	0.396458	0.354165	0.233
0.120876	0.473996		0.529711	0.0303589		-2.18917	0		-4.42175	0		-0.028602	0.110931		-0.419522	-0.0775236		5.7899	7.66957	10.7553	0	0.103912	0.129936
-2.06069	0.314178		0.167317	0.719887		-1.96632	-0.296183		-3.4835	-0.235639		-0.152323	-0.0114697		-0.591802	-0.0788079		0.583637	0.800557	5.10957	0.104639	0.229039	0.509313
-1.77425	0.130464		-1.95764	1.03305		-1.24456	0		-3.4062	0		-1.12218	0.0768382		-1.41863	-1.23018		0.949874	1.12398	2.33	0.0523196	0.207825	0.249441
-2.03161	-0.866428		-1.75044	0.175747		-0.81771	0.0502449		-1.10709	-0.394126		-1.24145	0.221702		-0.660739	-1.64372		4.83191	6.0165	6.35519	2.5136	4.72496	4.35682
-1.7095	-0.843955		-1.68006	0.298991		-0.750698	0.954206		-1.58422	1.06527		-1.26997	0.727306		-1.12263	-1.29718		12.4007	17.252	19.4048	5.31677	6.72267	8.13256
-1.48156	-0.889906		-1.95792	-0.57777		-0.59502	0.255876		-1.58588	0		-0.685361	-0.238527		-0.859082	-1.15126		22.2156	34.3992	45.0168	1.58583	1.27032	1.85799
-1.68097	-1.27731		-2.37304	-0.428261		-0.262221	0.217557		-2.02685	-2.77503		-1.42039	-0.747461		0.260882	-0.34707		5.71549	8.07569	7.07063	2.85774	1.99771	3.27244
-0.602498	-0.537511		-0.829032	0.260994		-0.390738	0.108123		-0.956642	-2.88126		-0.811907	0.385946		-1.49792	-1.55781		0	0.250253	0.0866241	0	0	0.043312
-0.987557	-0.199498		-0.836533	0.183233		-1.29718	0.742154		-2.30668	-1.65971		-1.06033	0.0744		-0.889875	-1.55563		2.14737	2.5926	4.01033	2.05671	2.40383	3.29489
-0.714718	0.110547		-0.980851	0.835882		-1.43636	0		-2.45404	0		-0.300674	0.125525		-0.154696	-1.08106		2.03461	2.80995	3.66825	3.35658	4.02616	4.57338
-0.396294	0.177555		-0.130977	0.0374478		-1.82325	0		-2.37398	0		-0.0227007	0.323719		-1.31332	-1.21888		7.87457	9.2421	13.6828	4.61451	4.54788	5.72195
-0.775637	0.168724		-1.59398	0.0653529		-1.07389	0		-3.20539	0		-0.580076	0.152884		-0.657164	-0.885498		8.74417	8.38743	10.9302	6.291	6.30918	7.62926
-0.510901	0		-0.489041	-0.378651		-1.92351	1.04037		-3.07337	-2.77081		-0.513808	-0.0022104		-0.843975	-0.0080226		2.38687	2.49821	3.14851	1.72069	0.821771	1.07237
-0.386958	0.390802		-0.798429	0.347829		-0.98193	1.25567		-3.40595	-3.69596		-0.900007	0.0385614		-0.606161	-1.35585		1.42075	1.20668	1.33825	0	0	0.043312
-1.65834	-0.344137		-1.71687	0.256665		-1.69798	1.05545		-3.23613	0.00804969		-1.38098	-0.258236		-0.752689	-1.46947		2.94028	5.53936	4.84369	18.2709	19.9952	18.5967
-1.96114	-1.6559		-2.1744	-1.10294		-1.95632	-0.172389		-4.24731	-0.172389		-0.316419	-0.327854		-0.366731	-1.38418		7.31303	11.594	12.2728	2.68454	3.5066	3.46213
-2.03497	-1.1355		-1.48958	-0.896671		-0.353179	0.725658		-0.416126	-1.79082		-1.23545	-0.154061		-1.25616	-0.753623		6.28288	8.38006	8.48665	3.67276	4.46734	2.58545
-0.849327	-1.52779		-1.05498	-0.0299485		-1.11578	1.62302		-0.113898	-3.62727		-0.633944	0.0947827		-0.624911	-1.12161		3.33674	5.83204	5.06025	1.29401	2.19601	1.84756
-1.19654	-1.25956		-1.51084	-0.719885		-1.16916	0.305788		-1.61048	-1.69087		-1.11489	-1.09523		-0.678199	-0.975606		3.80762	5.04623	3.51745	5.38533	4.85225	2.41062
-1.18105	-1.0716		-1.14971	-0.772883		-1.59186	-0.0455091		-4.85022	-0.763136		-1.02435	0.496248		-1.17665	-1.7139		5.21439	6.21479	5.89519	5.41555	4.30931	4.71976
-1.19013	-0.71845		-0.847183	-0.14648		-1.65344	0.219289		-4.98245	-1.05862		-0.357776	0.0362883		-0.650888	-1.48329		7.44203	14.0116	18.4219	1.23357	1.28938	2.80043
-0.822322	-1.50864		-0.728374	-0.604779		-0.828842	-0.897519		-2.13039	-3.25775		-0.895945	0.430471		-1.24106	-2.0441		14.3748	21.2539	32.7364	3.5379	5.23715	5.29483
-1.69714	-0.838796		-1.95437	-1.34609		-1.29002	0.369845		-4.27683	-1.32432		-0.300097	0.266058		-0.261079	-0.195276		5.19815	5.25621	8.60457	8.88715	7.76395	8.55525
-1.40467	0		-2.46172	0		-2.07128	1.1301		-4.37431	0.393159		-0.304995	0.175814		-0.43628	-0.175814		0.823135	0.427336	0.233	0	0	0
0.355901			1.23755			-1.17677	-0.346778		-5.51889	-2.25331		-0.127543			-0.279542			0	0.177083	0	0	0	0
-1.13133	-1.18164		-1.2287	-0.428128		-1.82892	0		-3.72354	0.180438		-1.12446	0.00301499		-0.67463	-1.32272		0	0.406122	4.62713
-2.20081	-1.21533		-1.94217	-0.773188		-0.762582	0.244236		-1.14246	-1.28921		-1.56088	0.655593		-0.804592	-1.41601		1.97417	2.25749	3.00213	5.45975	4.9869	6.92584
-2.14252	-0.602665		-1.61305	-0.390962		-1.30187	0.910768		-2.17215	0.41178		-0.71287	1.08263		-1.67454	-1.52064		0.366237	0.821771	1.38757	0.770816	0.406122	0.482441
-0.395951	0		-0.19091	0		-1.27275	0.709773		-2.08317	-0.879195		-0.434316	0		-0.316009	0		45.4253	71.6559	93.1473	13.4854	16.7506	21.5764
-0.688599	-0.32629		-0.829321	0.235549		-1.89989	1.01723		-4.10699	-1.95032		-0.701686	0.188005		-1.18879	-1.26012		2.74498	4.05906	5.06626	0	0	0
-0.959649	-0.233892		-1.13435	-0.306262		-1.29148	0.445613		-3.12597	-2.69354		-1.27489	0.307808		-0.242598	-1.71432		7.71761	11.3151	16.3906	5.16793	6.70577	8.382
-0.107065	-0.819801		-0.0641256	0.0330428		-1.23187	0.623335		-3.34296	-1.54808		-0.272284	0.71335		-1.01473	-1.51085		5.43765	6.97508	5.77127	1.36843	1.6128	1.82069
0.0777623	0.312794		0.71307	1.48411		0.0400144	1.18274		1.04322	-2.81645		-0.230047	0.288324		-0.60805	-0.475961		5.16793	6.11304	7.78006	1.78699	1.8938	2.97968
-0.548403	-1.80149		-0.761427	0.237546		-1.39984	0		-1.2304	0		-1.00403	-0.0186639		-0.538381	-0.975174		6.40962	6.81921	5.80857	1.78699	1.34133	1.65787
-0.0228648	-0.756887		-0.0913042	0.315742		-1.26229	0.581425		-1.4839	-0.589966		-0.686023	0.166014		-0.281008	-0.905374		3.5379	4.69422	4.10137	1.42887	2.14405	1.43088
-1.04037	0.150058		-0.577634	0.512282		-1.04885	0		-2.2806	0		-0.438221	0.376856		-0.781826	-1.34196		4.59241	6.00697	6.77345	1.69047	2.20769	2.16719
-0.35134	-0.320569		0.326668	0.558303		-0.0677459	-0.288257		-3.56113	-1.80128		-0.374167	0.9578		-0.799447	-1.40384		4.61451	7.60071	7.75319	3.17166	1.99771	3.84751
0.202636	0.00575962		0.57116	-0.176064		-1.58586	-0.0740595		-2.54559	-0.0866238		-0.400112	0.377964		-0.729269	-0.48812		6.93508	7.11189	9.43351	1.12893	1.70719	1.398
-0.803051	-1.92812		-0.895736	-0.902006		-1.00163	0.434505		-1.07141	-2.58317		-0.679741	-0.652405		-0.326481	-0.225531		1.42887	1.91501	2.1732	2.12527	2.18648	5.10957
-0.228275	-0.160699		-0.740873	0.784329		-1.5703	-0.543449		-4.03944	-2.15738		-0.586033	0.897783		-1.15763	-1.65394		4.69705	6.33992	5.83544	0.396458	0.332951	0.173248
-1.19788	-1.05075		-1.70425	-0.703585		-0.388564	0.49578		0.361231	-2.556		-0.295404	-0.27291		-0.809031	-0.175814		4.20634	2.70604	3.32176	4.77959	3.05068	3.8042
-0.981104	-0.88199		-0.877488	-0.443045		-0.137118	-0.335759		-0.875102	-1.7827		-0.22349	-0.21066		0.720141	-0.958978		2.11715	2.86191	3.96101	0.104639	0.103912	0.146376
-0.66458	-0.229041		-0.75797	-0.100834		-0.629471	0.213501		-0.571689	0.381116		-0.867692	-0.539972		-0.588892	-0.63315		5.04119	6.47673	6.43739	3.17978	1.67644	1.69518
-0.924333	-0.612812		-0.713151	-0.0128625		-2.01419	-0.647556		-3.80768	-0.202773		-0.97133	-0.0198416		-0.843785	-0.986277		2.84962	5.7355	6.32231	0.688276	1.04128	1.64143
-1.68527	-1.33927		-1.71304	-0.0283122		-0.96312	0		-2.60924	0		-0.919413	0.49753		-1.19772	-1.73496		3.24608	3.65294	7.59037	0.104639	0.250253	0.319624
-1.56995	0.575437		-1.04776	0.972936		-1.06584	0.960628		-0.663032	-2.65773		-0.541118	0.34893		-0.60613	-1.22244		3.13332	4.77908	6.23568	1.29401	1.8111	3.07232
0.575262	-0.696549		0.0288176	-0.556018		-1.15054	-0.276919		-2.76069	-0.594932		-1.06638	0.0989325		0.249919	-0.92764		3.05078	5.63896	8.23563	3.0589	2.89265	2.51969
-1.7011	-0.269874		-2.6952	-1.56108		-1.59876	-0.276919		-3.7359	-0.594932		-1.4543	-0.525841		-1.11992	-1.18503		2.30433	3.78022	1.35469	3.4937	2.74847	2.48239
-1.59631	0.101418		-1.62931	-0.480857		-1.45763	1.01554		-4.36014	-2.57753		-1.3576	0.0637319		-1.21339	-1.0293		4.58429	7.10974	8.36556	0.658056	0.97764	0.639249
-0.993427	-0.145165		-1.61691	0.699445		-1.42431	0.0512814		-4.34415	-2.63102		-1.62095	-0.286614		-1.33471	-1.44227		11.5112	15.285	18.1187	1.87765	2.09209	1.22475
-0.679446	0.77711		-0.309488	0.653726		-1.17857	0.341266		-1.99078	-0.134874		-0.137781	0.0721943		-0.178529	-1.51894		10.358	11.3723	14.7717	15.5421	14.3351	16.1428
-0.794889	-0.647235		-0.719105	0.727578		-1.31368	-0.0752479		-0.875344	-0.515028		-0.750584	0.637125		-0.919866	-1.0223		3.94248	4.42491	4.78552	5.33301	7.66004	6.09531
-0.523694	-0.427982		-0.883731	-0.791635		-1.01074	-0.336949		-2.45753	-2.17577		-1.17353	0.124559		-0.77382	-1.02907		5.39118	9.10007	8.45377	0.104639	0.332951	0.21656
-1.74165	0.113229		-1.58967	0.433626		-1.24452	1.4426		-1.31998	-1.1749		-0.781271	0.390957		-1.47194	-0.979934		5.18417	7.45437	7.49932	1.16727	1.37423	1.87001
-1.20391	-0.276237		-1.3139	0.572646		-1.5369	0		-1.17342	0		-0.767968	0.26812		-0.948076	-1.38256		31.441	48.8148	56.6292	12.8274	16.7696	15.6812
-1.85588	0		-0.203791	0.16197		-1.84262	-0.223652		-3.59817	-0.223652		0.0779624	-0.47328		-1.32865	-0.113771		2.10903	1.91501	3.27845	1.87765	2.49821	1.99394
-0.939677	-0.0766794		-0.388072	-0.206252		-1.93293	-0.161946		-3.67914	0.975659		-1.06909	-0.014855		-0.675032	-0.96706		1.02429	0.842985	1.48463	0	0.125127	0
-1.43233	-0.545667		-1.30936	-0.133696		-0.830486	0.00755325		-4.40714	-0.820883		-0.873623	0.368425		-1.29389	-1.35181		2.06483	2.61381	5.23508	2.08693	2.19601	3.38752
-0.223422	-0.645002		-0.049557	0.905153		-0.179823	0.101551		-1.45225	-1.94812		-0.37128	0.541544		-1.29116	-1.25586		13.9144	15.4738	24.5681	23.4492	22.9515	27.3088
-1.32227	-0.518489		-1.96365	0		-1.033	0.425806		-2.55858	-1.08836		-0.683097	0		-0.648013	0		3.69486	4.16297	4.97963	3.14144	2.66577	4.56737
-0.0825023	-0.710764		0.0757328	0.737129		-0.879147	0.0915176		-3.93634	-2.85479		-0.422267	0		-0.975236	0.203294		4.15175	5.5372	6.41494	0	0	0
-1.43955	-1.83613		-1.33154	-0.678498		-1.44929	-0.346986		-3.94085	-0.302374		-1.21858	0.439467		-1.25717	-1.02242		2.74498	2.22675	2.89907	0	0	0.043312
-1.13596	0		-0.472829	0		-0.641915	-0.116955		-0.498167	-1.41495		-0.54459	0		-1.06608	0		0.426678	0.760287	1.48463	0	0.155869	0.0866241
-1.45812	-0.899089		-1.22748	-0.845715		-0.760774	0.546474		-2.4308	-3.1027		-0.358154	0.273003		-0.91805	-0.560041		6.02128	6.13947	11.5289	0	0	0
-0.842843	0.277511		-1.45402	-0.21729		-0.897197	0.257108		-2.56689	-2.49274		-0.865933	0.774911		-0.737181	-1.32057		3.65066	3.48754	2.82288	0.291818	0.0519562	0.233
-0.234602	-0.360565		-0.782762	0.929773		-1.10237	0		-2.73677	0		-0.305157	-0.0842108		-0.765514	-1.45933		2.32643	1.96697	2.83331	0.837114	0.968112	0.932002
-1.14327	-0.307925		-0.649401	0.654785		-0.822807	0.427146		-4.73417	-2.73832		-0.683445	0.533167		-0.49844	-1.44611		5.97708	6.34729	6.64794	3.49956	3.87245	3.92212
-1.58252	0.128018		-1.46144	0.874245		-0.983192	-0.397442		-2.70774	-1.42093		-0.614528	1.07		-1.21175	-1.57981		2.00439	3.45464	6.71812	1.18125	1.14519	1.5115
-1.47496	0.0456809		-0.904544	0.749647		-0.271606	-0.331346		-2.88247	-1.8482		-0.918013	0.243394		-0.780913	-1.23058		180.134	262.492	278.17	65.0623	59.0782	66.825
-0.461131	-0.357285		-0.0229304	-0.304729		-1.04522	-0.0403594		-1.85404	-1.4419		-0.247632	0.254101		-0.597276	-0.485965		11.1531	14.1515	18.3697	12.4007	13.3436	13.8216
-0.734672	1.06648		0.0130846	1.18134		-1.18327	0.308671		0.220494	-0.959855		-0.792188	0.270838		-0.526527	-0.807029		0.927775	0.791029	1.56683	2.5799	2.00724	2.81845
-0.144038	-0.887099		0.640181	-0.450022		-1.53098	-0.43693		-2.05671	-0.918362		-0.0565842	0.450858		-0.717783	-1.3592		1.23357	2.03061	1.45775	0.927775	0.739073	1.14856
-1.30772	-1.43548		-1.45352	-0.434435		-0.896427	-0.214332		-2.92087	-0.798976		-0.517094	-0.0551834		-0.244937	-0.606837		4.0169	4.91373	4.78552	1.42887	2.01892	2.81244
-0.811483	-0.862425		-0.717515	0.661808		-1.65803	0.762912		-3.22999	-3.47313		-0.316625	0.297372		-0.488351	-0.479467		7.03972	6.52869	11.8874	0.553416	0.458078	1.77738
-0.737412	0.961234		-0.943637	1.91506		-0.442782	0		-0.951987	0		-0.732638	0.671035		-1.40646	-1.48925		3.13332	6.65382	15.2168	0.0523196	0.103912	0.146376
-2.48956	-0.515695		-1.18804	0.473609		-0.851153	-0.0845853		-2.41633	-0.565605		-0.828168	0.129461		-0.938984	-1.90772		8.46633	12.3564	16.4937	5.72946	5.71213	7.44399
-0.828414	-1.71931		-1.03171	0.788453		-1.05466	0.128042		-3.74097	-3.21566		-0.727602	0.43313		-0.905424	-1.20382		3.06702	4.0071	5.0065	2.71476	3.37194	3.54875
-0.737201	-0.706814		-0.44141	-1.76174		-1.21523	-0.603127		-2.03812	-1.09241		-0.500151	0.183883		-1.16498	-0.61862		12.3948	18.4301	21.9827	0.553416	0.97764	0.899121
-1.47114	-0.680217		-0.791699	0.0556192		-0.95646	-0.439665		-2.58684	-1.96331		-0.697213	0.486229		-1.6276	-1.15931		1.96019	2.04014	1.83112	0.0523196	0	0.146376
0.14437	0		0.0167478	0		-1.6927	-0.538633		-4.2576	-1.14818		0.132779	0		-0.391502	0		2.98448	3.52781	5.11558	1.27191	1.15472	1.75051
-1.18184	0.632364		-1.15622	-0.727103		-1.39553	1.05693		-4.40669	0.811585		-0.774807	0.0510638		-0.536589	-0.516761		0.762695	1.74961	1.61456	0	0	0
-0.107642	-0.255561		0.32178	-0.434376		-1.02861	0.0693745		-3.17402	-3.1973		-0.0496164	0.211316		-0.380545	-0.211316		2.31831	4.03784	4.42701	0	0	0.173248
-1.1636	-0.034581		-0.994401	0.54202		-0.821697	0.65435		-2.64539	0.532416		-0.875212	0.521454		-1.61207	-1.74232		0.344138	2.33282	11.8995	0	0	0
-1.01047	0.708508		-0.855093	-0.845715		-1.44022	0.334823		-3.70652	-1.4704		-0.454117	0.279341		-0.359117	-0.48832		13.9725	18.2807	23.4866	14.6806	16.6965	21.6286
-1.68579	-1.87574		-1.29472	-2.10496		-1.23322	-0.336781		-4.11473	-0.535076		-0.998294	0.635282		-1.32775	-1.60013		1.98229	2.46531	3.65782	0.104639	0.103912	0
-0.0014143	-0.687575		-1.07726	0.485971		-1.35484	0		-2.62312	0		-0.62984	-0.705185		-1.00663	-0.530399		3.17166	3.20439	4.29707	0.553416	0.968112	1.42487
-0.0225194	-0.255561		0.0529305	-1.39982		-0.700823	0.609409		-3.54847	-0.299378		-0.276914	0.489808		-1.02329	-0.702173		1.02429	1.10277	1.85799	0.897554	1.16641	1.38156
-1.38057	-1.41501		-1.53783	0.46285		-0.951619	-0.0850834		-3.63332	-0.566515		-0.811237	0.0136765		-0.636531	-0.8435		3.0147	3.78975	3.1052	0	0.125127	0.103064
-1.176	-0.455203		-2.94033	-0.108585		-0.927082	0.638409		-2.3707	-2.34913		-0.671392	-0.390679		-0.000948	0.187045		8.14429	13.7636	13.1138	0.553416	0.311737	0.422689
-0.518751	-0.255561		0.137252	0		-1.99393	-0.0423747		-4.86176	0.236901		-0.666298	-0.0022104		-1.07482	-0.211316		0	0.177083	0.043312	0	0.125127	0.043312
0.860012	0.0742691		0.898185	-0.13048		-0.702621	0.394979		-1.60254	-1.99452		0.0321723	0.393981		-0.569292	-0.58531		4.49589	9.53478	10.3655	0.0523196	0	0
-0.475206	-1.2292		-0.192605	0.741936		-1.02246	-0.0021666		-3.37341	-1.18302		-0.456928	0.16869		-1.24108	-1.01182		4.49589	8.35884	47.5589	0.792915	1.21836	5.48894
-0.594039	-0.644088		-0.584252	-0.992223		-1.53129	0.455759		-4.91924	-2.07761		-0.633297	-0.297374		-0.842528	-1.13916		4.4075	3.95515	6.49714	0.523196	0.531248	1.35469
-1.07251	0		-0.761107	0		-1.59231	-0.0227891		-3.66767	-2.41726		-0.840193	0		-0.918325	0		1.63815	2.22675	4.04162	0.156959	0	0.319624
-1.32557	-1.7243		-0.763187	-0.855708		-1.79789	-0.222373		-4.57453	-0.967737		-0.859174	-0.450542		-1.25236	-1.1289		2.71476	4.65179	6.18194	0	0	0
-0.773508	-0.0245399		-1.01026	-0.681389		-1.65832	0.88634		-3.66901	-2.18766		-0.752026	-0.468066		-1.72147	-0.666647		5.01909	5.25621	4.89743	0.313918	0.852514	1.45775
-0.748066	-2.04277		-1.28839	0.688766		-0.700328	0.991351		-1.41253	-2.52899		-0.387114	-0.0732525		-0.603801	-0.945678		4.10756	3.19486	4.31351	1.05451	1.76867	2.6765
-0.493089	-0.417729		-0.744664	0.41727		-1.782	-0.229647		-3.39341	0.880013		-0.675866	0.323443		-0.945792	-1.44853		4.2122	5.27527	6.23126	0.448777	0.510034	0.715441
0.608631	-0.360139		0.362241	-0.986811		-0.909664	0.802748		-2.73634	-2.58444		-0.488814	0.0733818		-0.701061	0.0602677		7.08392	8.86672	10.0607	0.313918	0.894942	1.08881
-1.24463	-0.201166		-0.944743	0.2458		-1.47384	-0.980365		-3.95988	-1.3368		-0.674943	0.245372		-1.38721	-2.13586		2.34853	3.8915	17.617	0.104639	0.280995	1.57125
-1.13078	-0.161902		-0.890133	1.34686		-1.4724	0		-2.90966	0		-1.10239	-0.125466		-0.481904	-0.945198		8.01755	8.89962	10.0294	3.08912	2.477	2.19406
-1.18438	-0.37301		-1.64629	-0.101188		-1.22847	0.0569078		-3.64649	-1.78067		-1.50769	-0.26639		-1.00189	-1.40286		5.85035	8.31641	19.1718	3.64254	4.71543	2.77956
0.00511244	0		0.314127	0		-1.41746	0.909605		-3.80697	-2.08225		-0.982271	0		-0.490466	0		5.41555	6.56896	9.8562	3.57624	2.08041	3.18581
-1.24701	-0.745666		-1.0668	0.408344		-0.686352	0.437153		-2.44089	-0.172389		-0.176007	-0.119142		-0.0104075	-1.23602		4.59241	5.87968	11.3079	0	0	0
-2.34055	-1.4363		-2.63855	-1.18068		-0.790777	0.855062		-2.81903	-0.981013		-1.87099	-0.175695		-0.452453	-1.28213		3.68674	5.32938	10.6747	1.71257	2.20769	1.73407
0.58656	0.148178		0.947668	0.341362		-1.24625	0		-2.71552	0		-0.0532026	-0.108111		-1.1122	-0.284806		4.09944	4.85962	6.08488	1.78699	1.6955	2.54656
-1.57006	-0.140723		-1.27837	0.118127		-0.967094	0.0781451		-3.66449	-1.28315		-0.914084	-0.375877		-1.10861	-1.20122		1.60793	3.24682	4.80638	0.658056	1.14519	1.35469
-1.38876	-1.84582		-0.892055	-1.06408		-1.93545	-0.704303		-2.28086	-0.704303		-0.52208	0.327666		-0.630106	-1.25625		1.60793	2.87359	2.95882	2.22179	0.8642	1.08881
-1.66393	-0.468723		-2.01844	-0.142397		-0.753164	0.181601		-3.36002	-0.427941		-0.949583	0.256097		-0.806682	-1.7252		1.76489	2.74847	3.3382	0.261598	1.09324	0.233
-0.621077	-0.120965		-0.806006	-0.355547		0.0965373	0.585668		1.27305	-2.5403		-0.851098	0.218114		-1.02336	-1.38826		10.1045	9.66943	10.9121	7.47225	7.6951	9.43952
-1.362	-1.10312		-1.65567	-0.292895		-0.579984	0.677695		-2.91406	-2.97963		-1.30902	0.87586		-0.488124	-0.990973		0.919654	3.41437	6.15507	1.60793	1.63401	2.21651
-1.4897	-0.387466		-1.82454	0.820295		-1.01969	-0.18314		-3.69243	-3.21499		-1.5074	0.143303		-0.978932	-0.598896		0.680155	0.946898	2.14632	0.344138	0.229039	0.90513
-1.58843	0.050648		-1.38819	-0.0273525		-1.50243	0.80079		-1.72784	0.0483675		-1.14944	-0.0290685		-1.59976	-1.26431		1.08473	0.644689	1.0455	0.209279	0.332951	0.466001
-2.82521	-0.108708		-0.140228	-0.995344		-1.42792	0.198294		-2.74663	0		-1.1273	0.362466		-0.810953	-0.851595		12.4972	14.1134	12.4268	8.27329	5.59869	6.44181
-0.785487	0		0.322367	0		-1.33268	-0.748651		-3.31536	-1.21725		-0.504834	0		-0.930288	0		1.01031	1.0296	3.14851	2.61012	2.71557	2.53613
-1.18177	0.667104		-0.944849	1.07443		-1.13182	0.255876		-0.506306	0.928234		-0.847147	0.504472		-1.43891	-1.55002		5.29467	6.54774	5.79213	0	0	0
-1.76303	-1.08873		-2.08	-1.01173		-1.46083	-0.223652		-3.68005	0.40929		-1.33619	-0.0792315		-1.4697	-1.00725		21.4669	28.4177	30.7516	17.5524	20.255	19.7661
-0.507391	-0.137494		-0.571979	0.832557		-2.45108	0.911883		-5.23013	-2.53508		-1.00593	0.364842		-0.631205	-1.48527		9.51498	11.8135	14.4609	3.32862	2.77921	3.89082
-0.626256	-1.66091		-0.598719	-0.378211		-0.342727	-0.0322871		-1.68455	-2.19294		-1.2407	0.619529		-1.2042	-1.04203		13.089	18.5478	42.7794	3.16354	3.09095	4.03119
0.118586	-0.262928		-0.29877	-0.434376		-1.3201	-0.133361		-2.14493	-1.24215		-0.0260183	-0.308735		0.0897638	0.0249049		3.33674	3.88198	5.65335	0	0.103912	0.0866241
1.17531	0.369436		0.895517	0.32579		-1.16651	-0.197747		-0.949809	-0.396041		0.219868	0.315166		-0.745393	0.119633		4.44357	4.59031	4.75264	0.187179	0.125127	0.129936
-1.01944	-1.80874		-0.485351	0.34586		-1.36505	0.486886		-4.38901	-2.20159		-0.549085	0.128837		-0.890038	-0.805494		0.156959	0.177083	2.91993	0.0523196	0	0
-0.790032	-0.262928		-0.916721	0		-1.8264	0.0431079		-4.49287	-1.67812		-0.347996	-0.448724		-1.33992	0.203294		4.15761	4.15344	3.20826	1.08473	0.968112	0.818506
0.823639	-0.284818		0.698991	1.01917		-1.79388	0.257779		-4.88295	-0.223652		0.168709	-0.362089		-0.716619	-0.387354		4.46567	5.5043	8.75095	0	0	0
-0.707521	-1.55532		-1.22463	-0.156751		-0.14471	-0.394126		-0.654396	-0.394126		-1.12515	0.0527273		-0.560724	-0.663038		1.76489	6.85948	16.2041	1.05451	1.47815	3.45169
-1.2221	-0.390434		-1.10856	0.280157		-1.28829	0.146788		-3.64084	-1.83682		-0.86551	-0.361353		-0.608993	-0.691423		6.05736	10.0777	6.38364	1.44285	1.98818	0.915561
-2.89418	-0.255561		-1.12203	0.922136		-1.54045	-0.311423		-3.64776	-0.311423		-0.731373	0.175814		-0.107302	-0.175814		1.18125	2.09209	2.73625	0.344138	0.332951	0.406249
-0.598327			-1.20136			-0.583848	0.220491		0.168563	-1.58302		-0.89088			-0.128023			0.740596	0.613947	0.612377	0	0.177083	0.0866241
0.765495	-1.3263		-0.906828	-1.05056		-0.302913	0.569948		-1.06093	-3.01957		-0.259212	-0.0111776		-0.754239	-0.231044		0.867334	0.998854	1.72364
-0.266714	-1.05075		-0.687333	-1.11492		-1.61852	0		-1.25348	0		-0.786187	0.69759		-1.33119	-0.911117		1.60793	2.41552	2.55257	1.10683	0.717859	0.845377
-0.976377	-1.06064		-0.882383	-0.974781		-1.07307	-0.507255		-1.63448	-0.705549		-0.526017	-0.0154198		-0.587335	-1.23667		8.71395	17.0294	21.0178	0	0	0.103064
-1.48811	0		-1.15463	-1.87518		-0.665093	0		-3.97713	0		-0.785924	0.316909		-0.885107	-0.397445		6.7921	9.37459	14.667	1.07661	2.21722	1.78781
-0.810897	-0.587798		-0.954098	-0.180782		-1.26306	1.23085		-3.51622	-3.15179		-0.520124	-0.265788		-0.392145	-0.677012		1.00219	1.78036	1.38156	0.0523196	0.332951	0.189688
-0.763229	0.815779		-1.08488	0.466993		-2.00165	-0.250338		-5.37334	0.305529		-0.885427	-0.226027		-1.02549	-0.842795		2.64034	1.79941	1.99394	0.897554	1.34349	1.32782
-1.02875	-1.36131		-0.429593	0.522806		-1.47196	1.05079		-4.00473	-0.30377		-0.782986	0.106955		-0.361308	-0.771977		2.76708	4.47471	6.14463	0.792915	1.16641	1.49506
-0.653782	-0.85614		-0.60051	-1.03155		-1.84922	0.224897		-3.77113	-1.64501		-1.22079	0.513358		-0.94354	-0.894929		4.38313	4.63274	6.31346	0.396458	0.280995	0.449561
-0.900977	-0.657005		-1.65184	1.11908		-1.66413	-0.656318		-4.05879	-1.98559		-0.715607	0.167252		-0.205913	-1.40155		12.3484	16.7484	42.2493	0.949874	1.38376	2.35688
-2.0573	-1.25861		-1.21879	-1.00359		-1.49398	-0.825979		-4.32708	-2.18399		-0.667062	-0.120365		-1.63069	-0.953121		11.8856	19.1384	30.7187	3.7995	4.94231	4.37769
-0.930633	-1.0553		-1.10146	0.0668274		-2.26344	0.45417		-4.07599	0		-0.640126	0.389387		-1.29284	-1.50146		3.64254	6.29749	7.04976	0.366237	0.436864	0.043312
-1.53031	-1.9806		-1.41941	-0.789471		-0.765791	1.03173		-1.09082	-2.81133		-1.09173	0.159052		-0.769307	-1.16303		9.42432	12.0616	11.5409	11.7647	9.46377	8.73451
-2.47652	-1.62977		-1.47895	-1.43035		-2.23511	-0.194362		-3.56806	-0.868599		-0.31963	-0.137684		-0.0410033	-0.939512		10.2195	11.6576	12.9345	1.55561	2.29039	1.64744
-1.54671	0.224799		-1.42956	1.02454		-0.403726	0.0834871		-0.350086	-0.172389		-1.09707	0.645506		-0.989349	-2.08939		0.867334	1.78036	2.11945	1.10683	1.60327	1.19187
-0.394549	-1.432		-0.473587	-0.160947		0.162119	0.515843		0.60983	-2.27116		-0.611247	0.542295		-0.511343	-0.372253		36.9752	48.2835	63.4984	3.59022	4.8384	5.25594
-0.320219	-0.995678		-0.542369	0.832655		-1.13188	-0.912306		-4.627	-4.13586		-0.426306	-0.263785		-0.813989	-0.0905682		1.39053	3.15459	4.95877	0.501097	0.968112	0.975314
-0.838815	0.369436		-1.34477	-1.37525		-0.602743	-0.262912		-0.500148	-1.4839		-0.534162	0.122085		-0.915312	-0.353528		1.39053	2.70604	3.10962	0	0.0519562	0.439129
0.107917	-0.745661		-0.243503	0.298956		-2.23759	1.08107		-5.54785	-1.44851		-0.624491	-0.146529		-0.322032	-1.58757		0.867334	1.17594	1.06194	0	0.229039	0.292753
-0.266444	-2.18425		-0.572775	1.23706		-1.02031	0		-1.28226	0		-0.964109	0.397523		-1.04342	-0.795216		1.53351	1.86305	2.4122	3.02056	3.66462	4.09695
-0.643526	-1.38337		-0.88577	-0.0448795		-1.2598	-0.512972		-0.983979	-1.81214		-1.05455	-0.0646647		-0.349015	-0.918297		2.24389	3.62219	4.01475	0.239499	0.406122	0.233
0.0266018	-2.24852		0.145239	-0.29592		-0.682361	-0.0238044		-1.09728	-1.7117		-0.146647	0.495897		-0.0927092	-1.43659		1.10683	2.30945	2.81845	2.37875	3.02946	3.31575
-2.06436	-1.73725		-2.15872	-2.37056		-1.3947	0.0259054		-1.26451	-0.172389		-1.63692	-0.113462		0.141863	-0.667576		6.23056	6.61876	7.07221	2.73686	3.04852	3.1052
0.0130138	-1.52097		-0.870466	0.540486		-1.14956	-0.164028		-1.67949	-1.05205		-0.244346	-0.507022		-0.740195	-0.194598		0.239499	0.0519562	0	0.366237	0.280995	0.249441
-1.23233	-1.27764		-1.26009	1.34063		-0.66738	-0.763281		0.542919	-1.71654		-0.459609	0.119767		-0.450657	-1.32089		1.83345	2.20769	1.73407	0.0523196	0.0519562	0.233
-1.70228	-1.68428		-0.608649	-0.295904		-2.68525	0		-5.19326	0		-0.693265	0.286826		-1.29524	-1.18947		4.97489	7.2656	6.73899	0.957995	0.739073	0.449561
-1.49157	-0.236638		-2.41458	-0.547118		-1.29648	0.142747		-0.30481	-0.311423		-1.2572	-0.463126		-0.257517	-1.07288		3.35072	5.03454	4.99607	0.710375	1.21836	1.62057
-1.26103	-1.62799		-1.30915	-0.7254		-2.23938	0.423054		-4.18921	-0.705549		-1.08467	0.305972		-1.27346	-1.05837		1.06263	0.791029	1.13212	2.19157	2.6753	2.77956
-0.70444	-0.0312628		-0.795318	0.421301		-1.20138	0.0719158		-3.89267	-1.23257		-0.85193	-0.126762		-0.96271	-1.40542		4.20407	6.00913	8.39845	0.770816	0.665903	0.672129
-1.60238	-0.638227		-1.30649	0.114808		-1.44192	-0.367897		-2.79517	-0.822067		-0.866518	0.0678474		-0.985133	-1.41186		14.3875	13.9385	13.3901	2.73912	1.21836	1.22918
-0.421166	-1.3263		-0.462581	-1.68146		-1.68769	0.800402		-4.69669	-4.03987		-0.709723	-0.078524		-1.22164	-1.26061		10.7044	10.9259	14.7328	3.85182	4.94231	5.94894
-0.840917	0.0581202		-0.373518	0.999805		-1.10782	0		-2.87347	0		-0.913931	-0.136313		-0.605316	-1.05198		2.64846	2.95629	3.03944	0.156959	0.48882	0.785625
-0.184491	-0.211941		0.46532	-0.0126505		-1.61291	0.202756		-4.68268	-2.30636		-0.744313	-0.301222		-0.843665	-0.501536		1.21147	1.66476	2.92594	1.89975	1.48767	2.33601
-0.29141	-0.262928		-0.713229	-1.56606		-1.52027	0.0424291		-4.46068	-2.39914		0.35228	0.462393		-0.754803	-0.516761		1.92997	3.00825	2.90349	1.00219	0.531248	1.84756
-0.6673	0.17602		-0.532791	0.674905		-2.37698	0.0134632		-5.24961	-3.75003		-0.685546	0.300538		-0.854313	-0.510227		0.291818	0.48882	0.639249	0.239499	0	0.146376
-1.48065	-0.0298987		-1.40899	0.20752		-1.13209	-0.27308		-3.33741	-0.568782		-1.08867	0.113772		-0.952094	-1.33707		6.42586	6.84995	10.382	3.29028	2.98703	4.45989
-0.924281	-0.927007		-0.891445	-0.314719		-2.09923	0.828665		-3.66108	-1.99668		-0.635955	0.00576213		-1.02929	-1.05975		2.40085	2.19601	2.83331	2.66244	2.477	2.99612
-1.68865	-0.903667		-1.3162	0.0875139		-1.5688	0.210897		-3.06616	-1.56203		-1.7424	-0.109444		-1.24812	-1.30241		3.11122	5.72382	12.5596	2.3404	3.65294	7.77121
-0.878294	0.624704		-1.43083	0.262575		-1.4792	-0.0957922		-2.83937	-1.85918		-1.43282	0.354105		-1.63552	-1.24537		4.95865	8.47013	14.679	6.22244	7.54876	6.17151
-0.990185	-0.986697		-1.49703	0.277893		-1.66095	0.495562		-4.61338	-3.55661		-0.663192	-0.15614		-0.532202	-1.162		8.62329	10.8644	18.5145	12.5157	11.61	12.509
-1.58887	0		-1.59915	0		-1.65933	0.451685		-3.11069	-0.213688		-0.737395	0		0.0505221	0		8.66975	7.72368	12.7569	8.06987	9.19446	11.3244
-0.0103272	-1.55676		-0.159243	-0.45952		-1.98761	-0.853		-3.17853	-0.369136		-0.231039	-0.715853		-0.119222	-1.03197		0.740596	1.11445	1.31138	0	0	0
-0.328474	0.287397		-0.949964	0		-1.04073	0.326467		-2.70899	-3.0692		-0.130686	0.10381		-0.758506	-0.75146		2.731	2.758	5.98783	0.478997	0.436864	0.872249
-0.871704	-1.18851		-0.240557	-1.55487		-1.32904	0.52807		-2.46084	-2.22689		-0.543146	0.137699		-0.556243	-0.671053		6.08172	5.34107	6.65996	0	0.207825	0.129936
-1.10703	-1.34181		-1.07392	-1.79065		-0.430649	0.788678		-1.34469	-3.11844		-0.853397	0.0734586		-1.01739	-1.061		0.666176	1.07202	1.20831	0.187179	0.0519562	0.612377
0.108131	-0.0372723		0.457937	0.559111		-1.53747	0.637359		-2.15396	-2.13383		-0.592735	0.0626621		-0.145551	-0.595391		7.13624	7.03656	11.6725	2.13925	3.61267	4.76307
-1.08213	-1.04829		-0.847629	2.04662		-0.40982	-1.10372		-0.925419	-2.23884		-0.108738	-0.236482		-0.598164	-0.942708		1.06263	1.07202	3.07833	3.89016	5.50862	6.57775
0.046204	-0.710764		0.174401	1.25598		-1.8292	0		-3.39243	0		-0.534337	-0.213527		-0.548566	0		1.02429	1.8111	2.43307	0	0.177083	0.0866241
-1.43463	-1.4062		-0.494171	-1.05775		-0.70301	0		-3.13647	0		-0.301827	0.226803		-0.340353	-1.32791		4.38313	5.52768	4.67044	0	0	0
-0.396001	-0.527197		-0.0749022	0.412435		-1.42204	0		-2.59212	0		-0.334146	0.436576		-1.05597	-1.14894		1.63815	3.55118	2.60632	4.60053	4.58078	3.56519
0.361547	-0.79661		0.379534	0.250558		-0.622917	0.346048		-2.52014	-2.74427		-0.200666	-0.189742		-0.54375	0.44678		3.02868	3.40484	3.09919	0.897554	1.05081	1.19788
-1.02257	-0.766204		-0.868254	0.961442		-1.10651	-0.507255		-3.3723	-0.263943		-0.823631	0.476505		-0.933407	-1.74434		1.00219	1.82278	6.8332	0	0.125127	0.482441
0.0862297	0.431444		1.1369	0.607204		-0.670961	0		-2.56741	0		-1.12388	0.226915		-0.772584	-1.21386		18.108	23.4945	28.8503	3.50768	4.11317	4.66001
-1.0635	-0.993819		-0.474616	0.587368		-1.70117	0.125091		-4.99235	-3.63619		-1.11485	0.222714		-0.76209	-0.994339		2.48338	2.59044	2.69294	6.12592	5.14277	5.05582
-0.357969	-0.455203		-1.36694	-0.845715		-1.3471	0.0708933		-2.60765	-1.29373		-0.416048	-0.343018		-0.355025	-0.211316		5.8783	6.93049	7.84582	1.53351	1.02007	1.00219
-0.379988	0.321659		-0.311384	0.586304		-1.56561	0.265644		-2.62748	-1.8589		-0.695895	-0.316		-0.471619	-0.954833		7.84661	9.13819	10.3627	0	0	0.103064
-1.33576	-1.574		-0.925014	-0.73803		-0.126362	-0.0545289		-0.177882	-1.08884		-1.03254	-1.11722		-1.30338	-1.31561		5.67714	9.75213	14.5551	0.396458	0.592732	1.01863
-2.04853	-1.3459		-1.61535	-0.713034		0.427121	1.60915		-2.23018	-3.13678		-1.05963	-0.0349834		-0.82151	-1.063		3.98668	5.47572	7.61724	1.10683	1.35302	2.12388
-0.679776	-0.182118		-0.674645	-0.37612		-0.817621	0.475199		-3.44803	-1.30007		-0.815199	0.434468		-0.851339	-1.33356		4.44131	7.45437	7.44558	2.13925	3.33167	3.77132
-1.62774	-0.0778215		-1.03825	-0.561721		0.119972	-0.460195		-1.44788	-3.14701		-1.44591	0.399		-1.35723	-1.30497		6.9874	6.21264	8.63145	2.31831	3.11216	3.44126
-1.58573	0.110042		-1.05798	0.497176		-0.746582	-0.172389		-1.61976	0.0887785		-0.809294	0.392362		-1.21612	-2.03588		7.32927	14.8737	22.277	1.29401	1.16641	1.52794
-1.7036	-1.04956		-1.52096	-0.731288		-0.280364	0.667668		-1.19217	-1.489		-0.690205	-0.399416		-0.968592	-1.32155		12.918	14.51	15.3123	4.30059	4.79813	5.29325
-1.35942	-0.241006		-1.1958	1.54823		-1.34349	0.393924		-1.70429	-0.118483		-1.23013	0.42511		-1.23925	-1.52837		1.69047	1.79941	2.324	2.94028	2.34235	2.10744
-0.569866	0		-0.379774	0		-2.14593	0.743718		-4.26295	-4.03711		-0.789429	0		-1.12206	0		5.69112	8.20082	11.6216	6.20034	6.79584	7.87712
-1.25668	-0.119288		-2.49086	-1.37842		-1.15837	0.293732		-2.80127	-2.4422		-0.677728	-0.43969		0.202989	-0.807372		12.0949	15.9267	16.8566	0	0	0
-2.45679	-0.0683318		-1.96656	-0.0811732		-1.27187	0.149392		-3.71406	-2.0161		-1.14237	0.0132095		-0.549204	-1.25037		11.2857	15.0815	29.346	1.36843	2.37309	2.36288
-1.15686	0		-0.952963	0		-1.43678	-0.172389		-2.83159	0.280115		-1.04804	0		-0.74007	0		3.24608	4.74618	5.02895	1.84743	2.22675	1.69518
-1.31837	0.0710053		-1.54419	0.603885		-2.04028	-0.949882		-3.91106	0.127991		-1.21277	0.0612223		-1.28438	-1.63681		1.89975	2.6424	3.6085	0	0	0
-1.45419	-0.281871		-1.18528	0.854292		-1.04964	-0.172389		-3.14013	-0.172389		-0.993489	0.729824		-1.43193	-1.61898		4.55633	3.9742	4.55694	1.70445	2.21722	2.83932
-0.326308	-1.37037		-0.0132232	-0.93254		-1.39403	0.543768		-1.99139	-3.76113		-0.164558	0.366104		-1.17711	-1.53372		14.8863	18.059	22.6039	4.03087	4.55741	6.19996
-1.86122	-0.616016		-1.64595	0.880133		-0.427748	0.215416		-1.6138	-0.132959		-1.57674	-0.479582		-0.697241	-1.0254		11.8554	13.4666	22.2874	1.12893	1.55132	1.87001
-0.100521	-1.44869		0.239267	-0.381935		-0.661522	-1.23653		-1.99714	-4.15151		-0.361379	0.00492258		-0.267036	-1.32303		1.77301	1.90548	1.80425	1.18937	0.916156	1.23519
0.328545	-0.266725		-0.130859	-0.563686		-1.11952	0.666374		-4.3439	-1.18074		-0.246304	0.698676		-0.799207	-0.496061		0.740596	0.998854	1.24562	0.658056	0.998854	1.36512
-1.4077	-1.39401		-1.18688	0.162487		-2.02609	-0.0239554		-3.96466	-2.53397		-1.0072	-0.297749		-0.621358	-0.818089		0.448777	1.07202	3.81463	0.239499	0.384908	0.422689
-0.231451	-1.2355		-0.566724	-0.19868		-1.08008	0.135848		-1.40204	-1.35358		-0.730741	0.347967		-1.19305	-1.31197		2.84962	3.49707	3.1052	1.79511	1.84184	3.14851
-0.586225	0		-0.886562	-0.434376		-1.47709	1.22974		-2.95535	-3.066		-0.151814	0.151933		-0.642882	-0.38713		4.62263	5.5043	6.42695	5.9225	5.76409	7.61282
-1.61744	0.8584		-1.68843	0.954803		-1.10818	0.645228		-2.86422	-3.40139		-1.43289	0.0721898		-1.24078	-1.69174		1.78699	2.73894	3.1052	0	0.0519562	0
-0.884061	-0.736966		-0.77529	1.07797		-1.04009	0		-2.47385	0		-0.586143	-0.275495		-0.61338	-0.791464		9.03598	13.6224	15.8232	4.93655	9.2092	7.84582
0.0179468	-0.979576		-0.249512	-0.411339		-1.40878	-1.06859		-4.18184	-2.79032		-0.628905	0.116108		-1.14915	-0.0616775		10.4067	18.4015	27.7495	0.418557	0.748601	1.00219
0.793801	0.44558		-0.954678	0.808455		-2.00078	0		-4.10766	0		-0.256608	-0.240783		-0.217786	-0.0033032		6.7921	11.8347	41.4532	0	0.103912	0.319624
-0.686823	-1.25033		-0.616661	-0.278574		-1.03225	0		-4.27451	0		-0.415884	0.122993		-0.317914	-1.21399		0	0.177083	0	0.104639	0	0.146376
-1.1926	-1.38505		-1.36775	-1.32129		-1.79967	0.383986		-3.24734	-3.98646		-1.48865	0.156847		-1.34266	-1.6986		4.64473	6.83827	6.96915	2.98448	2.66577	3.76531
-0.61519	-0.206998		-0.430466	1.29013		-1.33248	0.01571		-2.85061	-2.96752		-0.775388	0.737803		1.92717	-2.56995		10.8473	13.809	19.7557	4.51799	4.80029	4.97805
-0.772893	-0.800021		-1.17105	-0.413019		0.214916	1.04392		-1.08398	-2.67261		-0.764421	-0.217273		-1.05732	-1.20328		36.2184	47.7978	51.8589	11.338	14.0073	13.0569
-0.88554	-1.17476		-1.17159	-1.02109		-1.55833	0.188031		-3.912	-2.18355		-1.30609	-0.657558		-0.877663	-1.54212		5.11561	4.44397	5.9834	1.81721	2.71773	1.81468
-1.17702	-0.446455		-0.955667	-0.370414		-1.28156	0		-2.52875	0		-0.852013	-0.0292453		-1.17725	-1.58399		8.38379	14.6139	16.4833	3.08912	6.04724	6.20881
-0.708421	-0.397155		-0.73551	-1.35817		-1.25628	-0.192317		-1.57885	-1.04618		-0.764046	-0.540982		-0.625666	-1.20472		9.62774	12.2694	16.3549	5.93874	7.46174	7.01688
-3.17285	-0.063091		-1.68862	0.104525		-1.02323	0.501612		-1.30915	-3.6516		-1.07657	0.19598		-1.43028	-1.58153		4.41335	6.12041	7.72632	0.344138	0.48882	0.492873
-0.399746	-1.63414		-1.1551	-0.714536		-1.03945	-0.0631106		-0.849576	-2.97647		-0.560383	-0.0664869		-0.629714	-1.35258		2.16135	2.85022	2.48681	6.22244	7.40979	6.81518
-0.947573	-0.895002		-1.56356	-0.647011		-0.602897	-0.172389		-0.286136	-0.172389		-1.18087	-0.0739266		-1.13904	-0.864038		3.41928	3.38363	3.38151	2.34853	2.04014	3.39194
-0.370869	-0.249217		-1.14879	-0.0543983		-0.374177	1.07336		-1.02815	-2.73453		-0.716447	-0.0044012		-1.16699	-1.32416		2.43107	4.29978	9.47081	1.92997	2.35187	5.25152
-0.50256	-0.390139		-1.08662	-0.143672		-1.14844	-0.0258372		-2.27226	-0.798976		-0.73725	0.276753		-1.23493	-1.40077		2.9926	2.80042	2.27025	2.05671	2.29039	3.91769
-2.18312	-1.58247		-2.51431	-2.29717		-0.89877	-1.64411		-3.20433	-2.25564		-1.10367	-0.364417		-1.20282	-1.03092		5.09351	7.68862	10.8106	3.7774	4.04953	4.11781
-0.867057	-1.25264		-0.982311	-0.386862		-1.92755	0.396527		-5.01963	-3.42561		-0.546391	0.604718		-0.967986	-1.3765		1.48931	2.6753	2.34644	0.0523196	0.103912	0.466001
-0.462646	-1.34464		0.146716	-1.8696		-0.526405	0.456976		-0.929341	0.0664277		-0.408789	-0.580932		-0.438793	0.206947		3.7332	4.48855	4.00432	1.84743	1.45693	2.02682
-0.568329			0.40365			-2.01364	-0.458941		-5.53449	-3.60169		-0.159741			-1.15986			1.45097	2.42504	5.5487	0.209279	0.613947	0.802065
0.109059			0.710257			-0.132125	-0.952889		-0.767994	-1.26379		0.308934			-0.561899			1.82533	2.22891	2.64963
-0.252183			-0.0327752			-1.83795	0		-4.56668	0		-0.0541038			-0.441803			0.261598	0.155869	1.47862
-1.82139	0		0.178468	0		-0.802048	0.66733		-3.10483	-0.0476757		-0.312355	0		-0.165551	0		0	1.62449	10.3058
-0.321629	0		1.2363	-0.0120299		0.159197	0.410876		-2.00725	-1.67681		-0.291362	0.311112		-0.411237	-0.542555		0.0523196	0.384908	1.38757	0	0	0
-0.303026	-1.54028		-1.02557	-0.291511		-1.30055	-0.127584		-5.34848	-1.94468		-1.23372	0.158359		-0.881244	-1.1047		0	0.177083	0.802065	0.0523196	0.125127	0.103064
-1.13959	-0.937569		-0.786802	-0.103125		-1.35973	-0.0545238		-4.91889	-3.34619		-0.925336	0.0583863		-0.892955	-1.28713		5.8783	4.98474	7.18571	2.47526	3.01993	3.61451
-0.745852	0.360041		-0.44134	-0.320134		-1.50817	-0.32021		-2.91484	-2.88217		-0.324304	0.270763		-0.27125	-2.00637		16.5989	19.745	19.7152	7.51645	9.06502	9.49168
-1.51975	-1.64032		-2.41534	-0.368073		-0.596583	0		-2.28026	0		-1.4046	0.466229		-0.664655	-1.55854		5.89228	7.29635	8.62544	0.710375	1.57253	1.10525
-1.61952	0.273262		0.0739171	-0.0513515		-2.03152	0.646688		-4.96002	-0.823027		0.345996	-0.0477105		-0.490407	-0.533298		9.59752	12.0637	21.3061	1.42887	1.34349	1.44732
-0.501286	-1.50547		-0.423958	-0.749435		-1.79663	-0.342033		-2.68971	-1.08836		-0.17512	-0.247665		-0.763527	-1.10668		0.553416	2.36356	3.89683	0.523196	1.82063	4.76307
0.0295031	0.185481		0.162679	-0.213976		-0.814917	1.59578		-2.02544	-3.72114		0.110184	0.467098		-1.01159	-2.12535		1.63815	1.65523	2.16719	1.00219	0.687117	0.991754
-0.103396	-0.0553927		0.830984	-0.807562		-1.82863	-0.44617		-3.90336	-1.08884		-0.0304057	-0.0779334		-0.884385	-0.951526		2.05671	2.81948	3.3755	2.59614	2.24796	2.05369
-1.39456	-2.08306		-0.867433	-0.766683		-0.318969	0.444593		-2.90765	-2.25546		-0.801412	0.454149		-1.1819	-1.36064		5.55041	3.70274	6.55689	0.792915	0.687117	0.682561
-1.01782	-1.23898		-0.842476	-0.923298		0.0335864	0.519425		-2.58381	-1.1035		-0.632029	-0.150752		-0.791891	-0.886367		7.28507	9.55599	11.087	2.84962	3.32951	3.58764
-1.19109	-0.591375		-0.929104	-1.57978		-1.69512	1.33142		-3.69754	-3.2261		-1.00702	-0.476945		-0.858407	-1.07208		2.03461	3.35073	2.69294	2.61012	3.07189	2.14032
-1.46562	-0.593084		-1.36922	-0.009184		-2.19002	0.274343		-5.28119	-1.66847		-0.795389	-0.450156		-0.887001	-0.771345		5.01097	8.12765	10.5612	0.875455	0.384908	0.655689
-0.0871461	-0.493761		-0.618904	-0.357972		-0.73276	0		-1.57864	0		-1.08634	-0.322791		-0.741677	-1.28168		5.58648	8.33547	9.0513	0.396458	0.332951	0.173248
-1.22225	0		-1.47449	0		-1.47853	0		-4.76566	0		-0.531576	0		-0.679352	0		3.13332	3.16412	3.13808	5.75156	4.09196	4.53007
-0.770464	-0.089697		-1.3003	0.677588		-2.0263	0.656959		-5.40992	-2.93409		-0.375327	-0.717079		-1.2947	0.0835116		9.14062	13.2683	12.2535	0	0	0
-1.66126			-1.66684			-0.776563	0		-1.63922	0		-1.05464			-0.920762			1.60793	2.69651	2.38375	0.209279	0.0519562	0.103064
0.271049	-0.518489		0.166425	0		-0.854148	-0.173266		-1.37531	-3.32754		-0.209255	-0.0377124		-0.333897	0.494182		0.815015	0.687117	0.958873
-1.22843	-0.880894		-0.652175	-0.239418		-0.30852	-0.895112		-2.8374	-2.20236		-0.57352	-0.433009		-1.28756	-1.34789		2.91006	3.94562	13.5245	0	0	0.043312
-1.34586	-1.37898		-0.715334	0.35303		-1.08016	-0.336207		-1.7125	-2.23404		-0.261901	0.312891		-1.03225	-1.18222		15.3572	16.848	18.7371	4.27849	4.02616	4.8497
0.271901	1.58655		0.371914	1.71099		-1.00017	-0.352544		-1.53005	-1.68334		-0.0906948	-0.151441		-0.921812	-0.293959		1.87765	3.01778	4.98406	0.344138	0.717859	1.5937
-0.495628	-0.480792		0.199625	0.534933		-1.2992	-0.240539		-1.52204	-0.694709		-0.171778	0.352197		-1.15653	-1.47232		2.00439	4.03047	4.14026	0.239499	0.583204	0.622809
-0.99932	-0.456392		-0.627871	0.19557		-0.55291	0.383434		-3.09812	-1.99688		-0.296871	0.492818		-1.42158	-1.54235		17.8988	26.6278	41.4488	4.50987	5.89137	6.984
-0.344852	-0.46781		0.286208	0.868594		-0.620071	0.525593		-2.43227	-0.863832		0.347113	0.376686		-0.416009	-0.789842		14.7027	21.1764	32.8082	8.01755	7.14048	10.2087
-1.0271	0.173667		-0.164752	-0.845715		-2.37397	1.19754		-4.47096	-0.893062		-0.436946	1.04353		-1.13234	-0.593189		3.79364	3.38363	2.18363	0.366237	0.436864	0.422689
-0.288008	-0.56413		-0.633622	0.185171		-2.53992	0.454329		-4.27762	-1.83593		-1.50946	-0.12469		-0.694832	-1.10181		1.69047	1.09324	2.09099	0.291818	0.0519562	0.395817
0.287175	0.185748		0.393219	1.97946		-0.256309	-0.258743		-1.24379	-3.04955		-0.256497	0.587705		-0.605032	-1.69447		4.06922	3.20439	4.14026	2.90194	3.8915	4.86614
-1.70962	-0.648187		-1.93987	0.6009		-1.42418	0		-3.22159	0		-1.58015	-0.0311704		-1.23977	-1.60234		6.6595	11.8633	37.4176	0.104639	0.906628	1.32181
-1.5334	0		-0.499676	0.682674		-0.781079	0		-0.762419	0		-0.969457	0.173604		0.492505	-0.38713		8.77439	16.4228	19.3106	0.710375	0.739073	0.769185
-0.376889	-0.400034		-1.31628	-0.95583		-1.45269	0		-2.75773	0.261167		-0.493905	0.188161		-0.354063	-1.00145		0	0	0.861818	0	0	0.043312
-1.17756	-0.706869		-1.27742	0.811789		-1.34403	0.450488		-4.42296	0.710443		-1.35853	-0.146613		-1.27511	-1.08348		20.8355	23.3152	26.3306	8.23721	8.91867	12.9927
1.33693	0.788227		0.575237	0.849247		-1.66023	0.973626		-4.58406	-1.58509		-0.981212	0.392069		0.822926	0.204419		4.63075	5.52552	11.9592	0.971974	1.07202	1.25163
-0.979531	-0.932206		-1.09053	0.10486		-1.33348	0.483313		-2.69149	-2.08787		-0.965384	0.295695		-0.785275	-1.36206		0.448777	0.56199	0.958873	0.104639	0.0519562	0.612377
-0.486147	-0.901709		-1.02018	1.56088		-0.284419	-1.10238		-0.95391	-2.53647		-0.671646	-0.342832		-0.862573	-1.22901		3.80762	4.70375	8.39845	3.11934	3.03899	2.83331
-1.77072	-0.736966		-0.78617	-0.766849		-0.837158	0.975299		-1.53796	-0.311423		-0.362573	0.416852		-0.684002	-1.06194		3.5158	4.46518	5.20662	0.366237	0.8642	0.569065
0.410817	-0.518489		0.786347	0		-1.40347	-0.310639		-5.62708	0.6067		0.0169927	-0.114556		-0.575013	0.741279		0.501097	0.510034	0.899121	0.583637	0.229039	0.612377
-0.721881	-0.450179		-0.853932	0.0898831		-1.51586	0.855209		-3.4732	-2.42495		-0.910879	-0.104101		-1.05864	-0.71923		0	0.613947	10.8106	0	0.125127	0.466001
-1.85328	-0.347588		-2.41384	0.262227		-2.00747	0.00181834		-4.63787	-2.18872		-1.48492	0.039443		-0.803904	-1.40484		3.62044	4.07811	5.44121	1.47307	1.74961	2.33
-1.31558	-1.3756		-0.384085	-0.632762		-1.86459	0.0313452		-4.08897	-1.29598		-1.02061	-0.493321		-1.02134	-0.349644		3.98668	6.08014	7.02131	0.605736	1.45693	0.925993
-0.336257	0		-0.263631	0		-1.9655	-0.350615		-5.41764	-2.47112		-0.598001	0		-0.636783	0		4.21805	6.68024	7.2619	0.344138	0.427336	0.379377
-0.645928	-1.38751		-0.648054	0.308858		-0.772891	-1.02892		-1.58431	-1.95472		-0.504536	0.253219		-0.892505	-0.40188		2.07881	3.05068	2.66607	0	0	0
-1.54811	-2.46976		-1.47607	0.0279847		-1.65661	-0.048404		-2.23889	-0.749263		-1.08671	-0.0022275		-1.01134	-1.18466		2.41709	4.55004	10.4926	5.54229	5.17135	5.48894
-0.361266	-0.49649		-1.02219	0.298711		-1.10964	0		-3.18473	0		-0.712939	0.210401		-0.296757	-1.27396		6.56884	10.8125	13.8172	0.658056	1.63401	2.34644
-1.15462	-0.516384		-1.09554	1.16421		-1.15517	0.255922		-1.84981	-2.5253		-0.931251	0.273687		-1.09194	-1.2527		5.84808	5.55626	5.29926	5.56439	4.36127	5.91606
-0.867952	-0.287139		-0.873928	0.570673		-1.15637	0.0761503		-0.372609	-0.114011		-0.647357	0.170451		-1.53168	-1.49626		6.91884	8.1796	8.90776	3.16354	3.97636	4.22088
-1.2759	-1.64314		-1.00749	0.364907		-1.90584	0.965249		-4.19421	0.970202		-0.691271	0.195512		-1.24103	-1.41115		11.2578	13.1972	19.8588	0.635956	0.458078	1.99394
-0.899684	0.33175		-0.810197	1.1498		-2.09119	-0.518418		-5.26978	-0.34771		-0.859985	0.267636		-1.1112	-1.43068		10.8149	15.0296	19.0792	4.87611	4.48639	6.37763
-0.187224			-0.746653			-1.93596	0.0739474		-2.57066	-1.33006		-0.576548			-0.538483			9.32194	9.7097	18.2382	14.5701	15.9362	21.8647
-1.58977	-0.927177		-1.37786	0.323776		-1.4169	0.421452		-2.07013	-1.38272		-1.16974	0.147969		-1.29492	-1.48246		0.156959	0.280995	4.62112
-0.688731	-1.23679		-0.495674	-0.0944321		-1.08759	0.481431		-2.92823	0.261167		-0.739048	0.233253		-0.528492	-0.994775		3.82972	5.31769	7.06462	5.05517	7.08636	7.30363
-1.60974	-1.99474		-1.31298	0.515172		-1.69812	-0.449673		-3.77019	-0.525111		-0.891389	-0.191733		-0.856163	-1.27129		5.02721	6.98245	5.80857	4.42733	4.59031	4.8497
-0.625207	-0.435617		0.259201	1.34383		-0.489503	0.338469		-0.204852	-2.17476		-0.543611	1.1933		-0.565495	-1.31679		8.27329	10.5973	15.8127	1.24169	2.3943	3.13207
-1.0618	0.0724112		-1.34469	-0.154582		-1.19594	-0.325214		-2.52765	-1.82813		-0.661124	-0.484913		-1.44851	-1.38063		0.927775	3.19702	8.75537	0.501097	1.39545	3.40237
-1.43006	-0.0571041		-1.11947	0.253492		-1.03616	0.198294		-3.01299	0		-1.3195	0.861551		-1.23489	-1.71739		6.5526	7.55829	8.55525	1.39865	1.5301	1.23519
-1.60907	-0.135225		-1.18918	1.50479		-1.00615	0		-5.0115	0		-1.40841	0.113596		-1.20668	-1.08098		8.69185	12.5833	14.219	2.80542	2.29992	3.45169
-0.668024	-1.18532		-0.508733	0.988957		-1.1043	-0.104868		-2.66416	-0.585906		-0.643984	0.628182		-0.682709	-1.10904		4.24827	9.50404	16.7058	0.291818	1.43572	1.71763
-1.1029	-0.107629		-0.670793	0.282437		-0.126561	0		-0.103555	0		-0.603879	-0.186671		-0.48158	-1.33903		2.73686	5.08866	6.40008	1.29401	0.93737	1.43088
-0.422121	-0.408797		-0.843661	0.142643		-1.84623	0.0559901		-1.52539	-2.3536		-0.694384	0.164057		-0.21604	-1.01431		10.6579	13.2397	18.3966	2.10903	2.99656	3.08275
-1.34675	-0.969535		-1.47137	0.141804		0.596755	-0.0487596		-0.298465	-2.34516		-1.00906	0.12241		-1.0545	-1.01113		1.51141	2.33282	1.82069	1.53351	2.05182	2.27467
-1.71167	-1.004		-1.22712	-0.46229		-1.45279	-0.58457		-3.57399	-2.04182		-1.36314	-0.0524779		-1.43582	-1.62903		4.77959	6.02602	8.17145	1.42887	2.23843	2.57944
0.1579	0.574968		-0.0439475	1.0951		-1.76994	0.117563		-5.0416	-1.49477		-0.0977272	0.418217		-0.883548	-1.13916		6.01902	8.55714	10.3386	2.58802	3.57024	4.28664
-0.93801	0.118922		-1.19263	0.437792		-1.4246	0.5712		-2.67964	-0.646764		-1.10577	0.147582		-1.34668	-1.61628		0.583637	0.332951	1.00219	0.104639	0.540776	0.346496
-0.961553	-0.436831		-0.868427	-0.215927		-0.785361	0.0865001		-2.91545	-1.74306		-0.908382	-0.0978841		-0.734308	-0.907139		24.2606	32.2434	35.1606	20.5251	19.9009	25.6613
-1.58954	-0.642736		-0.668934	0.287989		-1.18283	0.725751		-1.50255	-3.29105		-0.789529	0.113488		-0.687551	-1.03917		2.43919	4.73665	13.3019	3.56812	4.49808	7.87269
-1.00724	0.260556		-2.09131	0.347452		-0.976998	-0.869696		-3.66089	-1.70978		-0.727153	0.00141872		-0.652233	-1.54669		7.0979	8.54545	10.4477	6.52824	7.13832	6.99602
-1.29208	-1.47704		-2.14408	-0.780049		-1.20281	-0.0833851		-2.37625	-2.43258		-0.928686	0.605678		-0.927454	-0.605981		34.1792	81.2937	138.795	4.89821	6.63997	6.90339
-1.82398	-0.815405		-1.78288	0.980486		-1.17519	0.447047		-2.33451	-1.21813		-1.49498	-0.0800804		-1.32404	-1.55239		9.96962	14.4368	13.1018	0.770816	0.479292	0.395817
-1.86827	-0.463385		-2.20413	1.03808		-2.18524	0.546982		-4.71673	-0.515261		-0.947874	0.440641		-1.64283	-1.64459		4.94467	8.62815	8.25649	2.31831	2.3943	3.01857
0.219358	-0.262928		0.330779	0		-0.845945	-0.32371		-1.23193	-1.26382		-0.560504	0.10164		-0.253436	-0.156007		35.3673	64.1327	64.7994	3.95646	5.45451	4.94675
-0.0493948	-0.258332		-0.373269	0.167852		-1.90712	0.0361957		-2.57108	-2.69559		-0.130062	-0.334072		-0.639209	0.504102		0	0.93737	6.73456	0	0	0.0866241
-0.751026	-2.15685		-1.33196	0.0813476		-0.987898	0.640156		-1.89705	-0.745019		-1.18204	0.727326		-0.649065	-0.737237		2.43107	2.10162	2.40019	0.187179	0.229039	0.292753
-1.52163	0.0689146		-0.824762	1.56714		-1.42053	-0.48173		-0.950956	-2.08082		-0.188935	0.490341		0.22253	-1.24644		2.13925	1.62449	2.85576	0.156959	0	0.21656
0.238432	-0.291357		0.21417	1.18658		-1.9186	0.192681		-3.70077	-1.33356		-0.618136	0.20626		-0.623955	-1.30679		8.86278	9.19014	14.7881	2.23577	2.12499	2.01038
0.452847	0.794004		0.795904	0.167078		-0.798273	0.184915		-0.310418	-3.05948		-0.160841	0.439877		-0.849644	-1.06551		2.40897	1.27032	2.25381	0.837114	1.17594	2.91551
-0.938783	-0.0731535		-1.12116	0.21098		-2.01467	0.0234207		-2.36613	-0.241862		-0.686832	-0.176012		-0.99975	-0.603671		5.15395	6.30702	10.4313	1.10683	0.791029	1.98952
-1.14698	-0.89314		-1.05984	0.554736		-1.17355	0.130014		-3.74009	-0.223652		-0.616947	0.268194		-0.966497	-1.01314		4.12153	5.63159	15.1406	0.261598	0.48882	0.888689
2.22635	0.632364		3.34998	1.50405		-0.729365	0.0727243		-2.93947	-4.028		0.116898	0.314854		0.0580439	-0.325087		2.03461	1.47815	1.70119	1.10683	0.635161	0.725873
-1.35675	-0.455203		-0.996501	0.248299		-1.96822	0.00737635		-2.00038	-2.13252		-0.730799	0		-0.4944	0		0.344138	0.791029	0.406249	0.0523196	0.125127	0
-0.745256	0.458995		-0.22789	0.296395		-1.99916	0.060044		-2.51354	-0.394126		-1.2344	0.0751489		-1.12969	-1.55005		0.605736	0.791029	0.92157	0	0	0
-1.24406	-1.02357		-0.574377	0.71235		-1.30369	-0.0865106		-3.37246	-0.522298		-0.727677	0.225887		-1.2984	-2.08921		1.36843	1.36255	2.01639	5.39931	6.39188	5.16331
-0.336196	-1.36245		0.102374	0.185947		-0.5265	-0.16338		-1.44524	-1.87732		-0.120082	0.189656		-0.894492	-1.37357		5.43765	7.03656	8.04152	1.05451	1.55132	0.872249
-1.21661	-1.14695		-1.45808	0.503715		-0.27308	0.982684		0.265779	-4.22213		-0.835802	0.052786		-1.26183	-0.92358		6.8142	9.14034	12.6522	4.33893	4.88299	6.02513
0.0689625	0.710461		-0.159813	0.731633		-0.9112	0.144817		-0.122028	-3.38287		-1.08	0.330532		-1.36339	-1.50797		3.19376	3.64341	4.76307	0.605736	0.989326	0.628817
0.981596	-0.127562		0.507514	0.178896		-0.584872	0.447993		-2.24629	-3.27185		0.310965	0.497794		-0.705537	-1.42164		2.43919	2.84069	2.99612	17.9488	17.3931	17.5272
-1.41192	-0.720516		-2.26865	0.814135		-1.63309	0.550246		-4.72164	-2.93246		-1.18639	-0.207578		-0.931395	-0.624637		0.291818	0.458078	0.346496	0.740596	0.916156	0.769185
-1.70578	-2.28515		-1.87878	0.538211		-2.24333	0.0435642		-5.49061	-4.15587		-1.02441	0.571722		-0.553793	-0.787007		4.50401	3.35073	4.10738	0.561537	0.103912	0.406249
-0.990325	-1.17577		-0.865616	-1.40842		-1.74256	0.383082		-3.58878	-1.1527		-0.730626	0.476546		-0.982161	-0.691544		3.28442	4.43444	3.40838	0	0.155869	0.466001
-0.843879	-0.567583		-0.684735	-1.32912		-2.58069	0		-3.95791	0		-0.745973	0.529138		-0.957865	-0.924108		12.8111	24.8549	44.4598	0.635956	0.656375	1.15457
-2.35667	0		-1.67161	0		-1.85674	-0.223652		-5.40145	-0.223652		-0.309199	0.747884		-0.871145	-0.353528		14.9806	23.0745	44.0412	0	0.0519562	0.0866241
-0.513245	-1.43331		-0.452568	0.705714		-0.266137	-0.417967		-0.955824	0.016681		-0.940396	0.495529		-1.01607	-1.39968		0.156959	0.229039	0.709433	0	0.0519562	0
-2.45045	0.300923		-2.2707	2.21802		-0.355036	0.136342		-1.62747	-2.41699		-1.83761	0.224118		-1.00158	-1.33779		2.13925	2.61165	3.91327	2.50548	2.16526	2.53012
-0.0863963	-0.0989438		-0.0278151	-0.0626241		-1.35753	0.378773		-4.33781	-2.38508		-0.746457	0.0937992		-0.862468	-1.07024		9.6557	16.0825	16.9493	2.46714	4.17034	5.15288
-1.07834	-0.556504		-0.76442	-0.589685		-1.26303	0.0228291		-3.37091	-3.0361		-1.25895	0.176858		-0.95902	-1.64307		0.784794	1.77083	3.74887	7.89081	6.21479	6.54487
-1.70875	-0.154742		-1.75845	-0.117104		-2.23355	0.102068		-5.89911	-2.83317		-1.36112	-0.182199		-1.48857	-1.44521		3.24608	3.87245	3.56519	9.04996	8.16055	9.42909
-1.03708	-1.04829		-1.57818	0.0725658		-0.860561	0.786606		-2.92971	-2.14166		-0.883682	0.230896		-0.539228	-0.587432		8.91737	13.0912	14.0293	9.5894	11.7	11.4214
0.18765	0		-2.10981	0		-0.118426	0.0977223		-1.96773	-0.66869		-0.241661	0		0.373919	0		2.52758	2.98703	3.19783	0	0.311737	0.336065
-1.25291	-1.25906		-1.239	0.209311		0.28785	0.321931		-0.339274	-2.74046		-1.12969	0.0454281		-0.832927	-1.72811		0	0.354165	0.292753	0	0	0
-0.133069	-1.50924		0.653278	-0.0490239		-0.795348	-0.605366		-0.208708	-2.50015		-0.306569	0.168416		-0.407253	-0.622353		3.0589	5.6857	3.94457	4.33081	3.2585	2.89306
-0.368303	-0.918881		-0.804776	-0.565792		-1.56305	-0.223652		-4.05607	0.217953		-0.400935	0.124908		-0.477731	-1.354		1.82533	2.76752	2.6765	1.08473	0.592732	1.26807
-1.29383	-0.947952		-0.918191	-0.444533		-1.21882	0		-1.72382	0		-0.297686	0.118603		-0.835707	-1.77946		6.51426	10.0353	16.7327	1.24169	2.01892	2.29712
-0.308096	-2.5036		-0.821034	-0.187763		-1.70115	-0.310855		-4.25155	-0.746774		-0.541501	-0.0441247		-0.459464	0.443794		4.92843	7.46174	7.80693	1.18937	1.30106	1.30537
-1.69141	-1.06566		-1.59477	-0.352968		-1.05678	0.647252		-2.20242	-2.18524		-0.642863	-0.245108		-0.838263	-1.19982		1.53351	2.62334	2.06412	6.00145	5.884	5.71151
-1.35697	-1.71313		-1.36386	-0.780464		-0.931539	0.459314		-1.54373	-1.36944		-1.16468	0.250458		-0.925601	-1.07292		4.16573	5.14277	5.55913	3.5379	2.85022	3.03343
-1.45686	-0.4861		-1.29775	0.707891		-1.17531	0		-2.92908	0		-1.07667	-0.275808		-1.22638	-1.11027		14.6085	18.3136	24.589	5.20627	6.15331	6.48512
-1.91696	0.497708		-1.64586	0.329832		-1.22458	0.218413		-1.08451	-0.827668		-1.01848	0.662462		-1.28853	-1.20709		14.0167	24.1413	29.3416	4.58429	4.93279	3.722
-1.32597	0.0392887		-1.28845	0.160066		-1.06911	0		-0.717664	0		-1.16132	-0.0138713		-1.27773	-1.0129		8.39191	9.11697	35.3964	1.39865	1.38376	2.0148
-1.99242	-2.34258		-1.7814	-0.648006		-0.471628	0.110125		-1.3452	-2.02514		-1.4362	-0.115925		-1.29899	-1.53847		28.0371	41.8068	53.4137	0.605736	1.89595	0.834946
-0.557461	-0.278686		0.0498441	1.20198		-1.84036	0.596643		-4.50586	-1.08295		-0.916284	0.585072		-0.927472	-1.59282		22.2097	35.1426	41.8266	1.42887	2.04014	1.92376
-1.0497			-0.727408			-0.381763	0.389511		-0.972718	-3.21653		-0.232738			-0.630476			6.43172	9.31311	8.21477	10.5009	10.7246	8.62702
-2.02492	-0.982205		-1.99308	0.173711		-2.0142	-0.523735		-5.06991	-2.09939		-1.56084	-0.325421		-1.35961	-1.36561		0	0	2.23737
-0.845976	0.300724		-1.80183	-0.237659		-1.17991	0		-3.36616	0		-0.769372	0.626071		-1.07452	-1.57842		7.69777	10.1487	14.6253	4.40523	5.27742	7.30521
-0.388299	0.381		-1.228	0.954654		-1.15282	-0.326952		-1.48658	-1.33705		-0.6852	-0.0691916		-0.766845	-0.923844		23.7374	25.6597	31.7823	3.41116	2.29039	4.17757
-1.99026	0		-1.75736	0		-0.903149	1.07277		-2.08339	-1.90433		-1.50864	0		-0.965622	0		13.6888	15.5088	10.149	2.32643	1.56084	1.40401
-1.05651	0.640008		-1.0154	1.5626		-1.03426	-0.286688		-5.3665	-1.10063		-0.733721	0.947031		-1.59536	-1.64242		10.1266	11.1433	15.4915	0	0	0
0.403103	-0.282728		-0.836372	0.572691		-1.842	-0.0073585		-4.69388	-1.03714		-0.369402	-0.0674836		0.413431	-1.3838		13.6947	20.0005	27.2013	2.91818	2.20769	3.15894
-1.54972	-0.222643		-1.15384	0.118757		-0.634636	1.25526		-2.92712	-2.07006		-1.3487	-0.146453		-0.699025	-0.566148		14.8782	28.6849	60.0082	0.919654	1.33181	1.30537
-1.08854	-0.262928		-1.32774	-1.10604		-1.18544	0.326828		-3.09425	-1.63205		-0.558744	0.221607		-1.02658	-0.435133		2.30433	3.02946	6.74216	0.635956	0.332951	0.525753
-2.00559	-1.81007		-1.80311	-1.32006		-1.89146	-0.292528		-4.61884	1.44743		-0.987595	0.0501952		-0.64536	-1.62457		2.87984	4.71543	6.65395	0.187179	0.0519562	0
-1.28505	-0.0744497		-1.49243	0.227432		-0.800042	0.212364		-1.57988	1.68949		-0.285556	0.234665		-0.278165	-0.191864		9.10228	11.1995	11.0854	2.93216	4.06122	4.57338
-1.03603			-0.589913			-1.32907	-0.566515		-1.58918	-0.305347		-0.104233			-0.805551			6.6189	5.41208	4.98564	0.0523196	0.833457	0.233
-0.615023			-1.22322			-1.27492	-0.751882		-0.806079	-0.204148		-0.0979579			-0.17767			6.291	5.09081	4.02677
-1.23027	-0.262928		-1.50353	-0.845715		-0.545468	-1.12058		-0.204341	0.547747		-0.213587	-0.059383		-0.143845	0.0274793		7.56291	7.17338	5.65777
0.425953	0.0255002		-2.98548	-0.434376		-1.379	0		-3.17909	0		-0.105368	-0.0844714		-0.264383	0.145024		4.67495	4.61152	4.03119	0.374358	0	0.043312
-1.64807	-0.260952		-1.92786	0.0242357		-0.71569	0.987894		-2.55992	-2.28651		-0.508357	0.0244182		-1.37661	-1.37396		0.823135	0.635161	0.569065	0.0523196	0.0519562	0
-2.28481	-1.21055		-1.90586	-1.13158		-1.39905	-0.165843		-4.05738	-2.78471		-1.85288	-0.158519		-0.54663	-0.911584		5.8341	9.03427	6.67039	6.12592	6.08967	4.88258
-0.404056	-0.173803		-0.83911	1.2151		-1.20756	0		-2.68633	0		-0.829916	0.434591		-1.08199	-1.24333		1.50329	1.56084	2.36731	2.34853	1.38376	1.89688
-1.92885	-0.840947		-1.71375	-0.0839275		-0.639663	-0.172389		-2.14585	-0.172389		-0.922259	0.205775		-1.07133	-1.43507		1.63815	2.35187	2.80644	8.75002	11.7637	10.7778
-0.852355	-0.864308		-0.629505	1.45246		-0.388681	0.702856		-2.09109	-2.74273		-0.434233	0.243561		-1.02896	-1.05881		3.54376	6.8807	9.31401	11.4752	12.0308	13.4647
-3.45228	-1.40989		-1.13832	-0.566589		-0.482784	-0.0711479		-0.62636	-1.39186		-1.17895	0.00585573		-0.960122	-1.49503		8.32335	11.5844	11.6336	1.10683	1.17594	1.85799
-1.51954	-0.460574		-1.97179	1.23075		-1.66101	0.580979		-3.79964	-0.58519		-1.09263	0.466354		-1.52914	-1.44708		0.875455	0.687117	0.509313	0.209279	0.302209	0.612377
-1.4264	-0.476548		-1.11408	-0.741413		-1.33998	0.293872		-1.75932	-0.829949		-0.368236	-0.0417967		0.0339149	-1.03973		48.5352	80.8725	113.78	5.54229	5.22331	5.80857
-1.21898	-0.170268		-1.62371	0.246613		-0.0963138	0.798951		0.329749	-1.43566		-0.948318	0.657713		-1.26741	-1.49155		3.2763	2.64455	3.4577	2.06483	1.6128	1.90732
-1.35238	0		-1.4333	0		-0.914374	-0.223283		-1.61423	-1.74335		-0.969933	0		-0.163813	0		7.55479	11.6671	12.588	0.104639	0.302209	0.303184
0.921558	-0.644949		0.976709	0.91828		-1.76139	0.0377573		-2.39122	-2.39403		0.104523	-0.059383		-1.56993	-0.175814		3.19376	4.70591	5.5487	0	0	0
-1.83604	-0.415923		-1.46801	0.566697		-1.07455	-0.322641		-2.6977	-0.901536		-0.909534	0.684332		-1.15579	-0.941994		1.69047	1.70719	1.81026	0	0.125127	0.189688
-1.14764	1.93252		-1.12006	2.71298		-0.578409	0.255876		-1.23302	0		-0.959944	0.103633		-0.656503	-0.9679		2.61824	3.4239	4.31793	0	0	0.146376
-1.04492	-0.349879		-2.09972	0.126583		-0.618355	-0.0809054		0.250932	1.35127		-1.66753	-0.455815		-1.67152	-1.24897		4.54821	4.55956	6.34033	0.261598	0.56199	0.888689
-0.975238	-0.480965		-0.933942	0.0544565		-0.314238	-0.368221		-2.9941	0.892517		-1.13975	0.0175466		-0.758691	-1.41637		3.06702	5.77577	7.15725	3.18564	3.87245	5.21263
-1.05691	-1.19518		-1.57286	0.0515119		-1.5589	0.553216		-3.39209	-0.0694735		-1.08211	0.133437		-0.697517	-1.53589		5.61085	6.99414	7.91158	4.75749	4.38248	5.79814
-1.47906	-0.108994		-1.24053	0.445279		-0.923098	-0.113129		-3.4147	-0.311423		-0.761541	0.155583		-1.15532	-1.49456		3.90414	8.30473	9.42308	3.02056	6.32823	5.74882
-1.1344	0.282131		-1.24118	0.274402		-0.866419	0.097396		-2.97122	-1.59529		-1.0925	0.0125156		-0.907901	-1.76339		1.24169	1.05081	1.91332	3.3205	3.38147	3.04987
-0.538792	-0.0872487		-0.463794	-0.474123		-1.39128	0		-2.92475	0		-0.495358	0.748186		-0.906754	-0.772973		10.8509	13.2375	32.5021	2.13113	2.40383	4.47474
-0.72628	0.126285		-1.08674	0.12436		-0.711498	-0.395718		-3.15503	0.0543568		-0.369056	0.241778		-0.279629	-1.30874		7.22463	12.0001	29.0368	1.26379	1.05081	2.67809
-1.70292	0.305652		-1.99718	0.00461713		-2.01526	1.37763		-2.99841	-3.34473		-1.82157	0.246087		-0.261415	-0.745061		4.59241	8.11812	6.71971	7.58275	10.0946	7.916
-1.40687	-1.56734		-1.31626	-0.647877		-0.914253	0.170759		-3.19877	-1.06325		-1.31181	0.172739		-0.933692	-1.46213		15.5083	23.4785	21.9004	6.34332	8.61125	5.6682
-0.987699	0.0401753		-1.3898	1.30179		-0.972288	0		-4.03044	0		-0.525324	0.882859		-1.50578	-1.55949		10.2312	13.9363	14.5924	6.98514	6.44383	7.85784
-0.79218	-1.38153		-0.863523	1.86875		-0.940428	0		-3.61136	0		-0.431862	0.445478		-1.5121	-1.16137		28.8625	46.8361	76.2762	6.9026	9.31527	15.1988
-1.00401	-0.105558		-1.09147	2.43176		-1.13055	0.159875		-3.09846	-3.41557		-0.408954	0.579724		-1.73049	-1.47819		8.37793	10.8125	14.673	4.25639	4.64226	5.74439
-2.78239	0.697987		-2.37806	0.653225		-1.52612	-1.66033		-3.69605	-2.92268		-2.03302	1.25367		-1.47659	-1.2924		26.3859	38.4232	57.1509	1.60793	3.0602	3.70556
-0.586992	0.171705		-0.0816541	0.145317		-0.389993	0.298119		-2.36889	1.20695		-0.341863	-0.417168		-1.01246	-0.884184		29.1647	48.3918	59.1072	1.61605	0.384908	1.19788
-0.431378	-1.04538		-0.535467	-0.798671		-0.191726	0.185657		-1.49175	-1.31673		-1.04748	-0.407169		-0.933737	-0.989341		1.77301	1.70719	2.11344	0.680155	1.15472	1.64744
-0.523909	-0.201007		-0.764124	0.325988		0.168398	-0.387196		-1.09016	-1.06943		-0.672309	0.402897		-0.972762	-1.40155		1.86141	2.70604	4.58982	1.47307	1.98818	2.33
-1.34812	0.0767887		-1.31057	0.447547		-0.787524	0.370778		-0.197959	-2.3314		-0.872463	0.603581		-1.556	-1.21211		4.46567	4.79813	4.57939	1.12893	1.17594	1.9775
0.0445365	-1.36831		0.067863	-0.703719		-1.5159	1.08789		-1.35796	-3.65678		-0.51081	-0.961039		-0.58968	0.396041		57.7236	91.1359	113.719	22.654	17.6507	22.4831
-0.496944	-1.21829		-0.640396	-0.999039		-0.867294	0		-1.33608	0		-0.979543	-0.487904		-0.953825	-1.31463		2.31831	3.89366	15.2301	0.187179	0.229039	1.631
-1.13381	-0.255561		-1.49745	0		-0.609155	0.18975		0.0112664	-1.6623		-0.505107	0.531559		-0.747752	-0.486418		1.63003	2.55017	3.96701	1.45097	2.7909	2.03124
-1.10657	-0.237478		-1.13146	0.433734		-0.517003	-0.682076		-2.66356	-1.383		-1.48185	-0.018956		-0.816902	-1.14594		7.50833	9.71402	7.64729	0.156959	0.0519562	0.292753
-0.789815	-1.0981		-0.199395	0.551709		-0.875642	0.198033		-2.41825	-2.54194		-0.569097	0.334996		-0.781923	-0.950906		8.46047	11.3766	12.7701	12.8716	16.6138	13.5333
0.00805951	-0.606535		0.31358	0.855432		-1.86856	-0.122821		-4.1048	-3.44948		-0.486635	-0.0523508		-0.368229	-0.77482		2.34853	3.0602	3.69671	0.658056	0.687117	0.855809
-1.30815	-0.203299		-0.906263	-0.614709		-0.304361	1.54006		-0.407376	-4.06859		-1.22386	0.0105501		-0.691588	-0.887099		2.5136	4.90204	8.39845	1.21147	0.791029	1.62057
-1.07023	-0.512517		-1.72494	-0.0745253		-1.13796	0.21687		-1.51697	-2.57326		-1.01094	0.314623		-1.5432	-1.64937		1.29401	2.41552	2.82288	1.90787	1.37423	1.58769
-0.876427	0.0988529		-1.43755	0.281313		-0.799353	-0.466776		-0.709263	-1.7697		-0.742081	0.100129		-1.05018	-1.51668		10.8974	16.7155	16.8314	2.10903	1.50889	1.75051
-1.92824	-0.25843		-1.78448	-0.271488		-1.30649	-0.770509		-3.00506	-2.64801		-1.40392	0.0545501		-1.20459	-1.15393		5.60046	9.35338	15.8216	33.0201	37.7616	41.462
-1.34647	-0.941238		-1.46811	-0.622415		-1.10642	-0.172389		-3.33494	0.0887785		-0.572319	0.0509159		-0.769713	-0.94325		5.67714	8.8455	8.7734	11.5333	10.1063	9.38578
-1.17892	0.61814		-0.973828	1.16848		-0.819445	0.266171		-2.0057	-3.62366		-0.929451	0.518604		-0.920269	-1.81836		13.2017	14.7157	18.652	4.44357	5.01764	3.59807
-0.946317	0.144201		-1.15792	-0.103254		-1.44359	0		-3.45547	0		-0.918685	-0.230092		-0.707295	-0.974836		9.44642	13.1739	14.57	13.7087	12.9608	13.9949
-1.08138	-0.387685		-1.10105	-0.0726431		-1.36064	-0.113129		-2.91924	-0.130985		0.247741	0.283182		0.436137	-1.18282		8.83256	12.033	11.7471	2.23577	2.46747	3.01256
-1.50294	-0.308223		-1.56462	-0.340922		-1.55872	-0.115948		-4.31513	-1.67812		-1.46517	0.0794889		-1.01885	-1.43103		8.63141	12.8283	30.42	12.2135	12.524	10.9614
-0.332973	0		-0.226818	0		-1.90433	0		-3.24069	0		-0.477102	0		0.890105	0		5.01097	6.77463	7.03775	8.16053	7.80422	6.23568
0.654703	-0.593084		-0.108455	-0.107239		-1.26566	-0.172389		-2.03116	0.00804969		-0.423889	0.0331807		-0.10949	0.0572305		0	0.125127	0.362936	0	0	0
-1.11216	-1.54869		-1.2846	0.0444025		-1.1855	0.999211		-2.83993	-0.608384		-0.531593	-0.339156		-0.185048	0.12856		0.396458	0.592732	0.595937	0.291818	0.103912	0.173248
-1.30153	-1.05714		-1.36041	-0.129856		-0.915867	0.00855361		-0.0280371	-1.29615		-0.7581	0.48085		-1.11688	-1.52278		0.710375	1.05081	1.61456	1.58583	1.07202	1.2785
0.0501588	0.117855		0.908624	-0.0932749		-0.680125	-0.172389		-0.587287	-0.172389		-0.347172	0.644834		-1.06067	-1.7444		1.33821	1.7284	3.60408	1.50329	0.998854	1.44131
-1.77935	-1.05746		-1.03653	-0.41476		-0.926663	0.058129		-1.41146	-0.396041		-0.874762	0.388474		-1.12285	-1.17872		7.40596	8.38006	9.79645	1.63815	1.05081	2.42706
-1.6365	-0.673741		-1.24168	-1.34271		-0.951137	0.845811		-3.77702	0		-0.300089	-0.136546		-0.41558	-0.154449		6.0515	8.82645	8.70764	3.66464	4.59246	4.21646
-0.163711	0.142229		-1.00697	1.33996		-1.42701	-0.23378		-3.77141	-0.324754		-0.715791	-0.65759		-0.225459	-0.405822		5.18417	6.31655	6.93468	0.291818	0.177083	0.21656
-2.2535	-1.59704		-2.23104	-1.03503		0.421022	0.271982		0.00923941	0.00804969		-0.431286	-0.415624		-0.292019	-1.18611		0.897554	1.85353	3.25157	1.91599	0.769815	0.785625
-0.094846	0		0.279902	-0.434376		-1.24315	-0.0106488		-0.988103	-0.0177594		0.320121	0		-1.1488	0		7.71987	6.92097	9.8562	1.28589	1.10277	1.40843
0.215151	-0.79661		0.410345	0.671367		-1.31871	-0.0573744		-2.96936	-1.42665		-0.483523	0.682589		-0.558196	0.260273		1.05451	1.57253	1.38757	0	0	0.0866241
-1.51378	-0.526895		-0.597876	0.427196		-1.68224	1.70655		-1.21487	-3.27703		-1.14156	0.145871		-1.31825	-1.40059		0	0.0519562	4.53007	0	0.0519562	0.146376
0.359702	0		0.607426	0		-0.97943	0.380827		-3.50425	0.210642		-0.119472	0		-0.190635	0		1.57771	3.3412	4.80638	2.10903	3.69537	3.96101
-0.9592	-0.336417		-0.891411	-0.0028359		-0.702491	-0.0467669		-3.11002	-1.97461		-1.28854	0.780451		-0.596767	-1.00389		0.0523196	0.458078	6.03114	0	0	0
1.13386	0		0.605706	0		-1.21658	0.0704591		-3.01384	-2.59034		0.229046	0		-0.433791	0		1.34633	1.99771	4.68688	1.18937	1.8111	1.80425
-1.46675	-0.876382		-1.36904	-0.519673		-1.28822	0.55445		-0.406627	-1.10302		-1.09633	0.173285		-0.68997	-1.42921		0.531317	0.968112	3.61451	0	0	0
-0.736623	-0.96181		-0.753301	-0.750966		-0.135554	1.47018		-0.268837	-2.0023		-0.682841	0.346781		-0.855016	-1.40093		4.44357	5.29864	6.70928	2.10091	2.94676	2.96925
1.04491			0.968703			-1.77081	-0.239336		-5.39859	-3.46828		-0.0594481			-0.718162			3.56812	3.03899	5.9325	5.6388	5.32938	7.85625
0.615467			0.460463			-1.40253	-0.278217		-3.58887	-3.5315		-0.298913			-0.332683			0	0.302209	8.29538
-0.0805041	0		0.360221	0		-1.04224	0		-0.680788	0.261167		0.162745	0		-0.297356	0		0.209279	3.90535	22.7759
0.86616			0.865487			-1.3272	0		-3.16598	0		-0.319534			-0.544771			0	0.479292	6.25813	0	0	0
-1.84391	-0.449093		-2.07718	1.33307		-1.17411	0		-2.67687	0		-1.01353	-0.210726		-0.882888	-0.991647		1.08473	2.60213	13.9487
-1.21345	-0.443886		-0.401791	0		-0.402739	0		-1.91113	0		-0.122503	0.287119		-0.387889	0.128155		10.9799	15.3508	22.6219	2.07069	1.94575	3.51745
-0.966851	0.877138		-1.21181	1.69278		-0.498459	0.273461		-3.00701	-2.97511		-0.889233	0.683614		-1.09424	-0.928229		0.501097	0.583204	0.975314	0.156959	0.103912	0.233
-1.48064	-0.795345		-1.89894	-0.214072		-2.17427	1.12011		-2.66031	-1.45131		-0.927908	0.809238		-0.937835	-0.837986		32.6502	43.5746	169.54	17.0012	18.6847	35.5384
-1.76261	-2.29271		-1.98855	-0.337282		-1.37695	-0.610829		-2.67703	-2.00332		-0.993868	0.993298		-1.09245	-1.0181		13.0087	16.9987	34.0269	0.344138	0.833457	1.01863
-0.097218	0		-0.257215	0		-1.22717	0		-2.72908	0		-0.122746	0		-0.474907	0		17.3034	17.6827	36	2.01251	0.916156	1.398
-1.68606	-0.876797		-2.13847	0.801171		-1.52961	-0.102607		-2.84198	-0.0558936		-1.40845	0.89824		-1.36631	-1.35815		0	0.177083	8.44777	0	0	0
-1.10806	-0.0381611		-1.29237	0.583577		-1.51029	0.339597		-2.40224	-0.370057		-1.33341	0.316599		-1.05404	-1.49777		24.2642	33.9476	40.8168	4.51799	4.44397	6.44339
-1.25837	-0.979071		-1.24117	0.465944		-1.31176	0.464605		-3.49357	-1.98174		-1.27992	0.518771		-1.24487	-1.66805		32.6142	42.8078	55.9783	6.12592	5.93164	8.29538
-0.821983	-0.34331		-1.26678	-0.908711		-1.37464	0.153848		-4.52548	-3.00773		-0.846834	0.0749647		-1.02213	-1.695		16.9083	27.8536	42.2072	7.93727	12.9418	13.2915
-0.333873	-1.30986		-0.263192	0.294152		-0.946253	0.131463		-3.62806	-2.91298		-0.335854	0.209053		-1.35031	-1.48307		4.67495	7.50633	7.96532	2.54968	3.10263	2.34044
0.0447178	-0.223647		0.180268	0.218551		-1.51826	0.561648		-2.7989	-2.15445		-0.59831	-0.2218		-0.843886	-0.588277		5.75968	5.9338	6.43739	1.18125	0.769815	1.864
-1.46343	-1.22625		-1.29588	-0.348496		-1.5069	0.159039		-3.28028	-1.39342		-1.25893	-0.141009		-0.698471	-0.981773		3.74718	3.78975	3.89082	0.0523196	0.103912	0.406249
-0.941426	-0.430577		-0.729614	0.982068		-0.413312	0		0.45126	0		-0.980219	0.372419		-1.19871	-1.72148		3.54602	4.71543	6.285	4.71103	5.44282	5.4352
-0.217582	-0.706814		-0.272006	-1.05289		-1.03484	-0.172389		-4.10376	0.269217		-0.65636	0.062519		-0.923535	-0.264419		5.84222	7.16169	7.27834	6.20034	5.49478	5.66219
-0.536547	0.0552672		-0.931282	0.086847		-1.58326	-0.478884		-4.15867	-0.901536		-0.728745	0.304565		-0.797578	-1.37769		0.941753	1.27032	2.61675	0.0523196	0.0519562	0.233
-0.0751435	-0.186446		-1.02931	0.868526		-0.012345	1.03688		-2.21523	-0.979144		-0.519402	-0.109407		0.0282856	-1.75722		2.52758	4.03784	5.32171	1.79511	1.47815	2.43307
-0.893636	-1.04829		-1.1938	-0.108585		-1.3988	-1.05162		-3.54951	-1.9765		-0.170416	0.0921153		-0.578192	-0.455387		3.56812	5.78746	10.3759	2.76708	2.5926	3.42924
-0.917506	0		-0.932345	0		-0.752176	0.0346386		-2.23831	-2.05254		-0.71015	0.528381		-1.16021	-0.528381		0.658056	0.968112	1.01863	0	0.0519562	0.043312
-1.20479	-0.988929		-0.947219	0.428405		-0.833725	1.13881		-2.11087	-2.15039		-0.23343	0.321707		-0.161703	-1.40964		9.07206	13.6246	15.0869	0	0	0
-0.968234	-1.01629		-0.998169	0.30313		-0.487501	0.522274		-4.47574	-3.26932		-1.19891	0.113111		-0.656289	-1.4034		8.73605	12.7106	18.1724	2.58802	1.98818	2.82288
-0.893361	-0.318509		-0.0407587	-0.302978		-2.00734	0.494385		-3.25986	-0.62021		-0.444004	0.261072		-0.932287	-0.356911		6.65724	9.48282	12.104	8.12219	7.90292	7.2932
-1.16895	-0.518541		-1.71717	-0.118493		-1.68093	0.689794		-2.11255	-1.64769		-1.30228	0.324461		-1.25594	-1.51702		3.23796	5.00811	6.15064	0.104639	0.103912	0.379377
-1.01481	-0.791244		-1.23396	-1.0893		-1.02701	0.256401		-2.88194	-2.91331		-0.665115	0.0191015		-0.62304	-1.39916		3.19376	3.16412	3.91169	20.6798	17.9668	17.1807
-0.697277	0.320294		-0.357318	0.428798		-1.56174	0.189546		-4.03684	-3.56085		-1.12305	0.437007		-1.20692	-1.63234		2.30433	2.09209	2.12988	3.94248	3.67415	4.54651
-1.25771	0.566009		-1.26123	1.93405		-1.7353	-0.229402		-3.16626	-0.960509		-0.689562	0.588539		-0.422824	-0.961625		4.66683	7.6791	10.1265	21.4367	18.7271	19.6811
-1.19562	-1.75003		-1.09441	0.0313876		-0.608569	-0.0240473		-1.51389	-3.45251		-0.445627	0.319402		-0.437448	-1.52417		43.586	47.5276	56.3058	6.36768	5.36012	7.34093
-1.21261	0.487601		-1.0828	1.98634		-0.0818748	0.0834871		-1.17072	0.0887785		-0.861145	-0.0633085		-0.690215	-0.969286		6.31896	7.77564	15.3961	2.01251	2.04014	1.93419
-1.40255	-0.348884		-1.30458	-0.146859		-0.927339	0.45722		-3.64288	-2.409		-1.01736	0.172053		-0.638917	-1.41682		20.2054	31.3697	39.3951	3.45536	3.86292	4.95276
-0.954095	-1.64836		-0.570005	1.01462		-0.116106	0.29141		-2.94384	-2.98313		-0.779357	0.15196		-0.588187	-0.65963		7.65943	12.8929	15.6335	17.6268	22.855	19.9707
0.0157609	-0.991867		0.132166	0.460713		-1.61138	-0.502414		-2.3315	-1.6087		-0.889167	0.00033446		-0.237276	-0.893407		3.2984	4.06859	4.3837	0.239499	0.540776	0.422689
0.190842	0.0699709		0.0537158	1.45604		-1.20401	-0.134676		-4.52939	-2.68113		-0.362767	0.372633		-0.544163	-1.19918		3.44724	6.92312	12.5612	1.42887	4.46734	4.97963
-1.32233	-0.599154		-1.30277	0.665867		-1.88466	0.566332		-2.85705	-0.557238		-0.907449	0.0489325		-0.478445	-0.743338		0.605736	2.6753	2.30756	1.42075	3.0931	3.3755
-2.1033	-1.09702		-2.17977	-0.689353		-1.44206	-0.195132		-1.9123	-2.10647		-1.32353	0.532395		-1.09817	-1.40261		19.5288	27.4475	26.471	19.4905	23.346	18.5041
-0.349587	0.304615		-0.136244	-0.367886		-0.337755	0.424846		-1.82729	-2.75942		-0.397886	0.515235		-0.811365	-0.458205		12.26	14.4632	19.9678	2.94614	4.89252	5.35901
-2.03596	-0.368492		-1.65647	0.702881		-0.607088	0.11348		-0.0346825	-1.53848		-0.904054	0.473907		-1.16384	-1.52964		1.48119	2.88312	8.56568	0.627836	0.56199	1.77738
-0.989079	-0.653218		-1.10395	-0.33959		-0.910412	0.192469		-3.15334	-1.39785		-0.716181	0.0788939		-0.848797	-1.40088		6.21432	11.6555	20.6115	6.87464	7.85618	10.7986
-0.222005	-1.27731		0.243922	-0.671668		-0.0765442	-0.331093		0.130729	-2.95172		-0.110022	0.247987		-0.973265	-0.685173		17.2606	18.13	18.7655	11.8996	16.7411	13.0705
0.0614931	-0.485813		0.16754	-1.09158		-1.13506	-0.169522		-3.77304	-0.939236		-0.856445	0.134857		-1.13075	-1.46236		1.66025	3.08142	4.78394	0.0523196	0	0.319624
-0.112723	0.116841		-0.0901383	0.291378		-0.11227	-0.676879		-0.120513	-2.32631		-0.740984	0.575727		-0.444819	-1.65544		9.23714	13.1972	12.9181	0.605736	0.8642	1.31739
-0.744619	-1.658		-1.1357	-0.362333		-0.794426	0		-0.983189	0		-0.890613	-0.424759		-1.2288	-0.53191		0.523196	0.739073	0.769185	2.76708	3.96683	4.41658
-1.90816	-2.51086		-2.01506	0.237212		-1.45486	0.268363		-1.90469	-3.17619		-1.32234	0.214531		-1.17536	-1.25083		5.99918	8.20082	11.4319	0.291818	0	0.628817
0.2003	-0.255561		-0.0931117	0		-0.872156	0.133505		-0.603237	-2.94561		-0.301531	0.175814		-0.569352	-0.175814		9.372	12.3352	17.0195	2.01837	2.3116	2.09099
-2.42054	-1.56887		-1.78866	0.0800673		-0.338351	-0.269739		0.247946	-0.189403		-1.44715	0.0579677		-0.9516	-1.04072		1.50329	1.44525	2.1792	0	0.125127	0
-1.44485	-1.69705		-1.5094	-0.79724		-1.48685	-0.437345		-2.25184	-1.84754		-0.609273	0.410256		-0.177664	-1.22791		4.17385	5.06744	7.02131	4.57031	5.08128	5.28882
-2.1825	-1.05159		-1.49834	-0.174724		-1.1262	0.091836		-2.81393	-0.815963		-1.6226	-0.372947		-0.527723	-0.523595		29.7181	27.9246	37.5323	3.11122	3.79928	3.94457
-1.50884	0.41933		-1.84688	0.769958		-1.55815	-0.735169		-3.14573	-0.382885		-0.34371	-0.471004		-0.440475	-0.732515		1.07661	2.15573	5.07226	2.29621	2.48869	3.32618
0.0284714	-0.722404		-0.159394	-0.336953		-1.7618	0.0834871		-3.03183	0.533562		0.201844	0.546002		-0.72031	-1.27832		1.16727	1.08155	1.53837	0.470877	0.458078	0.672129
0.794867	-0.560731		1.0954	1.58876		-0.549258	1.48977		-1.62718	-2.08205		-0.0490371	0.8451		-0.874826	-1.90249		3.94833	4.2054	4.20002	2.92404	3.78975	3.40838
-1.59369	-1.31017		-0.497464	0.524986		-0.322836	-0.240183		-0.512409	-1.90332		-0.196805	0.263342		-0.414087	-1.60233		0.815015	0.332951	0.482441	0.710375	0.384908	0.828937
-1.34036	-1.20211		-1.5171	-0.89705		-0.837068	1.14301		-2.8354	0.9185		-0.844818	0.119554		-1.0763	-0.995228		14.4213	14.9213	17.5139	3.78552	4.05906	4.44787
-1.16169	-1.05433		-0.398845	0.0694108		-2.2097	0.446927		-4.44997	-3.36766		-1.03936	0.0661129		-0.993603	-1.29307		3.59022	2.96582	2.42706	0.448777	0.479292	0.276312
-0.902697	-0.0377482		-0.771027	0.504752		-1.15277	-0.0381379		-2.68946	-4.19739		-1.00678	0.341732		-1.36511	-1.41321		1.42075	1.27032	2.10744	2.08693	1.30106	1.33825
-1.59917	-1.52448		-1.6754	-2.08909		-0.196049	-0.705549		-2.09388	-0.525111		-1.31633	-0.109159		-1.11914	-0.964199		7.52457	9.33648	19.5063	10.2637	11.3247	16.4355
-0.940609	-0.437836		-0.297839	0.0518365		-1.04991	0.0376106		-1.35928	-1.72226		-0.144029	0.817147		-0.534913	-2.04427		5.51207	6.54559	7.26632	0.501097	0.56199	0.715441
-1.53361	-1.80553		-1.80331	0.12015		-1.37162	0.298119		-3.27561	-0.311423		-0.940097	0.512328		-0.764954	-0.893671		7.30717	9.67375	10.3611	2.26599	2.29039	1.94462
-1.23885	-0.902931		-0.253296	-0.394583		-1.58356	-0.635588		-1.53354	-2.23468		-0.285411	0.434401		-0.609328	-1.26172		4.80169	6.97508	13.2497	1.26379	1.65523	1.87443
-1.21665	-1.40828		-1.32549	-1.00875		-1.47512	0.281494		-2.96999	-1.65918		-0.480973	0.258636		0.270101	-0.500083		4.20407	4.33053	5.06183	1.39053	1.47815	1.79382
-1.90785	0.201891		-2.02419	0.687467		-0.754902	0.110085		-1.88911	-2.52899		-1.28818	0.238133		-1.65845	-1.38142		2.47526	3.18533	5.01251	5.12373	6.80537	9.54258
-0.234551	-0.255561		-0.0469652	-0.845715		-1.22028	-0.283528		-2.14869	-0.489678		-0.392851	0		-1.04179	0		8.02567	16.3401	19.7244	12.0123	14.7559	13.8485
-0.299666	-0.922606		-0.434015	0.993365		-1.12046	-0.438391		-1.92166	-2.91302		-0.51634	0.187894		-0.948338	-1.36303		2.03461	1.31059	3.01857	0	0	0.043312
0.162079	-3.23353		-0.498592	-1.09809		-0.830158	0.113772		-2.93953	-1.88053		-0.824523	-0.22824		-0.171561	-1.44442		8.81046	10.5315	14.0278	1.05451	0.760287	0.878258
-0.923418	-2.12283		-1.74397	0.146137		-2.00592	0.28543		-4.53849	-0.873358		-1.03442	0.277737		-0.336934	-1.17569		8.40003	10.3778	9.92196	1.11495	1.38376	1.9402
-0.898061	-1.04829		-0.213249	0.316046		-1.86099	0.129373		-2.46859	-1.69355		-0.655899	0.293183		-0.95995	-0.528381		6.34106	15.8111	24.9775	0.784794	0.635161	0.812497
-0.433736	0.010076		-0.27164	-1.37462		-1.47702	0.677397		-3.99276	-2.73931		-0.306203	0.491512		-0.533247	-0.128209		2.40085	4.01879	3.70113	0	0.125127	0.0866241
-1.24908	-0.752234		-1.65807	0.275179		-1.72073	-0.0673934		-4.78062	-1.5034		-0.934636	0.152937		-0.909049	-1.37595		0.605736	0.531248	1.07838	0.156959	0.406122	0.233
-0.314447	-1.01206		0.459873	0.263871		-1.46355	-0.813661		-5.01957	-1.16733		-0.131891	-0.0106033		-0.379978	-1.49724		6.70956	7.83496	6.39407	1.26379	1.57037	1.2785
-0.631849	-0.0996445		-1.10687	0.580819		-1.00238	0		-1.71442	0		-0.456709	0.531254		-1.50259	-1.66844		3.11934	3.88413	4.07008	1.34633	2.35187	3.47414
0.706916	0.102584		-0.349381	0.624048		-1.70658	0.557858		-1.23254	-2.60771		-0.0795801	-0.577719		-0.109111	-0.266958		1.60793	2.38262	1.89087	1.99041	1.91501	2.06412
-0.506717	-0.799516		0.188217	-1.12381		-1.32331	-0.0671554		-1.42997	-1.3322		-0.124267	1.19992		-0.204508	-1.30668		1.39865	1.67644	1.75051	0.680155	0.916156	0.861818
-1.1186	-0.706814		-0.722938	-1.24525		-0.427233	-0.718221		-0.859042	-1.52032		-0.0460308	0.0901143		-0.506293	0.166878		1.15915	1.5301	0.991754	0.209279	0.384908	0.466001
-0.450436	0.00411269		-0.696275	-0.0679522		-0.645413	-0.427941		-0.912424	-0.427941		-0.640159	-0.230176		-1.2152	-0.569766		0.971974	0.821771	1.55481	0.0523196	0.280995	0.276312
-0.736451	-0.798808		-1.66527	-0.810987		-1.02241	-0.172389		-3.37155	0.0887785		-0.998044	-0.257694		-0.43905	-0.993961		8.46047	9.53262	8.20275	3.45536	3.06973	2.96925
0.53817	0.0869589		0.387061	-0.168009		-0.721548	0.198294		-2.47833	0.261167		-0.569492	0.160566		-0.285691	-1.01581		7.14209	13.3245	21.5928	2.91006	2.99872	4.9692
-0.879333	-0.696805		-0.424251	-0.24109		-0.944105	0.412048		-3.42535	-3.59204		-0.618309	0.0243602		-1.53947	-1.46855		4.98887	6.23385	5.53226	0.897554	0.332951	1.80425
-0.430522	-1.44876		-1.32476	-0.196643		-0.66603	-1.54508		0.0806956	-1.99925		-0.315813	0.122575		-0.0145944	-0.372393		7.47225	12.5409	12.2893	7.86871	11.2112	14.3325
-0.969252	-0.138876		-1.3252	-0.258034		-0.529829	0		-0.592088	0		-1.04707	0.323735		-0.768372	-1.4751		7.47225	7.29635	5.83102	0.104639	0.0519562	0.645257
-0.680021	-0.638537		-0.577302	0.545729		-1.33555	0.651139		-1.52761	-2.92026		-0.80969	0.149564		-1.11226	-1.2168		4.34705	6.10135	6.28058	2.25786	4.26688	2.86619
-1.3506	-1.05075		-1.07463	1.57792		-1.03399	1.10481		-2.36981	-3.13495		-0.81398	0.621767		-1.09056	-1.03404		10.3963	12.3235	15.611	3.68674	4.01663	4.68688
-1.57622	-2.10246		-1.16184	0.44319		-1.15126	-0.112345		-3.08239	-0.566515		-1.19368	-0.0051756		-1.00958	-0.972863		23.5457	33.2869	39.1365	0	0.0519562	0.043312
-0.754302	-1.82486		-0.401269	-0.35404		-1.0849	0.253211		-2.67173	-1.43607		-0.562479	0.0261247		-1.18546	-1.63086		7.45015	9.15724	11.4006	1.37655	1.10277	0.958873
-0.610196	-0.41045		-0.0966163	0.271572		-1.32765	0.236168		-4.38047	-3.11008		-1.10096	-0.179391		-0.348161	-0.679614		2.31831	4.321	4.29106	2.14737	1.5301	2.60632
-1.2397	-0.49871		-2.4709	0.240537		-1.05102	0.707423		-2.4581	-1.37985		-0.647834	-0.145333		-0.12222	-1.43844		3.30652	3.00825	2.2105	2.76708	2.17479	1.77738
-0.305064	-0.0539258		-0.512646	0.109464		-1.19826	0.74435		-4.71134	-0.492699		-0.712714	-0.0984018		-0.369277	-1.16208		5.25859	8.34716	8.90934	3.98668	4.11101	3.57562
-0.5184	-1.04414		-0.618811	0.14575		-0.172936	0.218135		-0.674145	-2.90253		-0.496728	0.317391		-0.392482	-0.607829		6.64912	8.25277	8.47021	11.96	11.8867	11.5858
-2.33364	-0.991499		-1.66578	-0.289548		-1.91558	0.414394		-4.60514	-1.52944		-1.12428	0.562619		-1.44916	-1.83035		8.81859	10.2124	10.8002	17.8884	21.308	19.6049
-1.22381	-1.43483		-1.79359	0.0752687		-1.83049	0.163875		-4.17505	-1.13908		-0.955879	-0.229846		-0.888054	-1.21773		7.88855	15.547	13.9784	3.11934	5.32938	4.71976
-0.982224	-0.137624		-0.816146	1.91441		-1.19834	-0.682334		-0.991222	-0.705853		-0.972519	0.418436		-1.40465	-1.89893		7.70363	11.7169	12.0727	0.823135	0.708331	0.769185
-1.01731	-1.24064		-0.793231	-0.0583927		-2.15966	0.332093		-3.95027	-0.993288		-1.13554	0.197963		-1.21082	-1.47883		8.53489	15.0603	13.49	2.58802	2.33066	2.35087
-1.10091	-0.242075		-1.32208	-0.52349		-1.76496	0		-2.74864	0		-1.12544	0.348605		-1.6712	-1.54966		10.0905	12.2716	11.4154	1.60793	2.13452	1.77738
-1.7065	-2.56458		-0.963124	-0.690765		-2.08953	0.608385		-0.7825	-2.02511		-0.85075	0.12292		-1.17127	-1.51088		23.7771	34.3758	32.4677	7.2932	10.2336	8.86445
-1.84509	-1.09591		-0.152291	0.0220692		1.03616	0.90257		0.965041	-0.336536		-0.251783	0.100272		-1.22624	-0.96359		11.3078	14.6044	21.5631	1.03241	1.55132	2.36288
-1.11754	-0.617347		-2.03813	0.0381088		-1.54657	-0.932477		-3.1486	-1.78374		-1.33691	0.0214586		-1.12944	-1.06246		2.46129	2.48653	2.2105	0.994073	1.40498	1.398
-1.27735	-1.43483		-1.73497	0.501964		1.21068	2.06201		1.53957	-1.66387		-0.814203	-0.296843		-0.891583	-0.533914		5.36323	7.35783	8.49992	4.82379	3.77591	4.5405
-2.33079	0.101644		-1.71137	-0.18619		-1.47966	1.58559		-2.86906	-2.86858		-0.62883	-0.256618		-0.585454	-0.447972		1.86953	4.04953	2.97968	0.0523196	0.125127	0.21656
-0.35921	0.440764		-0.975168	0.465609		-0.619155	-0.588132		-0.524081	-2.25331		-0.677178	0.923426		-0.440611	-1.4462		6.1178	8.53593	12.3743	0.239499	0	0.0866241
-0.756246	0.69357		-0.937677	0.450416		0.212616	0.711097		-0.131179	-1.22662		-0.697351	0.235696		-0.888027	-1.0202		4.47965	6.12041	6.50757	0.396458	0.259781	0.352505
-0.876288	-0.642485		-1.25064	-1.09995		-0.939903	0.268379		-2.89406	-2.33001		0.282268	0.236403		0.70666	-0.138257		2.90194	3.98805	3.62494	0.448777	0.354165	0.389808
-1.27056	-0.992973		-0.71421	-0.0536672		0.0568396	0.845005		-0.891618	-0.943617		-0.775452	0.126197		-0.36136	-0.842948		4.39711	5.50646	8.55525	6.51426	6.80753	8.46863
-1.37397	-0.340167		-1.72427	-0.0374463		-1.41692	0.706911		-4.73044	-4.04056		-1.31133	-0.149288		-1.28918	-1.16056		3.91226	5.44498	8.86161	1.07661	1.13351	2.04768
-1.60136	-1.75442		-1.81388	-0.924514		-2.40687	0		-2.50016	0		-1.47098	-0.166186		-1.18784	-0.67678		21.954	31.7875	33.688	1.15915	1.36255	1.66388
-1.86051	0.383414		-2.18484	0.0872277		-2.24176	0.0265785		-3.7383	-2.78367		-1.56298	0.609682		-1.2838	-1.61908		10.344	18.7673	26.1602	0.156959	0.968112	1.03507
-1.84322	-1.75638		-2.02981	-0.704658		-1.21652	0.0267086		-1.87737	-3.24139		-1.44887	0.567136		-0.748689	-1.36312		23.4307	44.7843	53.8616	15.9165	21.6877	24.5232
-0.0090294	0.0663059		-0.595869	0.236839		-1.86248	-0.366486		-3.62296	-1.99214		-0.87866	0.398148		-0.797809	-1.27891		4.68893	7.14048	8.90776	0.688276	1.09324	1.22475
-1.9933	-1.61391		-2.01626	-0.249006		-1.59938	0.295944		-2.69689	-1.21275		-1.24525	0.0611205		-1.25318	-1.38381		0.792915	1.67644	1.54438	2.10903	2.24796	2.10301
-0.682875	-0.735878		-0.742634	0.564539		-2.30048	-0.104828		-5.30229	-1.80125		-0.489026	0.608798		-1.32567	-1.70198		10.137	16.4345	21.9558	6.8805	10.68	8.63145
-0.961228	-0.790034		-1.43308	-0.681849		-0.66214	0.0534902		-1.70014	-0.247503		-1.43274	-0.0650261		-0.870126	-1.41559		9.00576	10.6449	13.8172	2.14737	1.68597	3.023
-1.46149	-0.561664		-1.65063	-0.274357		-1.61003	0		-4.81806	0		-1.47026	-1.31662		-0.79285	-0.333508		2.5357	1.55132	2.42264	2.14737	0.56199	1.32181
-0.577201	-0.66704		-0.574912	-0.123721		-0.999122	0.601384		-2.94165	-2.33387		-1.37697	0.162958		-0.314674	-1.03774		3.8216	3.21607	3.37992	4.03899	2.58091	2.05369
-0.624171	-0.822713		-1.37126	-0.0746526		-0.56671	0.364913		-0.912258	-1.94535		-1.24462	0.0218364		-0.686494	-1.30739		3.7553	3.99757	4.09094	2.54383	2.73894	3.77733
0.027068	0.520183		-0.14744	-0.809977		-0.61999	0		-3.11818	0		0.23377	0.836797		-1.17347	-0.291534		1.59395	1.39545	1.45775	0.396458	0.644689	1.07838
-0.265938	-1.18953		-0.263005	0.17018		-1.36284	0.509959		-1.34307	0.131863		-0.985412	0.360265		-1.14706	-1.44378		1.18937	1.09324	0.725873	0.239499	0	0
0.434848	0.218588		0.51372	0.936899		-0.609153	0.643811		-0.542108	-3.23222		0.32846	-0.0111239		-1.04606	-0.803168		7.49435	9.1923	11.547	1.47307	1.98818	2.41663
-1.04255	-0.526416		-0.571411	1.25137		-1.78134	0		-4.06799	0		-0.757007	0.306428		-1.15224	-1.10028		3.22398	1.82063	2.05369	1.03241	0.644689	0.812497
-1.31294	-0.958802		-1.63166	-0.0256785		-0.250421	1.04291		-2.35893	-0.427229		-0.78669	0.396867		-1.19723	-1.66462		3.02868	3.47585	5.6682	3.72508	4.11101	5.45164
-0.0245399	0		-0.580333	0		0.122468	0.686176		-0.865668	-1.65377		-0.001886	0		-1.17918	0		8.76041	12.7084	16.083	3.3205	4.11101	6.81676
-1.27186	-1.11036		-1.25387	0.394938		-0.263365	-0.736286		-2.47917	-2.23655		-0.723093	0.346359		-0.364812	-1.64543		1.13705	0.946898	1.64143	0	0	0
-0.451777	-0.417729		-1.01568	0.574732		-0.914147	0.181601		-2.35317	-0.166774		-0.674978	-0.441844		-1.01213	-0.645449		16.3594	22.9589	39.4877	3.17166	3.98589	4.71217
-0.247823	0		-0.522208	0.506941		-1.58993	1.0034		-2.9147	-0.562356		-0.903449	0.38713		-0.738935	-0.38713		2.97636	5.7026	4.62871	0.470877	1.04128	1.03507
-1.2509	-2.16547		-1.5589	0.0843331		-1.58727	-1.19809		-0.958643	-2.4709		-0.585529	0.541322		-0.103576	-1.26214		4.49589	6.00697	7.89514	0	0	0
-1.27579	-2.18657		-1.43998	-0.679636		-0.946848	-0.104065		-0.463151	-2.2668		-1.08225	-0.281903		-0.87093	-2.00217		8.51279	12.543	20.9135	0.897554	0.791029	0.958873
-0.304382	0.899457		-0.811213	0.745368		-0.472192	-0.828666		-0.803168	-4.9755		-1.03598	0.439558		-0.525965	-1.07449		8.53489	10.8125	13.2915	1.74279	2.23843	2.097
-1.5654	0.169717		-0.445825	-0.871108		-1.34454	0.246624		-4.41683	-0.134874		-0.737324	-0.52266		-0.159348	0.300033		0.762695	0.791029	1.23519	0.418557	0.280995	0.595937
-1.75835	0.159481		-1.30003	0.757835		-1.45032	-0.0423747		-2.26079	-0.134874		-0.558492	0.376592		-0.954092	-1.76049		1.13705	1.07202	1.53395	0.0523196	0	0.189688
-1.56692	-0.391824		-1.55909	0.0750497		-1.68989	-0.0253581		-1.52253	0.221131		-1.14559	0.148539		-1.29853	-1.46666		4.12153	3.02946	5.92207	6.21432	5.93596	8.12213
-1.22596	-0.434217		-0.619245	-0.526244		-1.80327	0		-3.88846	0		-0.851363	0.118233		-1.00195	-1.53857		3.5158	4.48424	5.10957	6.34918	6.49579	7.86668
-2.09183	-0.947793		-1.63059	0.00142193		-1.07376	0.0869933		-0.244316	-2.45986		-1.5162	0.275027		-1.23013	-1.92962		4.68307	4.08027	5.13644	0.867334	1.37423	1.09924
-1.65649	-0.0424286		-1.61514	-0.0972225		-0.616329	-0.161946		-2.51046	0.614361		-1.40449	0.977148		-0.665823	-0.954604		9.62774	15.0391	16.6208	4.61451	5.45451	4.46431
-0.852285	-0.325657		-0.657588	1.04521		-1.22436	0.499314		-2.11786	-2.08428		-0.907976	0.206308		-0.715898	-1.43505		4.18198	3.41653	4.76749	0.0523196	0	0.043312
-1.44251	-0.42433		-1.44864	-0.190032		-1.23156	0.152751		-4.14079	-0.922356		-1.52793	0.185055		-1.18433	-1.43987		7.01536	7.78085	12.1116	0.501097	0.833457	1.24119
-2.27189	-0.628759		-0.429865	0.439486		-1.43159	-0.0546546		-4.20066	-3.31752		-0.720501	-0.556886		-0.847469	-0.795769		3.95646	8.38743	7.916	3.5821	3.21607	4.2702
-1.67492	-1.46244		-0.838001	1.27652		-1.4035	0.969404		-3.58707	-4.1554		-0.4976	0.742514		-1.02713	-1.14349		0.658056	1.37423	1.05151	0.104639	0.155869	0.482441
-1.23058	0.334131		-1.15427	2.71994		-0.739899	0.401996		-2.83603	-0.396041		-0.775017	0.792356		-1.18957	-1.434		4.97489	7.93366	7.58595	0.418557	0.656375	0.422689
-1.30942	-1.38719		-1.52419	1.1511		-1.17709	0.0182648		-3.36931	-2.03889		-0.780269	-0.0633801		-0.812148	-0.654516		14.9386	19.0059	26.3395	2.41709	3.32214	5.67262
2.6653	0		1.47358	0		-1.1649	0		-3.78152	0		-0.495562	0		0.189249	0		7.45015	8.92083	10.4477	0.949874	0.635161	1.15457
1.48015	0		0.799982	0.737129		-1.84813	-0.883729		-3.23302	-1.52639		-0.506132	-0.235197		-0.265846	0		0.156959	0.583204	2.60031	0	0	0
1.11935			-0.0191767			-1.99436	0.0732041		-3.81294	-3.09006		-0.588418			-0.481387			0.0523196	0.229039	1.31138	0	0	0
1.17519	-1.42897		-0.540992	-0.509697		-0.894952	0		-1.36527	0		-0.63331	0.511279		0.330109	-0.179686		0.426678	0	1.90732
1.56343	0.632364		0.639476	3.11468		-0.462412	0.488607		-0.849735	-2.94679		-0.405712	0.294048		-0.0343151	-0.316513		0.187179	0.177083	1.76695	0	0	0.259872
2.06588	-0.0783999		1.55686	1.74825		-0.911618	0.26374		-3.70803	-0.52823		-0.352787	-0.631167		0.246797	0.739383		0.291818	0.760287	3.1052	0.0523196	0.0519562	0.0866241
0.630394	-0.862425		-0.199759	0		-1.06263	0.663018		-1.9278	-1.91988		-0.13162	0.636196		-0.463579	-0.0600675		0.104639	0.531248	3.13808	0	0	0.043312
0.725566			-0.0669132			-1.33028	0.383291		-3.52971	-1.81622		-0.304841			-0.818086			0.0523196	0.229039	2.48681	0	0	0.379377
0.842228	0		-0.670112	0		-1.08617	-0.396041		-2.10565	-0.396041		-0.317066	-0.0238811		0.332116	-0.0080226		0	0.103912	2.76913
0.339852	0.188478		-0.75362	-1.56614		-1.01307	0		-5.29406	0		-0.155685	0.747884		-0.717241	-0.281181		0	0	1.06194	0	0	0
2.04879	0		1.69907	0		-1.61777	-0.651594		-3.53111	0.0543568		-0.321123	0		-0.131469	0		0.0523196	0.354165	1.56082	0	0	0.043312
2.04098	0		1.77142	0		-1.49276	0.198294		-3.69344	0		-0.497263	0		-0.202696	0		0	0.125127	1.08881	0	0	0
1.81364	0		2.22243	0		-0.913278	0.698192		-2.56576	-2.94549		0.342521	0		-0.267922	0		0	0.103912	1.75493	0	0	0
2.06114	0		1.30313	0		0.0443797	0.0043638		-0.839591	-1.29819		-0.0642368	0		-0.160376	0		0	0.103912	1.46819	0	0	0
2.44129	0		1.73014	0		-1.40855	0		-5.00958	0		-0.0210996	0		-0.20234	0		0.531317	0.739073	3.4577	0	0	0
1.83297			0.593982			-1.52783	0.452137		-3.60015	-1.30387		-1.26104			0.915687			0	0.177083	1.71763	0	0	0
1.54152	0		1.35906	0		-1.54965	-0.880363		-2.45432	-1.36179		-0.264153	0		-0.0392974	0.191062		0.0523196	0	0.552625
1.58503			0.261429			-1.34389	-0.0471827		-2.83695	-1.17579		0.157603			-1.24119			0.0523196	0.155869	1.95063	0	0	0
2.09634	0		1.50952	0		-0.972622	0.687633		-2.67389	-1.98653		0.179349	0		-0.0130111	0		0.187179	0.177083	0.682561
2.5095	0		1.38226	0		-1.65912	0.00115992		-2.30274	-2.55248		-0.0407638	0		-0.391472	0		0	0.302209	1.37113	0	0	0
2.48552	0		1.72789	0		-1.12509	0.104736		-2.803	-1.8018		0.28596	0		-0.127613	0		0.291818	0.259781	2.15075	0	0	0
2.04181	0		2.15405	0		-0.506882	1.21813		-1.01072	-3.85822		-0.266139	0		-0.438694	0		0.104639	0.302209	3.37108	0	0	0
2.23939	0		1.44864	0		0.0176509	-0.506882		-0.0892807	-2.22555		0.0444585	0		-0.32189	0		0.0523196	0.280995	2.77956	0	0	0
-1.33807	-0.332973		-1.45015	-1.29693		-1.24033	1.81985		-4.20236	-2.86056		-0.600144	0.181793		-0.483439	-0.190247		0.0523196	0.250253	1.7445	0	0	0
-0.98903	0.523721		-0.0601715	1.06424		-2.3328	0.725247		-4.54213	-3.22334		-0.373048	0.555635		-0.417476	-1.16747		4.81793	5.34107	9.85779	0.156959	0.302209	0.129936
-0.0822316	0		0.226618	-0.411339		-1.42647	-0.310042		-4.07525	-0.919584		-0.433461	-0.213527		-0.642329	0		3.43326	3.5395	2.60632	3.32862	3.64341	2.47638
-0.121715	-0.722794		-0.180229	1.14974		-1.871	1.25062		-2.73289	-0.899354		-0.409303	-0.565086		-1.19492	-0.0899306		3.11934	3.57024	2.65564	0	0	0.043312
1.24479	0		0.918034	0.596346		-0.968022	0.230518		-0.16853	0.101		-0.426661	0		-0.379456	0		3.44138	2.49821	3.59365	0.0523196	0.354165	0.466001
-1.70265	-0.232588		-1.52584	-1.15392		-2.12656	0.053268		-5.05449	-3.10821		-0.366356	0.049513		-0.598108	-0.316375		0.156959	0.363694	2.33	0	0	0.189688
-0.661011	0.587626		-0.940603	0.857969		-0.0986881	-0.567947		-1.4097	-3.78476		-0.712209	0.219197		-1.06687	-1.49976		1.45097	1.48983	1.30095	0.740596	0.677589	0.319624
-1.32189	-0.521843		-1.27272	1.14393		-0.19583	0.0836463		-2.42719	-2.70087		-0.531603	0.446707		-1.36771	-1.22519		19.1788	24.1773	35.1846	7.97109	13.7475	14.5326
-0.698387	-0.289349		-0.417259	0.442108		-1.63524	0.896507		-3.67303	-1.90204		-0.793276	0.277377		-1.47991	-1.17569		31.8492	39.5259	48.7167	10.5172	14.5736	15.1763
-0.353188	0.113875		0.136573	-1.57239		-0.0707946	0.255876		-0.400834	0		0.337734	-0.059383		-0.584194	0.600494		23.6643	26.2672	25.851	14.7713	13.5228	14.0338
0.0127938	0.973464		-0.0607077	0.950951		-1.21478	0.719342		-2.56108	-1.41707		-0.423453	0.589263		-1.06751	-1.23133		5.9852	6.93049	8.11329	0	0.0519562	0.249441
0.552264	-0.294997		0.875239	1.24407		-1.0937	-0.388222		-1.37761	-1.74266		-0.299947	1.37045		-0.352134	-0.251797		6.65724	8.34931	13.7246	20.5752	24.8051	32.9232
-1.86905	-1.27731		-1.11466	-1.22569		-1.09774	-0.0430128		-0.646214	0.049543		-1.15552	-0.355853		-0.386498	-0.299562		0	1.49936	12.9165	0	0.250253	1.165
-0.306796	-0.255561		0.0170875	-0.411339		-1.63755	-0.480949		-2.34282	-2.37277		0.378573	0.911117		-0.444769	-0.569147		4.50401	4.46518	5.10356	0.104639	0.354165	0.509313
-2.30756	0.533269		0.899263	-1.92006		-0.975478	1.5119		-0.61031	-1.12135		-0.514328	0.0331807		-0.604309	-0.252094		0.478997	0.207825	0.389808	0	0	0.043312
-1.28306	-0.518489		-0.891798	0.8991		-1.51238	0.198294		-3.29341	0.180438		-0.575704	0.116108		-0.620728	-0.337318		0.470877	0.644689	0.612377	0.0523196	0.0519562	0
-1.18761	-0.872417		-0.671883	-0.374864		-1.79838	1.18361		-4.27635	0		-0.189446	0.0003754		-0.471095	-0.850527		2.54383	2.00939	3.39795	0.104639	0	0.043312
-0.544643	-0.980764		-0.254281	-0.938208		-0.368865	0		-3.50763	0		-0.0967675	-0.169593		-0.726206	-0.593883		1.07661	1.97649	2.69294	0.156959	0.458078	0.379377
0.175262	0.415576		0.268501	-0.202918		-0.751469	-0.311423		-1.54584	-0.0502559		-0.452449	-0.004706		-0.767605	-0.874826		2.20555	2.93508	2.33	2.9926	3.22776	2.31356
-0.96649	0.379766		-0.954302	0.509917		-0.446969	0.706148		0.244846	-2.97317		-0.544772	0.833354		-0.402369	-1.45297		0.815015	1.27032	3.46213	0.291818	0.229039	0.422689
-1.34525	0		-0.774045	0		-0.849164	0.770946		-2.59577	-3.14645		-0.456685	0		-0.488564	0		12.2297	13.6765	12.6478	6.08172	7.90076	6.35519
-1.36035	-0.641547		-1.66444	1.84068		-0.854214	0.445525		-2.83323	-3.2489		-0.927287	-0.243958		-1.02385	-1.20865		1.45097	1.66476	3.31133	0	0	0
-1.64145	-1.12193		-1.53405	-0.247732		-1.24084	0.266039		-1.70735	-1.29153		-1.0061	0.434989		-0.820311	-1.10945		4.66683	8.35147	7.7279	1.02429	1.51842	2.60632
-1.15469	0		-2.36979	0.596346		-1.17471	0.609542		-3.0184	0		-0.83257	-0.213527		0.14364	0.203294		6.82818	8.12549	7.916	4.02275	4.0898	3.65181
-0.310818	0.223153		0.135008	0.807152		-1.07159	-0.0541938		-2.86432	-1.87416		-0.319733	0.350819		-0.610393	-0.947451		0.0523196	0.0519562	0.0866241	0	0	0
-0.852169	-0.507486		-0.752185	-0.651322		-2.12215	0.108113		-4.98522	-1.0755		-1.02185	-0.102684		-0.229874	-1.08485		5.75968	5.235	9.29314	10.8509	9.10744	14.8298
-1.30055	-1.25457		-1.9957	-0.982996		-0.432565	0.785596		-3.45059	-1.45806		-1.01502	-0.314475		-0.311632	-1.35538		2.21367	1.73793	2.24338	1.04639	2.21722	2.40019
-0.92447	-0.1928		-1.27981	0.820847		-2.133	-0.23268		-4.23707	-2.89501		-0.334366	0.270083		-1.59675	-1.50694		5.41555	6.91144	9.5859	1.93809	1.17594	2.25381
-0.678369	-0.403638		-0.541641	-0.0217734		-1.83902	0		-2.92688	0		-1.18164	-0.0931146		-0.640348	-0.782818		12.6343	16.7134	31.1354	1.63003	1.99987	2.35688
-0.920829	-0.20598		-1.2639	0.644415		-0.337058	0.31271		-0.765768	-1.08884		-0.76212	0.340686		-1.15478	-1.21706		13.876	17.6624	21.572	4.33893	3.77806	3.35464
-1.05898	-1.64836		-1.91567	-1.44411		-0.652375	0.632487		-2.9363	-1.50348		-0.684314	-0.220318		-0.508964	-0.575731		1.92185	2.37309	2.4435	1.61605	1.0296	2.03725
-0.860865	-0.651554		-1.03447	-0.731379		-1.587	-0.469446		-2.33647	-3.19013		-1.05956	-0.0088951		-0.612259	-1.33069		1.08473	0.998854	1.06194	0.448777	0.229039	0.362936
-1.963	-0.118601		-1.64376	-0.37973		-1.93725	0		-1.74868	0		-0.967388	0.419171		-0.562345	-1.61184		7.60711	9.81577	8.84959	7.54667	10.0353	7.79049
-1.03792	-0.960129		-0.958188	0.87034		-0.99283	0.499661		-2.21829	-1.2845		-0.639551	0.0628324		-1.08299	-1.57351		5.8341	7.05994	7.80251	5.42953	5.99528	7.70103
-1.47996	-0.0625361		-1.20549	0.431543		-2.35698	0.363789		-4.7713	-0.143085		-1.23705	0.187268		-1.49213	-1.47344		6.00504	11.3745	12.8299	1.63815	1.74961	1.80425
-1.20863	-0.134868		-0.880862	-0.479349		-0.95496	0.585964		-2.21878	-2.50377		-0.845392	0.339415		-0.979672	-1.44954		25.8094	36.6874	43.3305	4.22617	6.24554	6.35076
-1.10107	-1.95889		-1.44675	-0.956596		-1.01548	0.216351		-4.08414	-1.434		-0.918287	0.481757		-0.851582	-1.90027		11.7286	14.9681	17.4257	2.34853	3.46848	3.05588
-1.96228	-0.462782		-1.68194	0.51535		-1.27529	2.48165		0.273185	0.00804969		-1.18763	0.426726		-1.6324	-1.44709		10.3138	11.7403	13.4214	3.2984	4.65395	5.55913
-1.39838	-1.71467		-1.80751	-0.75713		-1.90901	-0.476808		-2.36863	-2.63467		-1.35339	-0.145049		-1.19953	-1.70177		20.6275	33.4618	45.2033	8.07799	9.94522	11.7053
-0.991156	-0.765522		-0.745072	-0.363461		-0.17159	0.109615		-1.0237	-1.6895		-0.833903	0.294231		-0.762704	-1.66191		6.75376	11.7191	14.4893	11.2194	11.0766	9.83217
-1.35178	-0.0367932		-1.59575	0.190181		-0.832151	1.12143		-1.20131	-1.67679		-1.43343	0.504233		-1.30135	-1.662		10.2452	15.0127	14.4713	5.40743	3.78759	6.27457
-1.49398	-0.457359		-1.41744	0.195326		-1.06461	0.753608		-4.06641	-1.85627		-1.38973	0.253607		-1.16352	-1.51938		11.8937	13.9129	15.8649	4.41335	6.35898	4.8497
-1.02315	-2.02103		-1.31908	-0.766832		-1.42973	-0.249802		-3.05144	-1.18252		-0.950311	0.0347693		-1.39591	-1.8969		25.9907	39.6744	49.605	5.44577	8.62599	8.70764
-1.03585	0.0909682		-1.37823	0.292496		-0.497977	1.88514		-0.418891	-3.04163		-0.930251	0.498002		-1.09491	-1.48527		4.89235	5.06744	6.43739	0.470877	0.729545	1.34868
-1.67015	-1.15929		-1.65942	-0.765763		-0.458652	-0.142603		-2.7893	-2.78243		-1.48863	0.505001		-1.14678	-0.813073		11.145	17.3083	19.2749	7.58501	7.2985	8.78383
-1.32384	-1.35417		-1.31374	-0.596762		-1.27667	0.10759		-4.01682	-0.0825714		-0.884563	0.0432319		-1.07558	-1.19649		9.51498	13.2237	14.1862	1.79511	3.50875	2.68251
-1.75258	0.195141		-1.3948	1.86775		-0.907295	0		-1.47911	0		-1.15629	0.200038		-1.2625	-1.24594		8.06987	12.8803	14.9553	2.95426	3.11216	4.13425
0.126197	-0.116226		-0.0621491	-0.698217		-1.23753	-0.526796		-3.4888	-2.96074		-0.0129379	0.417523		-0.255418	-0.446075		9.6557	15.2893	17.5168	1.80323	1.76867	3.16495
-1.65411	-0.136469		-1.19992	0.245579		-1.39385	0.973466		-3.02864	-2.47136		-1.48814	-0.125148		-0.875827	-1.1087		9.38012	11.19	14.7568	0.732475	1.11445	1.62057
-0.876544	-0.987708		-0.879375	0.448177		-1.46087	0.994384		-2.49048	-3.85686		-0.703876	0.293038		-1.22984	-1.40547		2.98448	5.54889	5.36944	2.56592	3.51612	3.256
-0.833883	-0.653499		-1.07875	0.420104		-0.359251	-0.302706		-3.06607	-1.58153		-0.93057	0.15754		-1.28635	-1.85223		6.0957	6.87854	6.8332	3.06702	2.81948	3.81463
-0.488039	0.624491		-1.04157	-0.517622		-1.8984	0.392529		-3.52963	-2.48273		-0.459273	0.693369		-0.742017	-0.715931		5.22837	6.32823	10.4746	4.54595	5.10034	5.41876
-1.84185	-1.03556		-1.85668	0.0858923		-1.4414	-0.219703		-3.14201	-0.725668		-1.11477	-0.0356046		-1.065	-1.35206		2.61012	3.95515	6.30144	1.31611	1.20668	1.60855
-1.48823	-0.589359		-0.765918	0.654458		-1.53068	0.129078		-3.75034	-3.04924		-0.799015	-0.164756		-1.31599	-1.28276		3.06702	5.01764	3.54274	0.784794	1.55132	1.02906
-1.25857	-1.36136		-1.66253	0.338607		-1.67858	-0.416434		-3.34345	-2.58563		-1.52208	0.657532		-1.01152	-1.19513		3.37282	5.80867	8.99597	1.60793	2.17695	2.35087
-0.849265	-0.907363		-0.492924	-0.181044		-0.495148	0.42477		-3.11372	-2.25418		-0.675653	0.109863		-1.10377	-1.54977		2.39272	6.00481	8.07882	0.418557	0.644689	1.13813
-0.538341	0.165586		-0.458193	-0.396256		-0.54995	-0.819622		-1.60661	-0.291477		-0.843207	0.159161		-0.193345	-0.833583		2.72288	3.80881	3.27845	4.59241	4.15344	5.13043
-0.713735	0.0537292		-0.78898	0.439955		-1.37324	0.557107		-4.20583	-0.542843		-0.870458	-0.213802		-0.592632	-1.21558		3.46348	3.73779	4.3897	3.41116	4.53835	2.66006
-1.18721	-0.443886		-1.46818	0.294372		-2.09376	-0.174419		-4.7227	-1.34929		-0.453609	0.454984		-0.144133	-0.452763		2.97636	4.52882	7.30521	9.26736	11.9927	12.8732
0.136403	-1.02019		-0.607417	0.921398		-1.94332	0.442035		-3.95441	-1.28186		-0.995331	0.385487		-0.402593	-0.875431		11.288	15.7972	19.578	0.0523196	0.177083	0.043312
-0.945155	-0.509713		-0.733949	-0.343139		-0.99594	0.575275		-2.87121	-2.95438		-1.15814	0.39188		-0.40332	-0.80713		2.61824	1.82063	2.42706	0.418557	0.332951	0.595937
-2.18833	-1.02075		-1.70764	-0.0989054		-0.388903	-0.223652		-0.983575	-0.223652		-1.43581	-0.344914		-1.3179	-1.46787		4.36103	6.29533	10.1923	0.740596	0.769815	0.975314
-1.53217	-1.86837		-1.48527	-0.659539		-1.2241	1.32171		-1.12813	-2.52263		-0.69931	0.171296		-1.34929	-1.20845		6.82232	9.11697	11.5141	2.84962	3.60314	3.21268
-0.759627	-1.15123		-0.835309	1.50638		-0.182847	-0.311423		-1.8085	0.861792		-0.804914	0.0544896		-1.1695	-0.882481		3.67276	4.68253	4.62112	2.08693	1.68597	2.41663
-0.831564	0.157094		-0.978959	0.91979		-1.43284	0.25144		-2.33999	-3.8958		-0.605057	0.209795		-0.863917	-1.4742		0.762695	1.49936	1.55481	0.366237	0.363694	0.525753
-0.623644	0.42319		-0.177613	0.876041		-0.296668	-0.996819		-1.15811	-0.818046		-0.519417	0.425557		-1.14238	-1.20644		3.73906	5.45451	4.87657	6.62702	5.28695	4.74663
-0.732944	0.0713912		-0.698642	-0.873092		-1.54291	0.45417		-4.53562	0.261167		-0.762053	0.402009		-0.690908	-1.83525		3.46348	2.91602	3.23513	3.3205	3.31046	2.51969
-0.137712	0.354545		0.395143	2.00017		-1.27681	0.893888		-4.02281	-2.82316		-0.164114	0.457523		0.203687	-0.403473		1.10683	0.821771	1.82069	1.24169	0.635161	1.25163
-0.791782	-1.83636		-0.924029	0.115346		-1.02043	-0.396041		-2.51332	-0.396041		-1.01157	0.358419		-0.477991	-1.42768		8.66163	10.137	8.56727	1.87765	1.35302	1.36512
-0.908132	-0.467919		-1.05239	-0.534079		-0.367496	0		-0.379186	0		-0.340221	-0.209679		-0.0888608	-0.806979		1.21147	1.91501	2.82888	0.239499	0.280995	0.758753
-1.04036	0		0.0255992	0		0.137557	0.736244		-0.463515	-3.86183		-0.234313	-0.213527		-0.374044	0		5.53643	4.21493	5.10356	1.10683	1.92454	1.631
-1.71612	-0.264864		-1.72067	-0.396663		-0.358307	0		-0.0835092	0		-1.25654	-0.0336009		-1.86107	-1.72124		3.41116	3.21607	3.30532	0	0	0.043312
-0.269616	-0.472109		-0.413671	0.440196		-0.604369	0		-0.441824	0		-0.635898	0.420217		-1.37626	-1.67841		3.35072	6.75557	8.1117	5.52604	6.20311	5.92807
-1.2282	-0.437481		-1.14005	0.0122378		-1.42548	0		-2.04741	0		-1.03538	0.169556		-0.978453	-1.6791		6.53636	10.7584	12.491	11.9136	17.4239	19.1806
-2.22337	0		-0.899078	-0.671668		-1.14773	-0.594837		-2.96886	-3.45229		-0.0987256	0		-0.449979	0		9.10228	12.7413	14.906	5.02495	6.91881	8.0744
-1.0969	-0.159637		0.471861	0.248348		-1.34634	0.51679		-5.15656	-2.54758		-0.405835	0.135774		-0.72922	-0.955206		0	0	0.406249	0	0	0
-2.4424	-1.31677		-2.06261	-1.42361		-1.62118	-0.311423		-2.87949	-0.130985		-2.01605	0.065891		-1.13122	-1.39358		1.60793	0.665903	1.165	0.627836	0.916156	0.292753
-0.395825	-0.4136		-0.116857	-0.707477		-1.47076	0.38589		-2.81747	0.553504		-0.796407	0.0674397		-0.633799	-1.1981		9.26736	12.5621	19.1433	0.448777	0.583204	0.672129
-0.974542	0.146025		-0.94291	-0.304297		-1.66665	0.705768		-3.92149	-2.69024		-0.46951	0.402237		-0.24069	-1.07385		7.19668	8.24324	7.40669	5.94686	4.51929	5.41876
-1.49761	-1.06184		-1.98419	-0.722283		-1.19843	-0.317216		-3.9577	-2.08964		-1.35093	0.716876		-0.901587	-1.87299		24.8176	24.8496	27.0745	2.10091	2.94676	3.19624
-0.413908	-0.195267		-1.01061	0.792034		-1.52468	0.384537		-4.57013	0.0300109		-0.864266	0.111127		-0.818243	-1.44334		4.68893	7.69294	9.42909	2.34853	2.86191	4.15069
-0.806182	0.269908		-0.681212	1.3149		-0.897208	-0.206908		-2.53329	-1.97768		-0.655758	0.246449		-0.850306	-1.30195		2.72288	2.96582	4.06407	1.65213	1.96697	3.39795
-1.4197	-0.660861		-1.19755	-0.154612		-1.8269	-0.839914		-3.44463	-0.659475		-1.30451	-0.255036		-0.774053	-1.54263		2.32643	2.96798	4.95877	0.919654	1.51842	2.88263
-1.96549	-1.10492		-1.51204	-1.2208		-0.899185	0.363136		-4.47189	-1.14286		-1.88608	0.328686		-0.390243	-0.269396		1.76489	3.62219	4.00432	1.07661	2.41336	2.89306
-2.14959	-1.2349		-1.05966	0.0110824		-0.793892	0.267402		-2.23812	-4.04525		-0.702936	0.228726		-0.134495	-0.858229		1.02429	1.4972	2.66006	0.209279	0.833457	0.709433
-1.51251	-1.65279		-1.68061	0.0800309		-1.97433	0.45417		-5.1656	0		-1.38215	0.0347188		-1.29142	-0.501693		4.06109	5.09081	5.57557	0.980094	0.812243	1.398
-0.97295	-1.88607		-0.823618	-2.14811		-1.64743	0.321272		-3.18921	0.236901		-1.2639	-0.0890863		-0.691186	-0.302898		4.15175	5.78746	10.6972	0.732475	0.739073	0.958873
-1.63632	-0.857973		-1.72816	-0.518579		-0.271673	0		-2.19647	0		-1.2191	0.21456		-1.14635	-1.37597		1.97417	3.1429	4.30308	0.605736	0.583204	1.31138
-0.251633	0.937085		0.374049	1.53236		-1.63424	-0.0230495		-2.77732	-3.6241		-0.419754	1.14171		-0.332657	-1.35844		3.39492	5.37918	7.08264	3.35884	3.3412	4.43744
-1.68994	-1.87619		-1.59631	-0.978036		-0.811987	-0.0179398		-1.03618	-2.42753		-1.2892	-0.437867		-1.42959	-0.959144		5.58063	7.23486	9.47682	1.00219	1.27032	1.5115
-1.52205	-0.852556		-2.12185	-0.131707		-1.05356	0.623851		-2.77965	-1.82945		-1.33936	-0.08689		-1.32641	-1.48353		5.60273	7.73105	10.3491	0.344138	0.989326	1.28451
-1.99531	-0.543174		-1.43872	0.0887567		0.0356592	0		-2.97536	0		-0.917959	0.287409		-1.46126	-1.63297		4.83191	8.88577	11.0063	4.68893	7.44269	8.05195
-1.68282	-0.465631		-1.36369	-0.646643		-0.547748	-1.34227		-0.843473	-1.16183		-1.2	-0.0368415		-0.885493	-0.882571		1.98229	3.21607	3.28888	2.40085	4.41322	4.30308
-1.73594	-0.467906		-2.35523	0.0915454		-0.241769	0.434955		-2.07807	-1.07976		-1.6605	0.178948		-1.47674	-1.49812		1.12893	2.65408	2.66607	1.18937	1.40498	1.30537
-1.23631	-1.04691		-1.443	0.109684		-1.08421	0.676097		-2.68663	-2.87699		-1.17364	0.20007		-0.940177	-0.955232		6.67934	12.262	18.7058	1.45097	1.86305	3.00814
-1.05876	-1.05531		-0.943622	-0.834974		-1.23786	-0.359963		-3.43068	-2.02514		-1.32838	0.0373609		-0.449165	-1.10101		1.75091	2.69435	3.99831	0.366237	0	0.466001
-0.685624	-1.73041		-0.982493	-0.620431		-1.38069	0.380271		-3.90948	-2.1734		-0.898416	0.340607		-1.24343	-1.55623		1.18937	1.38376	2.21651	0.875455	1.40498	2.03283
-0.723911	-0.899089		-1.24304	1.33348		-0.900706	0.273849		-3.03604	-1.57004		-0.380597	0.0103026		-0.887422	-0.580998		7.45015	6.23385	4.23131	1.42075	1.71887	1.18144
-0.541663	-0.508244		-0.218827	-0.214966		-0.933069	0.773338		-3.21684	-3.66142		-0.316138	0.174586		-0.265046	-0.92148		2.40897	3.17365	3.3382	0.0523196	0.177083	0.233
0.388642	-0.0842175		0.252513	0.0830195		-1.63077	0.677807		-5.72839	-0.979144		-0.74608	-0.0987305		-0.499066	0.100951		5.63295	5.52552	7.34093	2.90194	4.07074	3.46213
-0.183386	0.738581		0.115574	1.04417		-1.73965	-0.0995348		-3.03516	-1.28315		-0.474308	0.0569588		-1.30277	-1.06895		2.32643	3.28924	19.929	0	0	0.173248
0.38678	-0.650318		-0.183023	0.225015		-1.75115	0.79122		-4.09548	-1.64845		0.184919	0.586404		-0.874302	-1.00891		8.69997	9.80625	18.9043	1.23357	2.07088	4.14469
-0.236756	-1.3252		-0.827881	1.56243		-2.04199	1.16875		-2.71453	-1.92697		-0.4878	-0.0496242		-0.929759	-1.20803		0.635956	0.406122	0.466001	0.209279	0.458078	0.336065
-1.61166	-0.834077		-1.89122	-0.56629		-2.36407	0		-3.71707	0.180438		-1.557	0.0174106		-0.70413	-1.08644		2.61012	3.20439	5.53226	0.104639	0.207825	0.276312
-1.22682	0.381295		-0.967928	0.367111		-1.67938	0.115775		-2.24601	-1.08534		-0.881644	1.06131		-1.53084	-1.59445		2.16947	3.00825	3.34863	4.53197	7.09805	5.0005
-1.00161	-2.63386		-1.21528	-0.0061099		-1.19398	1.05853		-3.61426	-3.11145		-0.959951	0.232815		-1.10506	-1.10821		38.331	65.4221	78.0298	5.90852	4.03784	6.72572
-0.677648	-0.376655		-1.3174	-0.268481		-2.43987	0.219418		-3.58731	-3.38401		-1.14402	-0.0695798		-0.8305	-1.21283		27.0417	43.7677	47.117	3.13332	4.47471	5.81299
-1.48171	-1.23732		-2.07755	-1.20916		-1.43544	0.372376		-3.82659	-2.39108		-1.68029	0.00333743		-0.874257	-0.676698		2.40085	3.32951	4.94233	1.70445	3.44295	2.54656
-0.312333	-0.266725		-0.511503	1.534		-0.513163	0.534388		-0.997741	-0.130985		-0.986905	0.703384		-1.15851	-0.606845		5.28881	6.04724	6.98843	1.11495	1.64354	1.7445
-0.375594	-1.6708		-0.644076	-0.132811		-1.62652	1.30122		-4.44774	-2.1802		-0.372979	0.233838		-0.832619	-0.265387		2.04273	1.70719	1.79824	0	0.0519562	0.129936
-1.21602	-1.6741		-1.10993	0.203535		-0.893303	0.718722		-2.84523	-1.58318		-0.737047	0.16207		-1.07048	-1.52234		5.28881	6.10872	5.46207	0.523196	0.769815	1.64744
-1.25301	-0.704729		-0.0305367	0.713712		-0.643999	0.437153		-2.21767	-0.172389		-0.121999	-0.575965		-1.06079	0.214403		5.09351	5.40255	7.73232	2.01251	1.10277	2.49282
-1.25093	-0.409858		-0.897948	-0.0994675		-1.81085	0		-1.83117	0		-1.06345	0.0543598		-0.906797	-0.437268		2.05671	4.11317	3.74002	0.688276	1.16641	0.509313
-1.16555	-1.39785		-1.25229	-0.848393		-0.978805	0.201918		-2.46309	-2.69781		-0.467593	0.108046		-0.0963623	-1.30675		2.48338	2.22675	3.62494	1.61605	1.47815	1.37113
-1.34257	0.0198645		-1.45344	1.26237		-0.747514	0.0107433		-2.5145	-1.4953		-1.11522	0.298483		-1.41513	-1.46038		8.93947	10.066	10.3491	3.38906	5.98575	3.76531
-1.12594	-0.999661		-0.482357	0.42531		-0.73313	1.01352		-1.57532	-1.29507		-0.930561	0.351587		-1.19516	-1.55247		24.2119	34.378	50.9657	13.8413	15.2872	19.2733
-0.364007	-0.019673		-0.128274	-0.241372		-2.0409	0.672548		-5.23103	-0.73418		-0.584861	0.501568		-0.308939	-0.234021		18.1464	28.054	36.2807	6.77586	6.4343	9.33804
-0.610054	-0.101503		-0.688246	1.02811		-1.11028	0		-2.13439	0		-0.384597	0.232975		-0.251918	-1.38809		2.35665	1.45693	1.83112	0.418557	0.717859	0.628817
-1.75168	-1.0066		-1.83477	-0.543839		-0.614426	0.199549		-2.90013	0.191694		-0.781392	-0.336433		-0.463443	-1.67201		6.7921	6.09704	6.53002	3.08912	3.12385	3.70113
-1.29691	-0.358671		-0.656073	0.191677		-1.44975	1.63061		-2.44347	-3.32284		-0.484206	0.0684154		-0.592624	-1.49321		6.90486	8.84766	13.1735	4.10529	5.52552	7.65772
-1.13803	-2.70164		-0.976842	-0.100423		-1.36249	0.212096		-2.48424	-3.20833		-0.812588	0.318202		-0.716105	-1.27069		4.53423	4.13223	3.81463	2.71476	2.53848	3.75488
-1.26661	-2.10478		-0.793425	-1.57434		-1.67477	1.29769		-1.93365	-3.10943		-0.423439	0.0336482		-0.773702	-1.28999		2.3404	3.86076	6.12377	1.03241	1.23958	1.9402
-2.51139	-1.44335		-0.683033	-1.00049		-1.58724	0		-2.52999	0		-0.696659	-0.059038		-0.284299	-1.33854		5.25859	8.43201	6.7137	1.09285	0.635161	0.731882
-0.439769	-0.349259		-0.414001	0.192603		-1.18114	0		-3.29984	0		-0.77348	0.307824		-0.552535	-1.22752		0.583637	0.894942	1.18144	0.605736	0.280995	0.682561
0.20265	-0.0144234		0.379148	0.944897		-1.48285	0.3624		-2.03726	-1.07976		-0.190517	0.117332		-0.318856	-0.421857		13.0993	20.6897	32.7127	3.79138	5.25621	4.79595
-0.270183			-1.22789			-0.960111	-0.469119		-1.48746	-0.97401		-0.276788			0.0692523			25.2163	25.1411	47.3516	1.28589	2.44626	1.52794
-0.502236	0.501671		-1.39211	-0.131719		-0.642505	0.10622		-0.404532	-2.10929		-0.306638	0.162799		-0.399072	-0.873869		3.14144	3.62219	4.13425
-0.342584	-0.816396		-0.257423	0.705711		-1.38179	0.626612		-3.21987	-1.47201		-0.38984	0.112825		0.0122985	-0.198187		1.79511	2.3943	3.12606	0.949874	0.998854	1.18144
-1.22056	-0.392123		0.0249707	0.24085		-0.576675	-1.00459		-0.332734	-2.75205		-0.596581	-0.0245649		-1.5202	-1.48775		0.209279	1.37423	5.80857	0	0.0519562	0.552625
-0.23749	0.639406		-0.0655831	1.40586		-1.71371	-0.578963		-1.46955	-3.34661		-0.948706	-0.121112		-0.290893	-0.798187		2.64034	3.16412	3.42924	1.86953	2.63287	3.82665
-0.481843	-1.49802		-0.185386	-1.17553		-1.5528	-0.887629		-0.995112	-3.33567		-0.765148	0.0253842		-1.17852	-1.2208		1.63003	3.70705	2.81845	1.84743	2.03061	1.57125
-0.14703	-0.716649		-0.236848	0.459146		-1.33164	-0.29631		-3.66771	-2.24732		0.0412722	0.441878		-0.870498	-0.700353		2.43107	2.58091	2.10744	1.00219	1.6457	0.942433
-1.15312	0.707404		-1.11628	1.08299		-1.41775	0.499111		-2.88546	-2.63114		-0.412167	1.01639		-1.70207	-1.87915		2.87984	2.74847	2.34044	0	0.250253	0.146376
-0.971485	-0.892492		-0.932162	-0.553952		-0.611999	1.29875		-0.0179673	-0.778541		-0.795884	0.178349		-0.560494	-1.27987		62.9123	108.087	145.655	17.3291	17.6932	21.5884
-1.41703	-1.38024		-0.694311	0.216243		-0.891275	1.35605		0.0160921	-1.75763		-0.845317	-0.0150533		-0.73637	-1.31594		17.1744	19.745	23.8169	4.37501	4.41322	4.3075
-1.24195	-1.19873		-1.20911	-0.142322		-1.82689	-0.0238869		-5.05102	-1.2864		-1.00899	-0.329325		-0.845973	-0.901381		2.84962	3.08142	6.37163	3.44138	3.03899	2.75269
-1.0665	-0.215339		0.0287826	0.675135		-0.796372	-0.0253581		-2.28642	-0.223652		-0.462477	0.262601		-0.895574	-0.645447		2.90194	4.89252	6.64351	2.45316	3.18533	5.43962
-0.557461	1.52406		-0.128648	0.837533		-0.776626	0.0217466		-1.87301	-0.918362		-0.460982	0.792273		-0.104719	-1.12941		1.03241	1.33181	2.73024	0.605736	0.48882	1.55481
-0.6726	0.622149		0.37823	1.51706		-1.1121	0		-4.14176	0		-0.688764	0.628298		-0.178445	-1.21392		5.38533	5.40255	5.07226	0.501097	0.332951	0.319624
-0.480644	-0.229727		0.0731158	0.150068		-1.50528	0.435844		-1.52463	-0.363921		-0.411594	0.255027		-0.420053	-0.923266		0.710375	1.63401	1.49506	0.261598	0.583204	0.303184
-1.4248	-1.12053		-1.53525	-0.195795		-0.789371	-1.04821		-2.11878	-1.51043		-0.68563	0.458412		-0.155869	-1.16444		2.45316	3.80881	4.64958	2.95426	4.01879	6.14463
-1.14616	-0.255561		-0.816194	0		-1.13714	-0.188176		-4.38411	-2.51921		-0.993752	-0.378072		-1.32243	0		4.75749	7.59856	7.47245	0.531317	0.103912	0.639249
-0.60024	-0.781914		-0.606344	-0.0585762		-0.332379	-0.4054		-0.300597	-2.40206		-0.235239	-0.0702496		-0.173392	-0.567395		2.94028	4.08027	5.33815	0.104639	0	0
-1.83181	0.327728		-1.56289	0.198001		-0.661269	-0.0176338		-0.779073	-1.85645		-1.40412	0.160702		-1.34121	-1.45679		8.70809	8.83813	11.7591	1.13705	1.43572	1.50107
-0.175327	-1.11742		-1.68686	-0.650023		-2.01221	-0.383817		-2.60194	-1.17579		0.192388	-0.0223886		0.763422	-0.815986		11.3845	14.0095	11.632	17.2105	17.6507	18.0381
-1.089	0		-0.27603	-0.518578		-0.905469	0		-3.42173	0.261167		-0.453766	0.168781		-0.553381	-0.554233		23.1109	27.0954	53.4112	3.90414	4.9869	4.64357
-0.843453	0.193394		-0.682369	0.535155		-1.37002	-0.253885		-4.58985	-3.3166		-0.477628	0.385105		-0.799505	-1.26765		1.15915	2.24796	1.40843	0	0.302209	0.0866241
-0.527479	-0.411637		-0.526566	1.01417		-0.87837	0.725283		-2.34758	-0.962076		-0.619922	0.174994		-0.363981	-0.271286		7.18044	8.53593	13.2706	0.313918	1.05081	1.398
-2.00273	-0.77142		-2.20576	0.109959		-0.738442	0		-3.12832	0		-0.87168	-0.446445		-0.303321	0.117537		4.25639	4.89252	6.14021	2.7973	2.41552	2.21651
0.518827	-0.241001		-0.468488	0.780502		-1.41654	-0.535076		-3.638	-0.273908		-0.539336	0.178227		-0.601225	-1.55792		1.26379	1.49936	1.34426	0.261598	0.958584	0.525753
-0.680844	-0.0347757		-0.497176	1.3815		0.0570454	-0.368333		-0.375823	-2.03557		-0.444905	0.713299		0.0965277	-1.21927		1.26379	0.873728	1.49063	0.658056	0.656375	0.742313
-0.851772	-0.562343		-1.15828	0.0145429		-1.92524	0.258049		-3.80807	-2.64817		-0.989299	0.177613		-1.02835	-1.49683		21.5738	23.9854	31.2012	2.24389	3.26803	4.02518
-1.6138	-2.25515		-1.18527	0.646352		-0.667938	0.361147		-3.00349	-2.25246		-0.807363	0.101814		-1.31118	-0.209261		24.6083	33.183	34.7604	11.0264	11.8178	12.6478
-3.00859	-0.847309		-3.0268	0.211104		-0.162737	0		-1.75989	0		-1.46031	0.290592		-1.8359	-0.772474		67.3387	103.226	134.758	93.3714	87.189	84.1998
-0.427516	-2.88721		0.158806	0.432488		-0.827561	-0.197747		-0.970981	-0.396041		-0.452906	0.00825649		-1.30635	-1.32163		8.14429	15.5088	22.7787	0.792915	0.259781	1.1277
-0.814706	-1.38607		-0.815576	0.111571		-1.27646	0		-3.94158	0		-0.706167	0.41615		-0.419932	-1.10143		7.43391	7.78301	9.73828	1.02429	0.8642	1.52794
-1.77663	-2.00641		-1.1561	0.700126		-1.1918	0.702186		-3.50539	-0.396041		-0.695563	0.0986291		-1.26047	-1.27452		4.68307	5.868	7.25431	0.156959	0.103912	0.173248
-1.32182	-1.35586		-1.2141	-1.26498		-2.02242	0.0169539		-3.22662	-1.29393		-0.95285	0.358827		-0.687938	-0.85021		3.96458	4.59031	6.36119	0.313918	0.665903	0.672129
-1.55962	0.133047		-1.45626	0.0812047		-1.09257	0.380198		-1.10758	-1.54697		-1.33473	0.339274		-1.36201	-1.74567		2.08693	2.96582	3.31133	0.823135	0.207825	0.802065
-1.08778	-2.0539		-1.57425	-0.366584		-1.75933	0.715896		-5.67485	-2.23952		-1.13811	0.121919		-1.06435	-1.21531		29.4078	51.6161	54.9404	16.4013	17.9646	19.3868
-1.06265	-1.664		-1.32892	-0.760542		0.0641495	0.0455922		-1.31326	-3.16131		-0.879361	-0.319424		-1.13377	-1.72256		4.36915	8.25493	8.30139	1.34633	1.88427	1.5115
-0.232521	-0.262928		-0.780407	-0.378651		-1.45409	0		-4.41331	0.261167		-0.770308	0.747406		-1.03464	-0.801774		2.54383	2.89265	3.78175	1.72069	2.01892	2.796
-0.269554	0.252679		-1.31636	0.550792		-1.3755	0.034442		-3.72855	-3.69255		-0.713	0.0130366		-0.600373	-1.4219		1.13705	2.29039	1.42487	0.0523196	0.0519562	0.336065
0.0178456	-0.561373		-0.228901	-0.977067		-0.008089	0.497861		-2.59733	0.625143		-0.122676	0.534379		0.239511	-0.802202		1.39865	2.87359	3.09477	1.82533	2.50774	2.66607
-0.799694	-1.95278		-1.05337	1.10516		0.341266	-0.0067193		0.236901	-0.163758		-1.29743	0.53843		-1.11276	-1.10471		12.3145	10.4955	13.6275	5.69339	6.30918	9.5546
0.990831	-2.31556		0.883598	-0.315675		-1.83887	-0.685989		-3.51664	-2.73453		-0.199438	0.240084		-1.06084	-0.14024		7.42805	11.4074	12.5985	5.84808	5.62206	6.62549
-1.41133	-0.899089		-1.42319	0.246613		-0.703758	-0.303055		-2.24758	-0.9936		-1.00039	-0.671679		-0.590366	-0.318158		2.72288	4.10149	7.47846	11.0787	11.3883	13.8918
-0.342915	0.0976447		-0.367998	0.136128		-1.59906	1.48993		-2.97605	-2.15325		-1.05827	0.631427		-0.680669	-1.31895		1.00219	1.29154	2.31957	0.104639	0.155869	0.0866241
-0.462106			-0.507476			-1.00711	-0.705549		-2.5547	0.0716074		-0.851856			-0.957189			5.86432	6.46505	11.1571	5.15395	3.72611	5.10957
-0.92303	-0.855893		-1.00926	-0.136748		-0.907859	0.736243		-3.22923	-2.5402		-0.645472	0.269959		-1.14607	-1.63329		0.710375	1.32228	2.30313
0.051891	-0.262928		-3.0844	-0.456972		-0.525081	-0.203871		-3.56966	-2.77904		-0.819995	-0.23872		0.0510206	-0.0128386		6.67934	7.85834	8.33268	3.85182	6.21695	5.75324
-1.0411	-0.710764		-0.810188	-0.714173		-0.937184	0.0860329		-2.82233	-3.07107		-1.00244	0.456416		-1.04855	-0.48832		0.104639	0.103912	0.249441	0	0	0.043312
-1.28945	-1.505		-1.49882	-1.00865		-0.0945198	0.0024741		-2.04946	-0.843337		-1.25619	0.999393		-0.844968	-1.44251		5.32489	7.59856	6.52843	0.187179	0.103912	0
-1.32027	-1.85612		-1.33415	0.369354		-1.32306	0.0569158		-2.24487	-2.33095		-1.28115	-0.18522		-0.725026	-0.737061		6.7921	7.15216	10.8031	0.583637	0.229039	0.292753
-0.510555	-0.895326		-0.970265	-1.12679		-1.40217	-0.140165		-3.56582	0.0455647		-0.856295	-0.0189997		0.191901	-0.120602		2.29621	2.50774	5.48894	0.635956	0.458078	0.915561
-1.48943	-0.423066		-1.13843	1.49209		-0.911379	-0.0453		-3.04748	-0.0344356		-0.589883	0.142705		-1.26119	-1.18785		7.01536	9.0269	8.1117	0.187179	0.37538	0.802065
-0.44569	0		-0.574553	0		-0.73703	0		-1.59302	0.180438		-0.138395	0		-0.510885	0		8.85693	10.1773	15.5228	3.56812	3.54902	3.85794
-1.03215	-0.519571		-0.73358	-0.50339		-0.977356	-0.0507207		-0.685563	-2.1841		-0.661715	0.217538		-0.648438	-0.245174		5.95498	8.14149	8.42089	0	0	0
-1.00189	-0.788829		-0.941929	-0.200756		-0.665963	0.289719		-3.22067	-2.51254		-0.690033	0.167153		-0.842713	-0.856526		9.4383	10.9493	12.5551	1.60793	2.49821	2.11344
0.10241	-0.734637		0.0364648	0.0039276		-0.582323	0.310429		-3.09813	-1.42833		-0.790741	0.0776744		-0.454067	-1.21325		3.35072	5.22547	6.22525	0.635956	0.406122	0.319624
-0.56798	-0.14583		-1.00216	0.17778		-0.700972	-1.28819		-2.56293	-1.49344		-1.39719	0.321261		-0.491664	-1.06692		2.70078	3.60314	5.33214	5.08765	5.35275	6.97958
0.378519	0.465929		-0.748716	0.162018		-0.442055	0.501139		-3.1414	-1.15278		-1.0481	0.220197		-0.996318	-0.690058		2.7531	1.57037	2.87821	3.2542	3.56071	4.17757
-0.662363	0.0222455		-0.58444	0.750551		-1.56687	0.0422432		-4.09873	-0.311423		-0.947386	0.475943		-1.2456	-1.729		0.762695	0.656375	1.57125	1.42075	1.96697	2.25381
-0.706133	-0.284019		-0.0899505	-0.0316958		-0.947445	0.867374		-2.12753	-3.4866		-0.888682	0.146294		-0.754692	-1.92894		4.39937	3.88413	3.3755	3.16354	3.51828	2.90349
-0.543043	-0.0068794		-0.18021	-0.899154		1.65701	-0.244807		1.25392	-2.8642		-0.63427	0.304282		-1.28209	-1.4546		2.27411	3.90319	4.47633	2.40085	3.24682	3.09318
-0.893216	0.313747		-1.30826	0.0436319		-0.782386	-0.0400687		-0.822212	-4.25087		-1.06836	0.284408		-1.25215	-1.213		0.710375	1.12398	1.631	2.90194	2.04966	2.60031
-0.593084			-0.473141			-0.953618	0.150309		-2.1843	-2.72794		0.00450572			-0.936911			4.28661	6.06845	6.73456	4.83191	5.587	7.23344
-0.23709	0.00498314		-0.126578	1.07448		-0.921476	-0.11979		-2.76981	-2.34516		-0.332407	0.435375		-0.95092	-1.42306		0.0523196	0.259781	0.043312
-0.722652	-0.174392		-0.790053	-0.595071		-1.10769	0		-3.53855	0		0.0371399	-0.133592		-1.17209	-0.533181		1.10683	1.7284	1.69075	7.2711	7.31972	12.2399
0.0309292	0.180549		-0.0187357	0.395647		-0.510039	0.022689		-2.20492	-3.05502		-0.027958	0.509396		-1.16293	-1.30033		2.76708	5.27742	6.43138	1.05451	0.769815	0.882681
-0.117347	0.299797		-0.138726	0.598707		-1.90499	-0.487983		-3.26741	-2.07861		0.00949281	0.219954		-0.300686	-1.67347		3.38094	4.24783	4.12382	2.43107	1.20668	2.30313
-0.126746	-1.06094		-0.667533	-0.536698		-1.52121	0.336887		-4.03479	-2.65293		-0.416185	0.0451061		-1.14554	-0.701379		1.81721	2.14405	3.20225	1.26379	1.42619	1.85357
-1.57174	-0.488481		-1.56154	0.565085		-2.70639	-0.253701		-5.61375	-2.29749		-0.585679	-0.410398		-0.349217	-0.549145		1.39053	2.23843	1.67431	1.90787	1.30106	1.05151
-1.03756	-1.03276		-1.53964	-0.613421		-1.75874	0.0259054		-3.96288	0.00804969		-0.633736	0.0347406		-0.136823	-1.31838		5.55853	6.03771	8.60015	0.740596	0.739073	0.888689
-0.926945	-0.866356		-0.329565	0.463042		-0.869058	0		-2.8536	0		-0.663102	0.00258648		-1.23423	-1.52978		2.85774	2.46747	2.71981	1.36843	2.69651	2.53613
-1.48881	-0.559603		-1.53922	0.108726		-0.491619	0		-5.13789	0		-0.967004	0.0614695		-1.1198	-0.879962		1.68235	3.44511	4.68688	3.26006	5.1523	4.75105
-1.40965	-1.52555		-1.07844	-0.0089069		-1.58078	0.250683		-2.51605	-4.13808		-0.540296	-0.0571274		-0.388605	-1.54531		4.86213	6.47242	8.43133	2.10903	2.00939	3.32176
-1.10891	-0.416932		-1.29611	0.771247		-1.27683	-0.986873		-3.51774	-2.46549		-0.985733	0.226077		-1.19147	-1.39338		5.62483	8.90915	9.42149	4.06922	4.11101	4.48676
-1.28237	-1.89853		-1.60342	-1.97106		-0.467746	-0.343364		-2.63269	-2.26828		-0.149142	0.279804		-0.435145	-0.585161		6.50028	10.1912	8.88689	7.00138	6.07798	7.6457
-0.768425	-0.713163		-0.298946	0.887725		-1.59114	0.234947		-2.24088	-2.09703		-0.631851	0.508948		-0.565941	-0.902361		5.15395	4.53619	4.79437	4.21805	2.92339	3.78175
0.321846	0		0.898031	0		-1.43447	0.961904		0.0875614	0.887282		-0.305376	0		-0.621002	0		1.27191	1.50889	1.31138	3.98668	2.74847	3.88481
-0.902149	-1.43663		-1.01682	-0.121068		-0.375341	1.04307		-1.36403	-2.12593		-0.598124	0.410278		-1.24059	-1.40425		0.680155	1.82278	1.2785	0	0	0
-1.241	-1.29179		-0.588252	-0.233428		-1.78877	-1.0792		-2.91175	-1.09322		-0.710298	0.0629239		-0.460776	-1.07521		8.90113	10.7107	11.5305	0.501097	0.812243	0.932002
-0.492238	-1.65675		-1.17098	-0.429782		-1.65699	-1.58621		-4.08934	-2.96883		-0.916715	0.304133		-0.849007	-1.36102		2.66244	4.81935	5.89361	1.94395	2.64455	3.72801
-1.13024	-0.518489		-0.904944	0.0725658		-1.56549	-0.491554		-5.11164	-0.537975		-0.645892	0.0818672		-0.800328	0.235708		2.5136	2.50774	3.51145	1.82533	2.78137	2.95882
-1.37701	-0.698735		-1.32976	1.12258		-2.0785	0.760147		-4.67817	-2.67552		-0.964478	0.0861135		-0.950711	-0.899331		6.291	7.77564	10.7449	0	0.0519562	0
-1.71012	-1.48753		-1.54358	0.976139		-1.92	0.285113		-3.07279	-1.0811		-0.757788	-0.237868		-1.61223	-0.978389		3.90414	4.96353	8.53439	0.448777	0.583204	0.552625
-1.30111	-1.08833		-1.07388	-0.0570241		-1.34933	-0.453445		-4.21915	-1.02774		-0.587288	0.0856395		-0.634521	-0.131093		5.18417	5.83941	7.7592	1.29401	1.4145	1.99394
-1.01759	-0.338401		-0.841962	-0.4292		-1.68513	0.0924881		-4.02216	-0.705549		-0.368495	0.247865		-0.926087	-1.4008		10.3904	13.4826	17.5617	1.52539	2.3943	4.0745
-1.0537	-0.120969		-1.17091	-1.4699		-0.677895	0.138584		-2.35868	-1.95725		-0.859672	0.176155		-0.268466	-0.766033		3.16354	3.69537	5.14687	2.61012	2.02845	2.28068
-1.48922	-0.106888		-1.98238	1.16419		-1.4461	0		-2.56334	0		-0.519647	0.0682412		-1.43241	-0.341612		4.42147	4.04	3.88039	0.209279	0.177083	0.292753
-1.08476	-0.347212		-0.398825	0.446933		-1.78886	0		-3.17698	0		-0.742535	0.587758		-0.976343	-0.330033		4.36103	6.59754	6.92584	0.710375	1.09324	0.622809
-0.771078	-1.12053		-0.582444	0.152655		-0.888357	0		-1.15616	0		-0.589738	0.218525		-1.07499	-1.36457		6.14802	10.3968	8.38801	0.531317	0.177083	0.336065
-0.704802	0.376803		0.323235	-0.411339		-1.32436	0.213501		-3.2093	-0.215603		-0.578599	0.146771		-0.906317	-0.191206		3.6263	5.68355	5.42318	0.344138	0.332951	0.672129
-0.334674			-0.0998568			-1.84205	0.488341		-3.78716	-1.36346		-0.777266			-0.536425			1.92997	2.17479	3.04987	0.239499	0.0519562	0.129936
-0.789148	-0.0956613		-0.482317	-1.23635		-2.12935	0.0591933		-4.77322	-0.848587		-0.662103	0.537544		-1.09663	-1.32473		0.635956	1.05081	1.01863
-1.44876			-2.47718			-1.57668	-1.15376		-2.26552	-2.35822		-0.0543714			-0.264419			14.9504	21.3885	21.793	2.74498	1.91501	3.03944
-1.09719	-0.954168		-1.2711	0.959937		-1.24384	-0.232388		-2.04107	-0.894545		-1.18572	0.0793907		-1.253	-0.855396		0.0523196	0.0519562	0
-1.94377	0.232433		-1.11447	-0.293058		-0.595468	-0.140049		-2.80514	-4.16919		-1.2393	-0.0349776		-0.826001	-1.3603		9.24526	14.2056	17.5183	1.63815	1.4145	1.52794
-0.787734	1.21694		-0.2246	0.753362		-1.46572	-0.616262		-3.21288	-0.616262		-0.251744	-0.0536926		-0.695091	-0.277409		1.47307	2.34235	2.25381	4.96677	4.24783	4.82282
0.477309	0.290857		0.274874	1.52812		-0.964039	-0.376656		-1.26217	-1.24753		-0.368034	0.0936893		-0.869067	-1.06058		1.45097	1.41666	1.69075	1.00219	1.4474	1.12169
-1.13702	-0.0861905		-0.703503	0.821467		-1.32381	0.449289		-2.32616	-1.45388		-0.801508	0.395644		-1.10096	-1.65738		2.40085	2.6424	2.75269	2.32643	1.19715	3.31133
-1.70921	-0.536995		-1.44935	-0.879742		-1.64472	0.175801		-3.83035	-3.15738		-1.28887	-0.0639012		-0.474136	-1.46824		9.02786	11.6576	14.2772	5.52019	3.85123	7.13038
-1.72807	0.33519		-1.90295	-0.410144		-0.634476	0		-0.273724	0		-1.58824	-0.151025		-0.895446	-0.843928		2.13925	3.88413	5.74281	1.00219	0.894942	2.28227
-1.71087	-2.38746		-1.76945	0.261283		-1.20757	0.503062		-3.84324	-0.025116		-1.03608	-0.121641		-0.707566	-1.51389		6.32934	7.00798	11.5558	0.0523196	0.250253	0.233
-0.453145	-0.710764		-0.295525	-0.652567		0.481886	0		-0.360424	0		-0.255835	-0.0629054		-0.88686	-0.34707		12.3587	10.6757	12.4208	3.00658	4.06859	3.34863
-0.0784032	-0.1691		0.379588	0.373717		-1.65631	0.170275		-4.58274	-1.87561		0.0942413	0.43524		-1.27029	-1.66234		3.5379	3.94562	4.29707	0.104639	0.103912	0.043312
-1.11417	-0.684914		-0.642963	-0.29978		-2.35932	-0.564695		-4.69432	-0.476756		-0.0997121	-0.0695962		0.219873	-0.330232		1.81721	2.12283	2.57944	2.21367	2.14405	2.324
-0.312838	0		-1.3447	0.207679		-1.32	0		-3.31111	0		-0.289812	0.211316		-0.101698	0.150394		7.95937	8.74375	7.35295	1.77301	0.989326	1.21875
-1.05058	-0.519919		-1.43016	-0.216582		-0.010189	-0.396081		-2.72933	-1.66461		-1.05863	-0.171145		-1.15705	-1.60581		6.39564	8.77449	9.69497	0	0	0.043312
-1.08861	-2.29126		-2.00488	0.185136		-1.22665	-0.420668		-1.68264	-2.75384		-0.845126	-0.0901861		-0.922087	-1.35646		2.8194	5.16183	5.10957	2.21367	2.20553	2.50325
-0.0726431	-2.29435		-1.21916	-1.18693		-1.73814	0.261743		-2.46156	-1.57708		-0.380801	-0.431093		-1.65492	-0.5835		2.74498	4.17466	3.55476	1.49517	2.41552	2.12388
-0.607331	-1.31452		-0.478587	-0.0533363		-1.42218	0.806345		-4.14328	-1.41079		-0.448672	0.330773		-0.626221	-1.21982		2.40897	3.40484	3.53832	0.209279	0.885414	1.18144
-0.678885	-1.79726		-0.593368	-0.728311		-0.97412	0.103748		-2.39039	-2.07253		-0.497299	0.0785795		-0.505647	-0.18682		4.61451	5.87016	8.00263	1.87765	2.10162	2.89907
-0.8902	-0.608259		-0.885659	0.719234		-0.964428	-0.380769		-1.68119	-2.21819		-0.665805	0.158192		-1.05715	-1.31343		1.55561	2.09209	2.38375	2.56592	1.39545	2.31356
-0.590242	-0.974653		-0.383358	0.236682		-0.852273	0.163726		-4.23132	-0.490715		-0.346824	0.886373		-0.714935	-2.08501		4.87025	5.56795	5.33214	1.89975	1.62233	1.65787
0.0516744	-0.899089		-0.29585	-1.59655		-1.84467	-0.0012041		-0.378402	-1.3847		-0.500075	-0.969722		-0.640591	0.365523		2.5799	4.33053	3.86837	1.26379	0.946898	1.35469
-0.0925525	-0.262928		-0.453796	0.737129		0.105143	-0.0735776		-0.525498	0.467857		-0.293514	0		-1.10906	0		0.762695	1.27032	1.38757	0.239499	0.363694	0.249441
0.703701	-0.945052		-0.388041	-0.237372		-0.212743	0.289349		-0.642511	-2.12133		-0.444402	-0.239981		-0.823778	0.119633		1.60793	3.38363	10.5568	0	0	0
-1.30874	-1.58683		-1.06585	0.481492		-0.471991	-0.286005		-0.816401	-1.9657		-0.389319	-0.209818		-0.580739	-1.53663		1.79511	2.96582	7.15283	0.845235	1.13567	0.834946
0.0830872	0		-0.802217	0		-0.796456	0.0834871		-2.8376	-0.172389		-0.576492	0		-0.444267	0		7.92689	10.9493	12.4581	0.815015	0.769815	0.775194
-0.931762	-0.443886		-0.867944	-0.107239		-1.50548	-0.0085207		-3.18107	0.112307		-0.9709	0.175814		-0.836222	0.0274793		2.83564	3.38363	5.45164	0	0	0
-0.978296	-0.262928		-0.829141	0		-1.52827	0.323558		-3.01548	-0.569283		-0.834768	0		-1.3032	0.203294		1.76489	3.26803	6.39407	0	0.103912	0
-0.967836	-1.3756		-1.01227	1.30066		-0.86521	0.619934		-3.3328	-1.30732		-1.33161	0.282112		-0.584281	-1.00644		2.96238	1.83231	4.55694	0	0.125127	0
-0.457734	-0.706814		-0.599593	-0.456972		-0.523539	0		-2.02818	0		-0.997853	-0.382042		-0.937238	-0.156007		2.34853	4.46518	9.60834	0.0523196	0.103912	0.802065
0.168902	-0.266725		-0.524346	-1.94219		-1.04001	-0.031925		-2.70729	-1.15619		-1.03751	0.404945		-0.74479	-0.757752		3.31464	2.74631	6.75701	0	0.0519562	0.189688
-0.551068	0		0.0704176	0		-1.92762	-0.23108		-5.09372	-2.27432		-0.616694	0		-0.271755	0		2.01251	2.5099	4.83926	0	0.103912	0.21656
-0.451563	-0.518489		-0.798668	0		-1.88704	0.246624		-4.50309	-0.396041		-0.910483	-0.0377124		-0.975489	-0.175814		3.24608	5.72597	6.11776	0	0	0
-0.616113	0		-0.576954	-0.434376		-0.846784	-0.760685		-3.60008	-0.95898		-0.737228	0.550363		-1.15034	-0.550363		2.04273	2.92555	4.20444	0	0	0
-1.09181	0		-0.817831	0		-1.45925	0.193611		-3.33741	-3.0613		-1.03029	0		-0.549744	0.191062		3.78552	4.43444	7.81453	0	0	0
-0.928267	-2.03517		-0.61861	0.0892689		-0.889992	-0.0538105		-1.89391	-2.83922		-0.675206	-0.747505		-1.0121	-0.3513		3.46348	4.85962	7.95932	0	0	0
-0.0025503	-0.255561		0.0481356	0.737129		-0.505511	0		0.00314053	0		-1.08643	-0.0022104		-0.808277	0.18304		2.96238	2.00939	3.1425	0.0523196	0.311737	0.173248
0.605796	0		-0.323638	-0.434376		-1.51362	0.0967709		-4.51528	-0.662899		-0.30821	-0.0039707		-0.54009	-0.188653		2.08693	2.51943	7.04375	0	0	0
-0.401874	-1.66091		-0.131247	-2.29717		-1.54768	0.198294		-4.02025	0		-1.02699	0.562577		-1.07745	-0.452014		0.949874	1.58206	2.40019	0	0	0
[truncated: 3,903 more rows]

## Sheet: Figure 3
Source Data Figure 3
	Figure 3c						Figure 3d
[truncated: 3,111 more rows]

## Sheet: Figure 4
Source Data Figure 4
[truncated: 2,898 more rows]

## Sheet: Figure 5
	Source Data Figure 5
[truncated: 3,111 more rows]

[truncated: 9 more sheets: Figure 6, Supplementary Figure 2, Supplementary Figure 3, Supplementary Figure 4, Supplementary Figure 5, Supplementary Figure 6, Supplementary Figure 7, Supplementary Figure 8, Supplementary Figure 9]
